# Supplementary material for: Dynamic metabolic modeling of Streptomyces clavuligerus in complex medium highlights nutrient-dependent metabolic transitions associated with clavulanic acid biosynthesis
Source: PLoS One. 2026 Feb 2;21(2):e0342057. doi: 10.1371/journal.pone.0342057 (PMC12863558; doi:10.1371/journal.pone.0342057)
Supplement: S2 File — (XLSX) [file pone.0342057.s002.xlsx]

## Sheet: S3 File info
Supporting information 2. In silico analyses of Streptomyces clavuligerus iLT1021 genome-scale metabolic model
METS	Metabolites included in the Streptomyces clavuligerus iLT1021 Genome-Scale Metabolic network
RXNS	Reactions included in the Streptomyces clavuligerus ILT1021 Genome-Scale Metabolic Network
dFBA	Dynamic Flux Balance Analysis (dFBA) results
RA	Robustness Analysis (RA) results

## Sheet: METS
Metabolite name	Metabolite description	Metabolite formula
10fthf[c]	10_Formyltetrahydrofolate	C20H21N7O7
13dpg[c]	3_Phospho_D_glyceroyl_phosphate	C3H4O10P2
14glucan[c]	1,4_alpha_D_glucan	C36H62O31
14glun[c]	1,4_alpha_D_Glucan	C6H10O5
1acp1c[c]	1_Aminocyclopropane_1_carboxylate	C4H7NO2
1ap2olp[c]	D_1_Aminopropan_2_ol_O_phosphate	C3H10NO4P
1ddecg3p[c]	1_dodecanoyl_sn_glycerol_3_phosphate	C15H29O7P1
1Dgali[c]	1_alpha_D_Galactosyl_myo_inositol	C12H22O11
1hdec9eg3p[c]	1_hexadec_9_enoyl_sn_glycerol_3_phosphate	C19H35O7P1
1hdecg3p[c]	1_hexadecanoyl_sn_glycerol_3_phosphate	C19H37O7P1
1odec11eg3p[c]	1_octadec_11_enoyl_sn_glycerol_3_phosphate	C21H39O7P1
1odecg3p[c]	1_octadecanoyl_sn_glycerol_3_phosphate	C21H41O7P1
1p3h5c[c]	L_1_Pyrroline_3_hydroxy_5_carboxylate	C5H6NO3
1pyr5c[c]	1_Pyrroline_5_carboxylate	C5H6NO2
1tdec7eg3p[c]	1_tetradec_7_enoyl_sn_glycerol_3_phosphate	C17H31O7P1
1tdecg3p[c]	1_tetradecanoyl_sn_glycerol_3_phosphate	C17H33O7P1
2_camelidiclavam[c]	2_carboxymethylidieneclavam	C8H10N2O4
2_camelidiclavam[e]	2_carboxymethylidieneclavam	C8H10N2O4
2_foxmclavam[c]	2_Formyloxymethylclavam	C7H9N1O4
2_foxmclavam[e]	2_Formyloxymethylclavam	C7H9N1O4
2_hdxmclavam[c]	2_Hydroxymethylclavam	C6H9N1O3
2_hdxmclavam[e]	2_Hydroxymethylclavam	C6H9N1O3
23dhdp[c]	2,3_Dihydrodipicolinate	C7H5NO4
23dhmb[c]	(R)_2,3_Dihydroxy_3_methylbutanoate	C5H9O4
23dhmp[c]	(R)_2,3_Dihydroxy_3_methylpentanoate	C6H11O4
23dpg[c]	3_Phospho_D_glycerol_phosphate	C3H3O10P2
24clph[c]	2,4_Dichlorophenol	C6H4Cl2O
25aics[c]	(S)_2_[5_Amino_1_(5_phospho_D_ribosyl)imidazole_4_carboxamido]succinate	C13H15N4O12P
25dhpp[c]	2,5_Diamino_6_hydroxy_4_(5'_phosphoribosylamino)_pyrimidine	C9H14N5O8P
25drapp[c]	2,5_Diamino_6_(ribosylamino)_4_(3H)_pyrimidinone_5'_phosphate	C9H14N5O8P
26dap_LL[c]	LL_2,6_Diaminoheptanedioate	C7H14N2O4
26dap_M[c]	meso_2,6_Diaminoheptanedioate	C7H14N2O4
26dap_M[e]	meso_2,6_Diaminoheptanedioate	C7H14N2O4
2aadp[c]	L_2_Aminoadipate	C6H10NO4
2aadp[e]	L_2_Aminoadipate	C6H10NO4
2ahbut[c]	(S)_2_Aceto_2_hydroxybutanoate	C6H9O4
2ahhmd[c]	2_Amino_4_hydroxy_6_hydroxymethyl_7,8_dihydropteridine_diphosphate	C7H8N5O8P2
2ahhmp[c]	2_Amino_4_hydroxy_6_hydroxymethyl_7,8_dihydropteridine	C7H9N5O2
2amsa[c]	2_Aminomalonate_semialdehyde	C3H5NO3
2aobut[c]	L_2_Amino_3_oxobutanoate	C4H7NO3
2cpr5p[c]	1_(2_Carboxyphenylamino)_1_deoxy_D_ribulose_5_phosphate	C12H13NO9P
2d5kgcap[c]	2_Deoxy_5_keto_D_gluconic_acid_6_phosphate	C6H11O9P
2dda7p[c]	2_Dehydro_3_deoxy_D_arabino_heptonate_7_phosphate	C7H10O10P
2ddg6p[c]	2_Dehydro_3_deoxy_D_gluconate_6_phosphate	C6H8O9P
2ddglcn[c]	2_Dehydro_3_deoxy_D_gluconate	C6H9O6
2ddglcn[e]	2_Dehydro_3_deoxy_D_gluconate	C6H9O6
2dglcn[c]	2_Deoxy_D_gluconate	C6H11O6
2dhp[c]	2_Dehydropantoate	C6H9O4
2dmmql8[c]	2_Demethylmenaquinol_8	C50H72O2
2dr1p[c]	2_Deoxy_D_ribose_1_phosphate	C5H9O7P
2dr5p[c]	2_Deoxy_D_ribose_5_phosphate	C5H9O7P
2hpac[c]	2_Hydroxyphenylacetate	C8H7O3
2maacoa[c]	2_Methyl_3_acetoacetyl_CoA	C26H38N7O18P3S
2mahmp[c]	2_Methyl_4_amino_5_hydroxymethylpyrimidine_diphosphate	C6H8N3O7P2
2mb2coa[c]	trans_2_Methylbut_2_enoyl_CoA	C26H38N7O17P3S
2mbcoa[c]	2_Methylbutanoyl_CoA	C26H40N7O17P3S
2mbutdhla[c]	S_2_Methylbutanoyldihydrolipoamide	C13H25NO2S2
2mcacn[c]	cis_2_Methylaconitate	C7H5O6
2mcit[c]	2_Methylcitrate	C7H7O7
2me4p[c]	2_C_methyl_D_erythritol_4_phosphate	C5H11O7P
2mecdp[c]	2_C_methyl_D_erythritol_2,4_cyclodiphosphate	C5H10O9P2
2mop[c]	2_Methyl_3_oxopropanoate	C4H5O3
2mp2coa[c]	2_Methylprop_2_enoyl_CoA	C25H36N7O17P3S
2obut[c]	2_Oxobutanoate	C4H5O3
2ombzl[c]	2_Octaprenyl_6_methoxy_1,4_benzoquinol	C47H72O3
2ommbl[c]	2_Octaprenyl_3_methyl_6_methoxy__1,4_benzoquinol	C48H74O3
2oph[c]	2_Octaprenylphenol	C46H70O
2oxoadp[c]	2_Oxoadipate	C6H6O5
2p4c2me[c]	2_phospho_4_(cytidine_5'_diphospho)_2_C_methyl_D_erythritol	C14H22N3O17P3
2pg[c]	D_Glycerate_2_phosphate	C3H4O7P
2pglyc[c]	2_Phosphoglycolate	C2H2O6P
2phetham[c]	2_phenylethylamine	C8H12N
2shchc[c]	2_Succinyl_6_hydroxy_2,4_cyclohexadiene_1_carboxylate	C11H10O6
34dhpha[c]	3,4_Dihydroxyphenylacetate	C8H7O4
34hpp[c]	3_(4_Hydroxyphenyl)pyruvate	C9H7O4
35cgmp[c]	3',5'_Cyclic_GMP	C10H11N5O7P
35dclcat[c]	3,5_Dichlorocatechol	C6H3Cl2O2
3c2hmp[c]	3_Carboxy_2_hydroxy_4_methylpentanoate	C7H10O5
3c3hmp[c]	3_Carboxy_3_hydroxy_4_methylpentanoate	C7H10O5
3c4mop[c]	3_Carboxy_4_methyl_2_oxopentanoate	C7H8O5
3ddgc[c]	3_Dehydro_2_deoxy_D_gluconate	C6H9O6
3dhq[c]	3_Dehydroquinate	C7H9O6
3dhsk[c]	3_Dehydroshikimate	C7H7O5
3haACP[c]	(3R)_3_Hydroxyacyl_[acyl_carrier_protein]	C15H27N2O9PRS
3hacoa[c]	(S)_3_Hydroxyacyl_CoA	C24H35N7O18P3RS
3hanthrn[c]	3_Hydroxyanthranilate	C7H6NO3
3hbcoa[c]	(S)_3_Hydroxybutanoyl_CoA	C25H38N7O18P3S
3hbut_R[c]	(R)_3_hydroxybutanoate	C4H7O3
3hcddec5eACP[c]	(R)_3_hydroxy_cis_dodec_5_enoyl_[acyl_carrier_protein]	C23H41N2O9PRS
3hcinnm[c]	3_hydroxycinnamic_acid	C9H7O3
3hcmrs7eACP[c]	(R)_3_hydroxy_cis_myristol_7_eoyl_[acyl_carrier_protein]	C25H45N2O9PRS
3hcpalm9eACP[c]	(R)_3_hydroxy_cis_palm_9_eoyl_[acyl_carrier_protein]	C27H49N2O9PRS
3hcvac11eACP[c]	(R)_3_hydroxy_cis_vacc_11_enoyl_[acyl_carrier_protein]	C29H53N2O9PRS
3hdcoa[c]	(S)_3_Hydroxydecanoyl_CoA	C31H50N7O18P3S
3hddcoa[c]	(S)_3_Hydroxydodecanoyl_CoA	C33H54N7O18P3S
3hddecACP[c]	(R)_3_Hydroxydodecanoyl_[acyl_carrier_protein]	C23H43N2O9PRS
3hdecACP[c]	(R)_3_Hydroxydecanoyl_[acyl_carrier_protein]	C21H39N2O9PRS
3hhcoa[c]	(S)_3_Hydroxyhexanoyl_CoA	C27H42N7O18P3S
3hhdcoa[c]	(S)_3_Hydroxyhexadecanoyl_CoA	C37H62N7O18P3S
3hhexACP[c]	(R)_3_Hydroxyhexanoyl_[acyl_carrier_protein]	C17H31N2O9PRS
3hmbcoa[c]	(S)_3_Hydroxy_2_methylbutyryl_CoA	C26H40N7O18P3S
3hmp[c]	3_Hydroxy_2_methylpropanoate	C4H7O3
3hmrsACP[c]	(R)_3_Hydroxytetradecanoyl_[acyl_carrier_protein]	C25H47N2O9PRS
3hocoa[c]	(S)_3_Hydroxyoctanoyl_CoA	C29H46N7O18P3S
3hoctaACP[c]	(R)_3_Hydroxyoctadecanoyl_[acyl_carrier_protein]	C29H55N2O9PRS
3hoctACP[c]	(R)_3_Hydroxyoctanoyl_[acyl_carrier_protein]	C19H35N2O9PRS
3hodcoa[c]	(S)_3_Hydroxyoctadecanoyl_CoA	C39H66N7O18P3S
3hpalmACP[c]	R_3_hydroxypalmitoyl_[acyl_carrier_protein]	C27H51N2O9PRS
3hpcoa[c]	3_hydroxypropionyl_CoA	C24H34N7O17P3S
3hpppn[c]	3_(3_hydroxy_phenyl)propionate	C9H9O3
3htdcoa[c]	(S)_3_Hydroxytetradecanoyl_CoA	C35H58N7O18P3S
3hxccoa[c]	(S)_3_Hydroxyhexacosyl_CoA	C47H82N7O18P3S
3hydadcoa[c]	(3S)_3_Hydroxyadipyl_CoA	C27H39N7O20P3S
3ig3p[c]	C'_(3_Indolyl)_glycerol_3_phosphate	C11H12NO6P
3mb2coa[c]	3_Methylbut_2_enoyl_CoA	C26H38N7O17P3S
3mbutdhla[c]	S_3_Methylbutanoyldihydrolipoamide	C13H24NO2S2
3mgcoa[c]	3_Methylglutaconyl_CoA	C27H37N7O19P3S
3mob[c]	3_Methyl_2_oxobutanoate	C5H7O3
3mop[c]	(S)_3_Methyl_2_oxopentanoate	C6H9O3
3oacoa[c]	3_Oxoacyl_Coa	C24H33N7O18P3RS
3ocddec5eACP[c]	3_oxo_cis_dodec_5_enoyl_[acyl_carrier_protein]	C23H39N2O9PRS
3ocmrs7eACP[c]	3_oxo_cis_myristol_7_eoyl_[acyl_carrier_protein]	C25H43N2O9PRS
3ocpalm9eACP[c]	3_oxo_cis_palm_9_eoyl_[acyl_carrier_protein]	C27H47N2O9PRS
3ocvac11eACP[c]	3_oxo_cis_vacc_11_enoyl_[acyl_carrier_protein]	C29H51N2O9PRS
3odcoa[c]	3_Oxodecanoyl_CoA	C31H48N7O18P3S
3oddcoa[c]	3_Oxododecanoyl_CoA	C33H52N7O18P3S
3oddecACP[c]	3_Oxododecanoyl_[acyl_carrier_protein]	C23H41N2O9PRS
3odecACP[c]	3_Oxodecanoyl_[acyl_carrier_protein]	C21H37N2O9PRS
3ohcoa[c]	3_Oxohexanoyl_CoA	C27H40N7O18P3S
3ohdcoa[c]	3_Oxohexadecanoyl_CoA	C37H60N7O18P3S
3ohexACP[c]	3_Oxohexanoyl_[acyl_carrier_protein]	C17H29N2O9PRS
3ohodcoa[c]	3_Oxooctadecanoyl_CoA	C39H64N7O18P3S
3ohxccoa[c]	3_Oxohexacosyl_CoA	C47H80N7O18P3S
3omrsACP[c]	3_Oxotetradecanoyl_[acyl_carrier_protein]	C25H45N2O9PRS
3oocoa[c]	3_Oxooctanoyl_CoA	C29H44N7O18P3S
3ooctACP[c]	3_Oxooctanoyl_[acyl_carrier_protein]	C19H33N2O9PRS
3ooctdACP[c]	3_Oxooctadecanoyl_[acyl_carrier_protein]	C29H53N2O9PRS
3opalmACP[c]	3_Oxohexadecanoyl_[acyl_carrier_protein]	C27H49N2O9PRS
3ophb[c]	3_Octaprenyl_4_hydroxybenzoate	C47H69O3
3otdcoa[c]	3_Oxotetradecanoyl_CoA	C35H56N7O18P3S
3oxadp[c]	3_Oxoadipate	C6H6O5
3pg[c]	3_Phospho_D_glycerate	C3H4O7P
3php[c]	3_Phosphohydroxypyruvate	C3H2O7P
3psme[c]	5_O_(1_Carboxyvinyl)_3_phosphoshikimate	C10H9O10P
3uib[c]	3_Ureidoisobutyrate	C5H9N2O3
4abut[c]	4_Aminobutanoate	C4H9NO2
4abut[e]	4_Aminobutanoate	C4H9NO2
4abutn[c]	4_Aminobutanal	C4H10NO
4abz[c]	4_Aminobenzoate	C7H6NO2
4adcho[c]	4_amino_4_deoxychorismate	C10H10NO5
4ahmmp[c]	4_Amino_5_hydroxymethyl_2_methylpyrimidine	C6H9N3O
4ampm[c]	4_Amino_2_methyl_5_phosphomethylpyrimidine	C6H8N3O4P
4c2me[c]	4_(cytidine_5'_diphospho)_2_C_methyl_D_erythritol	C14H23N3O14P2
4cbcs[c]	(7R)_7_(4_Carboxybutanamido)cephalosporanate	C15H18N2O8S
4cmcoa[c]	4_Coumaroyl_CoA	C30H38N7O18P3S
4coum[c]	4_Coumarate	C9H7O3
4fumacac[c]	4_Fumarylacetoacetate	C8H6O6
4h2oxg[c]	D_4_Hydroxy_2_oxoglutarate	C5H4O6
4hba[c]	4_Hydroxy_benzyl_alcohol	C7H8O2
4hbz[c]	4_Hydroxybenzoate	C7H5O3
4hglu[c]	4_Hydroxy_L_glutamate	C5H8NO5
4hglusa[c]	L_4_Hydroxyglutamate_semialdehyde	C5H9NO4
4hpro_LT[c]	trans_4_Hydroxy_L_proline	C5H9NO3
4met2obut[c]	4_Methylthio_2_oxobutanoate	C5H7O3S
4mhetz[c]	4_Methyl_5_(2_hydroxyethyl)_thiazole	C6H9NOS
4mlacac[c]	4_Maleylacetoacetate	C8H6O6
4mop[c]	4_Methyl_2_oxopentanoate	C6H9O3
4mpetz[c]	4_Methyl_5_(2_phosphoethyl)_thiazole	C6H8NO4PS
4pasp[c]	4_Phospho_L_aspartate	C4H6NO7P
4ppan[c]	D_4'_Phosphopantothenate	C9H15NO8P
4ppcys[c]	N_((R)_4_Phosphopantothenoyl)_L_cysteine	C12H20N2O9PS
4r5au[c]	4_(1_D_Ribitylamino)_5_aminouracil	C9H16N4O6
4tmeabutn[c]	4_Trimethylammoniobutanoate	C7H15NO2
56dthm[c]	5,6_Dihydrothymine	C5H7N2O2
56dura[c]	5,6_dihydrouracil	C4H6N2O2
5aizc[c]	5_amino_1_(5_phospho_D_ribosyl)imidazole_4_carboxylate	C9H11N3O9P
5aop[c]	5_Amino_4_oxopentanoate	C5H9NO3
5aop[e]	5_Amino_4_oxopentanoate	C5H9NO3
5aprbu[c]	5_Amino_6_(5'_phosphoribitylamino)uracil	C9H15N4O9P
5apru[c]	5_Amino_6_(5'_phosphoribosylamino)uracil	C9H13N4O9P
5c2pcoa[c]	5_carboxy_2_pentenoyl_CoA	C27H37N7O19P3S
5caiz[c]	5_phosphoribosyl_5_carboxyaminoimidazole	C9H11N3O9P
5cm2hms[c]	5_Carboxymethyl_2_hydroxymuconate_semialdehyde	C8H5O6
5coacs[c]	(7R)_7_(5_Carboxy_5_oxopentanoyl)aminocephalosporinate	C16H18N2O9S
5d5kgca[c]	2_Deoxy_5_keto_D_gluconic_acid	C6H10O6
5dgca[c]	5_Deoxy_glucuronic_acid	C6H10O6
5dh4dglc[c]	5_Dehydro_4_deoxy_D_glucarate	C6H6O7
5fothf[c]	5_Formyltetrahydrofolate	C20H21N7O7
5mta[c]	5_Methylthioadenosine	C11H15N5O3S
5mthf[c]	5_Methyltetrahydrofolate	C20H24N7O6
5mthglu[c]	5_Methyltetrahydropteroyltri_L_glutamate	C25H34N8O12
5oxpro[c]	5_Oxoproline	C5H6NO3
5prdmbz[c]	N1_(5_Phospho_alpha_D_ribosyl)_5,6_dimethylbenzimidazole	C14H17N2O7P
6pgc[c]	6_Phospho_D_gluconate	C6H10O10P
6pgl[c]	6_phospho_D_glucono_1,5_lactone	C6H9O9P
7hcdcs[c]	7a_Hydroxy_O_carbamoyl_deacetylcephalosporin_C	C15H20N4O9S
8_hdxalaclavam[c]	8_Hydroxyalanylclavam	C8H12N2O5
8_hdxalaclavam[e]	8_Hydroxyalanylclavam	C8H12N2O5
8aonn[c]	8_Amino_7_oxononanoate	C9H17NO3
aacoa[c]	Acetoacetyl_CoA	C25H36N7O18P3S
abt_D[c]	D_Arabinitol	C5H12O5
ac[c]	Acetate	C2H3O2
ac[e]	Acetate	C2H3O2
acac[c]	Acetoacetate	C4H5O3
acac[e]	Acetoacetate	C4H5O3
acACP[c]	Acetyl_ACP	C13H23N2O8PRS
acald[c]	Acetaldehyde	C2H4O
acald[e]	Acetaldehyde	C2H4O
acanth[c]	N_Acetylanthranilate	C9H8NO3
accoa[c]	Acetyl_CoA	C23H34N7O17P3S
acd[c]	Adenosyl_cobyrinate_diamide	C55H73CoN11O15
acetol[c]	Acetol	C3H6O2
acg5p[c]	N_Acetyl_L_glutamyl_5_phosphate	C7H9NO8P
acg5sa[c]	N_Acetyl_L_glutamate_5_semialdehyde	C7H10NO4
acgal1p[c]	N_Acetyl_D_galactosamine_1_phosphate	C8H14NO9P
acgam[c]	N_Acetyl_D_glucosamine	C8H15NO6
acgam[e]	N_Acetyl_D_glucosamine	C8H15NO6
acgam1p[c]	N_Acetyl_D_glucosamine_1_phosphate	C8H14NO9P
acgam1p[e]	N_Acetyl_D_glucosamine_1_phosphate	C8H14NO9P
acgam6p[c]	N_Acetyl_D_glucosamine_6_phosphate	C8H14NO9P
acglc_D[c]	6_Acetyl_D_glucose	C8H14O7
acglu[c]	N_Acetyl_L_glutamate	C7H9NO5
ach[c]	Adenosyl_cobyrinate_hexaamide	C55H77CoN15O11
achms[c]	O_Acetyl_L_homoserine	C6H11NO4
acmalt[c]	Acetyl_maltose	C14H24O12
acmd[c]	Acetamide	C2H5NO
acoa[c]	Acyl_CoA	C22H31N7O17P3RS
acon_T[c]	trans_Aconitate	C6H3O6
aconm[c]	E_3_carboxy_2_pentenedioate_6_methyl_ester	C7H6O6
acorn[c]	N2_Acetyl_L_ornithine	C7H14N2O3
ACP[c]	acyl_carrier_protein	C11H21N2O7PRS
acser[c]	O_Acetyl_L_serine	C5H9NO4
acser[e]	O_Acetyl_L_serine	C5H9NO4
actACP[c]	Acetoacetyl_ACP	C15H25N2O9PRS
actp[c]	Acetyl_phosphate	C2H3O5P
ACV[c]	delta_(L_2_Aminoadipyl)_L_cysteinyl_D_valine	C14H25N3O6S
acybut[c]	gamma_Amino_gamma_cyanobutanoate	C5H8N2O2
ade[c]	Adenine	C5H5N5
ade[e]	Adenine	C5H5N5
adhlam[c]	6_S_Acetyldihydrolipoamide	C10H18NO2S2
adn[c]	Adenosine	C10H13N5O4
adn[e]	Adenosine	C10H13N5O4
adocbi[c]	Adenosyl_cobinamide	C58H84CoN16O11
adocbip[c]	Adenosyl_cobinamide_phosphate	C58H83CoN16O14P
adocbl[c]	Adenosylcobalamin	C72H100CoN18O17P
adp[c]	ADP	C10H12N5O10P2
agdpcbi[c]	Adenosine_GDP_cobinamide	C68H95CoN21O21P2
agly3p[c]	Acyl_sn_glycerol_3_phosphate_C18.925H37.908O7P
aglynp[c]	Acylglycerone_phosphate	C18.925H35.908O7P
agm[c]	Agmatine	C5H16N4
agm[e]	Agmatine	C5H16N4
ahcys[c]	S_Adenosyl_L_homocysteine	C14H20N6O5S
ahdt[c]	2_Amino_4_hydroxy_6_(erythro_1,2,3_trihydroxypropyl)dihydropteridine_triphosphate	C9H12N5O13P3
aicar[c]	5_Amino_1_(5_Phospho_D_ribosyl)imidazole_4_carboxamide	C9H13N4O8P
air[c]	5_amino_1_(5_phospho_D_ribosyl)imidazole	C8H12N3O7P
akg[c]	2_Oxoglutarate	C5H4O5
akg[e]	2_Oxoglutarate	C5H4O5
ala_B[c]	beta_Alanine	C3H7NO2
ala_B[e]	beta_Alanine	C3H7NO2
ala_D[c]	D_Alanine	C3H7NO2
ala_D[e]	D_Alanine	C3H7NO2
ala_L[c]	L_Alanine	C3H7NO2
ala_L[e]	L_Alanine	C3H7NO2
alaala[c]	D_Alanyl_D_alanine	C6H12N2O3
alaala[e]	D_Alanyl_D_alanine	C6H12N2O3
alac_S[c]	(S)_2_Acetolactate	C5H7O4
alaclavam[c]	Alanylclavam	C8H12N2O4
alaclavam[e]	Alanylclavam	C8H12N2O4
alatrna[c]	L_Alanyl_tRNA(Ala)	C3H6NOR
alltn[c]	Allantoin	C4H6N4O3
alltn[e]	Allantoin	C4H6N4O3
alltt[c]	Allantoate	C4H7N4O4
alpam[c]	S_aminomethyldihydrolipoamide	C9H21N2OS2
alpro[c]	S_Aminomethyldihydrolipoylprotein	CH6NS2X
amacald[c]	Aminoacetaldehyde	C2H5NO
amet[c]	S_Adenosyl_L_methionine	C15H23N6O5S
amet[e]	S_Adenosyl_L_methionine	C15H23N6O5S
ametam[c]	S_Adenosylmethioninamine	C14H24N6O3S
aminopenicillanate[c]	6_Aminopenicillanate	C8H12N2O3S
amob[c]	S_Adenosyl_4_methylthio_2_oxobutanoate	C15H19N5O6S
amp[c]	AMP	C10H12N5O7P
amp[e]	AMP	C10H12N5O7P
ampsal[c]	L_2_Aminoadipate_6_semialdehyde	C6H11NO3
anhgm[c]	N_Acetyl_D_glucosamine(anhydrous)N_Acetylmuramic_acid	C19H29N2O12
anhgm3p[c]	N_Acetyl_D_glucosamine(anhydrous)N_Acetylmuramyl_tripeptide	C34H52N6O19
anhgm4p[c]	N_Acetyl_D_glucosamine(anhydrous)N_Acetylmuramyl_tetrapeptide	C37H57N7O20
anhm[c]	1,6_anhydrous_N_Acetylmuramate	C11H16NO7
anhm3p[c]	1,6_anhydrous_N_Acetylmuramyl_tripeptide	C26H39N5O14
anhm4p[c]	1,6_anhydrous_N_Acetylmuramyl_tetrapeptide	C29H44N6O15
anth[c]	Anthranilate	C7H6NO2
apoACP[c]	apoprotein_[acyl_carrier_protein]	RHO
aproa[c]	3_Aminopropanal	C3H8NO
aprop[c]	alpha_Aminopropiononitrile	C3H7N2
aps[c]	Adenosine_5'_phosphosulfate	C10H12N5O10PS
arbt6p[c]	Arbutin_6_phosphate	C12H15O10P
arbtn_fe3[c]	Aerobactin	C22H33FeN4O13
arbtn_fe3[e]	Aerobactin	C22H33FeN4O13
arg_L[c]	L_Arginine	C6H15N4O2
arg_L[e]	L_Arginine	C6H15N4O2
argsuc[c]	N(omega)_(L_Arginino)succinate	C10H17N4O6
argtrna[c]	L_Arginyl_tRNA(Arg)	C6H14N4OR
asn_L[c]	L_Asparagine	C4H8N2O3
asn_L[e]	L_Asparagine	C4H8N2O3
asntrna[c]	L_Asparaginyl_tRNA(Asn)	C4H7N2O2R
aso3[c]	arsenite	AsO3
aso3[e]	arsenite	AsO3
asp_L[c]	L_Aspartate	C4H6NO4
asp_L[e]	L_Aspartate	C4H6NO4
aspsa[c]	L_Aspartate_4_semialdehyde	C4H7NO3
asptrna[c]	L_Aspartyl_tRNA(Asp)	C4H5NO3R
athr_L[c]	L_Allo_threonine	C4H9NO3
atp[c]	ATP	C10H12N5O13P3
b2coa[c]	Crotonoyl_CoA	C25H36N7O17P3S
betald[c]	Betaine_aldehyde	C5H12NO
bglycogen[c]	branching_glycogen	C6H10O5
biliverdin[c]	Biliverdin	C33H34N4O6
BIOMASS[c]	BIOMASS
btcoa[c]	Butanoyl_CoA	C25H38N7O17P3S
btn[c]	Biotin	C10H15N2O3S
but2eACP[c]	But_2_enoyl_[acyl_carrier_protein]	C15H25N2O8PRS
butACP[c]	Butyryl_ACP_(n_C4:0ACP)	C15H27N2O8PRS
butso3[c]	butanesulfonate	C4H9O3S
butso3[e]	butanesulfonate	C4H9O3S
bz[c]	Benzoate	C7H5O2
bzal[c]	Benzaldehyde	C7H6O
bzamine[c]	benzylamine	C7H10N
C15815[c]	Thiamine_biosynthesis_intermediate_6	C15815
ca2[c]	Calcium	Ca
ca2[e]	Calcium	Ca
cala[c]	N_Carbamoyl_beta_alanine	C4H7N2O3
camp[c]	cAMP	C10H11N5O6P
CARBOHYDRATE[c]	Carbohydrates,_biomass_component	C37.94H68.292N1.897O28.455
carboxylate[c]	Carboxylate	CO2R
catechol[c]	Catechol	C6H6O2
cbasp[c]	N_Carbamoyl_L_aspartate	C5H6N2O5
cbi[c]	Cobinamide	C48H72CoN11O8
cbl1[c]	Cob(I)alamin	C62H88CoN13O14P
cbp[c]	Carbamoyl_phosphate	CH2NO5P
cd2[c]	Cadmium	Cd
cd2[e]	Cadmium	Cd
cdcs[c]	O_Carbamoyl_deacetylcephalosporin_C	C15H20N4O8S
cddec5eACP[c]	cis_dodec_5_enoyl_[acyl_carrier_protein]_(n_C12:1)	C23H41N2O8PRS
cdp[c]	CDP	C9H12N3O11P2
cdpdddecg[c]	CDP_1,2_didodecanoylglycerol	C36H63N3O15P2
cdpdhdec9eg[c]	CDP_1,2_dihexadec_9_enoylglycerol	C44H75N3O15P2
cdpdhdecg[c]	CDP_1,2_dihexadecanoylglycerol	C44H79N3O15P2
cdpdodec11eg[c]	CDP_1,2_dioctadec_11_enoylglycerol	C48H83N3O15P2
cdpdodecg[c]	CDP_1,2_dioctadecanoylglycerol	C48H87N3O15P2
cdpdtdec7eg[c]	CDP_1,2_ditetradec_7_enoylglycerol	C40H67N3O15P2
cdpdtdecg[c]	CDP_1,2_ditetradecanoylglycerol	C40H71N3O15P2
cea[c]	L_N2_(2_carboxyethyl)arginine	C9H18N4O4
cell[c]	Cellulose	C6H10O5
cellb[c]	cellobiose	C12H22O11
cephalosporinc[c]	Cephalosporin_C	C16H21N3O8S
cephc[c]	Cephamycin_C	C16H22N4O9S1
cephc[e]	Cephamycin_C	C16H22N4O9S1
cgly[c]	Cys_Gly	C5H10N2O3S
cgly[e]	Cys_Gly	C5H10N2O3S
ch4s[c]	Methanethiol	CH4S
chitin[c]	Chitin	C8H13NO5
chitob[c]	Chitobiose	C16H28N2O11
chol[c]	Choline	C5H14NO
chol[e]	Choline	C5H14NO
cholate[c]	Cholate	C24H39O5
cholate[e]	Cholate	C24H39O5
chor[c]	chorismate	C10H8O6
chpthpp[c]	3_Carboxy_1_hydroxypropyl_ThPP	C16H25N4O10P2S
cIIyda[c]	Cob(II)yrinate_a,c_diamide	C45H61CoN6O12
cinnm[c]	trans_Cinnamate	C9H7O2
cit[c]	Citrate	C6H5O7
cit[e]	Citrate	C6H5O7
citr_L[c]	L_Citrulline	C6H13N3O3
cIyda[c]	Cob(I)yrinate_a,c_diamide	C45H61CoN6O12
clavaldehyde[c]	clavaldehyde_	C8H7NO5
clavam2carb[c]	Clavam_2_carboxylate	C6H7N1O4
clavam2carb[e]	Clavam_2_carboxylate	C6H7N1O4
clavaminate[c]	clavaminate	C8H10N2O4
clavulanate[c]	Clavulanic_acid	C8H8N1O5
clavulanate[e]	Clavulanic_acid	C8H8N1O5
clpn181[c]	Cardiolipin_(biomass_component)	C81H148O17P2
cmp[c]	CMP	C9H12N3O8P
cmp[e]	CMP	C9H12N3O8P
co2[c]	CO2	CO2
co2[e]	CO2	CO2
coa[c]	Coenzyme_A	C21H32N7O16P3S
cobalt2[c]	Co2+	Co
cobalt2[e]	Co2+	Co
cobyrinate[c]	Cobyrinate	C45H59CoN4O14
colipa[c]	core_oligosaccharide_lipid_A	C176H303N2O100P4
colipa[e]	core_oligosaccharide_lipid_A	C176H303N2O100P4
coprec3[c]	Cobalt_factor_III	C43H46CoN4O16
coprec4[c]	Cobalt_precorrin_4	C44H50CoN4O16
coprec6A[c]	Cobalt_precorrin_6A	C44H53CoN4O16
coprec6B[c]	Cobalt_precorrin_6B	C44H55CoN4O16
coprec7[c]	Cobalt_precorrin_7	C45H57CoN4O16
coprec8[c]	Cobalt_precorrin_8	C45H59CoN4O14
coscl[c]	Cobalt_sirohydrochlorin	C42H44CoN4O16
cpe160[c]	cyclopropane_phosphatidylethanolamine_(dihexadec_9,10_cyclo_anoyl,_n_C16:0_cyclo)	C39H74N1O8P1
cpe180[c]	cyclopropane_phosphatidylethanolamine_(dioctadec_11,12_cyclo_anoyl,_n_C18:0_cyclo)	C43H82N1O8P1
cpg160[c]	cyclopropane_phosphatidylglycerol_(dihexadec_9,10_cyclo_anoyl,_n_C16:0_cyclo)	C40H74O10P1
cpg180[c]	cyclopropane_phosphatidylglycerol_(dioctadec_11,12_cyclo_anoyl,_n_C18:0_cyclo)	C44H82O10P1
cpgn[c]	coprogen	C35H52N6O13Fe
cpgn[e]	coprogen	C35H52N6O13Fe
cpppg3[c]	Coproporphyrinogen_III	C36H40N4O8
crn_D[c]	D_Carnitine	C7H15NO3
crn[c]	L_Carnitine	C7H15NO3
crn[e]	L_Carnitine	C7H15NO3
crncoa[c]	L_Carnitinyl_CoA	C28H46N8O18P3S
crnDcoa[c]	D_carnitinyl_CoA	C28H46N8O18P3S
csn[c]	Cytosine	C4H5N3O
csn[e]	Cytosine	C4H5N3O
ctbt[c]	crotonobetaine	C7H13NO2
ctbtcoa[c]	crotonobetainyl_CoA	C28H44N8O17P3S
ctp[c]	CTP	C9H12N3O14P3
cu[c]	Cu+	Cu
cu[e]	Cu+	Cu
cu2[c]	Cu2+	Cu
cu2[e]	Cu2+	Cu
cys_L[c]	L_Cysteine	C3H7NO2S
cys_L[e]	L_Cysteine	C3H7NO2S
cyst_L[c]	L_Cystathionine	C7H14N2O4S
cystrna[c]	L_Cysteinyl_tRNA(Cys)	C3H6NOSR
cytd[c]	Cytidine	C9H13N3O5
cytd[e]	Cytidine	C9H13N3O5
dabut[c]	L_2,4_Diaminobutanoate	C4H10N2O2
dacetylcsC[c]	Deacetylcephalosporin_C	C14H19N3O7S
dacsC[c]	Deacetoxycephalosporin_C	C14H19N3O6S
dad_2[c]	Deoxyadenosine	C10H13N5O3
dad_5[c]	5'_Deoxyadenosine	C10H13N5O3
dadp[c]	dADP	C10H12N5O9P2
damp[c]	dAMP	C10H12N5O6P
dann[c]	7,8_Diaminononanoate	C9H21N2O2
datp[c]	dATP	C10H12N5O12P3
db4p[c]	3,4_dihydroxy_2_butanone_4_phosphate	C4H7O6P
dc2coa[c]	trans_Dec_2_enoyl_CoA	C31H48N7O17P3S
dca[c]	Decanoate_(n_C10:0)	C10H19O2
dca[e]	Decanoate_(n_C10:0)	C10H19O2
dcaACP[c]	Decanoyl_ACP_(n_C10:0ACP)	C21H39N2O8PRS
dcacoa[c]	Decanoyl_CoA_(n_C10:0CoA)	C31H50N7O17P3S
dcamp[c]	N6_(1,2_Dicarboxyethyl)_AMP	C14H14N5O11P
dcdp[c]	dCDP	C9H12N3O10P2
dclavaminate[c]	dihydroclavaminate	C8H12N2O4
dcmp[c]	dCMP	C9H12N3O7P
dctp[c]	dCTP	C9H12N3O13P3
dcyt[c]	Deoxycytidine	C9H13N3O4
dcyt[e]	Deoxycytidine	C9H13N3O4
dd2coa[c]	trans_Dodec_2_enoyl_CoA	C33H52N7O17P3S
ddca[c]	Dodecanoate_(n_C12:0)	C12H23O2
ddca[e]	Dodecanoate_(n_C12:0)	C12H23O2
ddcaACP[c]	Dodecanoyl_ACP_(n_C12:0ACP)	C23H43N2O8PRS
ddcacoa[c]	Dodecanoyl_CoA_(n_C12:0CoA)	C33H54N7O17P3S
dgalhxald[c]	D_Galacto_hexodialdose	C6H10O6
dgdp[c]	dGDP	C10H12N5O10P2
dgmp[c]	dGMP	C10H12N5O7P
dgmp[e]	dGMP	C10H12N5O7P
dgpa[c]	Deoxyguanidinoproclavaminic_acid	C9H16N4O3
dgsn[c]	Deoxyguanosine	C10H13N5O4
dgsn[e]	Deoxyguanosine	C10H13N5O4
dgtp[c]	dGTP	C10H12N5O13P3
dha[c]	Dihydroxyacetone	C3H6O3
dha[e]	Dihydroxyacetone	C3H6O3
dhap[c]	Dihydroxyacetone_phosphate	C3H5O6P
dhcinnm[c]	2,3_dihydroxicinnamic_acid	C9H7O4
dhf[c]	7,8_Dihydrofolate	C19H19N7O6
dhlam[c]	Dihydrolipoamide	C8H17NOS2
dhlame[c]	Dihydrolipoamide_E	C8H16NOS2R
dhlpro[c]	Dihydrolipolprotein	H2S2X
dhna[c]	1,4_Dihydroxy_2_naphthoate	C11H7O4
dhnpt[c]	Dihydroneopterin	C9H13N5O4
dhor_S[c]	(S)_Dihydroorotate	C5H5N2O4
dhpmp[c]	Dihydroneopterin_monophosphate	C9H12N5O7P
dhpppn[c]	3_(2,3_Dihydroxyphenyl)propanoate	C9H9O4
dhpt[c]	Dihydropteroate	C14H13N6O3
dimp[c]	dIMP	C10H11N4O7P
din[c]	Deoxyinosine	C10H12N4O4
din[e]	Deoxyinosine	C10H12N4O4
ditp[c]	dITP	C10H11N4O13P3
dmbzid[c]	5,6_Dimethylbenzimidazole	C9H10N2
dmgly[c]	N,N_Dimethylglycine	C4H9NO2
dmlz[c]	6,7_Dimethyl_8_(1_D_ribityl)lumazine	C13H18N4O6
dmpp[c]	Dimethylallyl_diphosphate	C5H9O7P2
DNA[c]	DNA_(biomass_component)	C31.171H31.62N12.488O14.99P3.23
dnad[c]	Deamino_NAD+	C21H24N6O15P2
dopmn[c]	Dopamine	C8H12NO2
dpcoa[c]	Dephospho_CoA	C21H33N7O13P2S
dpheacd[c]	3,4_Dihydroxyphenylacetaldehyde	C8H8O3
drib[c]	Deoxyribose	C5H10O4
dscl[c]	dihydrosirohydrochlorin	C42H41N4O16
dtbt[c]	Dethiobiotin	C10H17N2O3
dtdp[c]	dTDP	C10H13N2O11P2
dtdp4d6dg[c]	dTDP_4_dehydro_6_deoxy_D_glucose	C16H22N2O15P2
dtdp4d6dm[c]	dTDP_4_dehydro_6_deoxy_L_mannose	C16H22N2O15P2
dtdpglu[c]	dTDPglucose	C16H24N2O16P2
dtmp[c]	dTMP	C10H13N2O8P
dtmp[e]	dTMP	C10H13N2O8P
dttp[c]	dTTP	C10H13N2O14P3
dudp[c]	dUDP	C9H11N2O11P2
dump[c]	dUMP	C9H11N2O8P
dump[e]	dUMP	C9H11N2O8P
duri[c]	Deoxyuridine	C9H12N2O5
dutp[c]	dUTP	C9H11N2O14P3
dxyl[c]	1_deoxy_D_xylulose	C5H10O4
dxyl5p[c]	1_deoxy_D_xylulose_5_phosphate	C5H9O7P
e4p[c]	D_Erythrose_4_phosphate	C4H7O7P
ectoine[c]	Ectoine	C6H10N2O2
eig3p[c]	D_erythro_1_(Imidazol_4_yl)glycerol_3_phosphate	C6H9N2O6P
enter[c]	Enterochelin	C30H27N3O15
enter[e]	Enterochelin	C30H27N3O15
eta[c]	Ethylamine	C2H8N
etha[c]	Ethanolamine	C2H8NO
etoh[c]	Ethanol	C2H6O
etoh[e]	Ethanol	C2H6O
f1p[c]	D_Fructose_1_phosphate	C6H11O9P
f6p_B[c]	beta_D_Fructose_6_phosphate	C6H11O9P
f6p[c]	D_Fructose_6_phosphate	C6H11O9P
f6p[e]	D_Fructose_6_phosphate	C6H11O9P
fad[c]	Flavin_adenine_dinucleotide_oxidized	C27H31N9O15P2
fadh2[c]	Flavin_adenine_dinucleotide_reduced	C27H33N9O15P2
fald[c]	Formaldehyde	CH2O
fald[e]	Formaldehyde	CH2O
fc1p[c]	L_Fuculose_1_phosphate	C6H11O8P
fdp[c]	D_Fructose_1,6_bisphosphate	C6H10O12P2
fe2[c]	Fe2+	Fe
fe2[e]	Fe2+	Fe
fe3dhbzs[c]	ferric_2,3_dihydroxybenzoylserine	C10H10NO6Fe
fe3dhbzs[e]	ferric_2,3_dihydroxybenzoylserine	C10H10NO6Fe
fe3hox[c]	Fe(III)hydroxamate	C9H18O6N3Fe
fe3hox[e]	Fe(III)hydroxamate	C9H18O6N3Fe
fecrm[c]	Ferrichrome	C27H42FeN9O12
fecrm[e]	Ferrichrome	C27H42FeN9O12
feenter[c]	Fe_enterobactin	C30H27FeN3O15
feenter[e]	Fe_enterobactin	C30H27FeN3O15
feoxam[c]	ferroxamine	C25H46FeN6O8
feoxam[e]	ferroxamine	C25H46FeN6O8
fgam[c]	N2_Formyl_N1_(5_phospho_D_ribosyl)glycinamide	C8H13N2O9P
ficytc[c]	Ferricytochrome_c	C42H50FeN8O6S2
fmettrna[c]	N_Formylmethionyl_tRNA	C6H9NO2SR
fmn[c]	FMN	C17H19N4O9P
fmnh2[c]	Reduced_FMN	C17H21N4O9P
focytc[c]	Ferrocytochrome_c	C42H50FeN8O6S2
for[c]	Formate	CH1O2
for[e]	Formate	CH1O2
forglu[c]	N_formimino_L_glutamate	C6H9N2O4
fpram[c]	2_(Formamido)_N1_(5_phospho_D_ribosyl)acetamidine	C8H15N3O8P
fprica[c]	5_Formamido_1_(5_phospho_D_ribosyl)imidazole_4_carboxamide	C10H13N4O9P
frdp[c]	Farnesyl_diphosphate	C15H25O7P2
fru[c]	D_Fructose	C6H12O6
fru[e]	D_Fructose	C6H12O6
fum[c]	Fumarate	C4H2O4
fum[e]	Fumarate	C4H2O4
g15lac[c]	D_Glucono_1,5_lactone	C6H10O6
g1p[c]	D_Glucose_1_phosphate	C6H11O9P
g1p[e]	D_Glucose_1_phosphate	C6H11O9P
g3p[c]	Glyceraldehyde_3_phosphate	C3H5O6P
g3pc[c]	sn_Glycero_3_phosphocholine	C8H20NO6P
g3pc[e]	sn_Glycero_3_phosphocholine	C8H20NO6P
g3pe[c]	sn_Glycero_3_phosphoethanolamine	C5H14NO6P
g3pe[e]	sn_Glycero_3_phosphoethanolamine	C5H14NO6P
g3pg[c]	Glycerophosphoglycerol	C6H14O8P
g3pg[e]	Glycerophosphoglycerol	C6H14O8P
g3pi[c]	sn_Glycero_3_phospho_1_inositol	C9H18O11P
g3pi[e]	sn_Glycero_3_phospho_1_inositol	C9H18O11P
g3ps[c]	Glycerophosphoserine	C6H13NO8P
g3ps[e]	Glycerophosphoserine	C6H13NO8P
g6p_B[c]	beta_D_glucose_6_phosphate	C6H11O9P
g6p[c]	D_Glucose_6_phosphate	C6H11O9P
g6p[e]	D_Glucose_6_phosphate	C6H11O9P
gadabut[c]	N_gamma_Acetyldiaminobutyrate	C6H12N2O3
gal[c]	D_Galactose	C6H12O6
gal[e]	D_Galactose	C6H12O6
gal1p[c]	alpha_D_Galactose_1_phosphate	C6H11O9P
gal1p[e]	alpha_D_Galactose_1_phosphate	C6H11O9P
galct_D[c]	D_Galactarate	C6H8O8
galct_D[e]	D_Galactarate	C6H8O8
galman[c]	Galactomannan	C6H10O5
galogs[c]	Galactose_oligosaccharide	C6H10O5
gam1p[c]	D_Glucosamine_1_phosphate	C6H13NO8P
gam6p[c]	D_Glucosamine_6_phosphate	C6H13NO8P
gam6p[e]	D_Glucosamine_6_phosphate	C6H13NO8P
gar[c]	N1_(5_Phospho_D_ribosyl)glycinamide	C7H14N2O8P
gcald[c]	Glycolaldehyde	C2H4O2
gchola[c]	glycocholate	C26H42NO6
gchola[e]	glycocholate	C26H42NO6
gdp[c]	GDP	C10H12N5O11P2
gdp[e]	GDP	C10H12N5O11P2
gdpmann[c]	GDP_D_mannose	C16H23N5O16P2
gdptp[c]	Guanosine_3'_diphosphate_5'_triphosphate	C10H11N5O20P5
gg4abut[c]	gamma_glutamyl_gamma_aminobutyric_acid	C9H15O5N2
ggbutal[c]	gamma_glutamyl_gamma_butyraldehyde	C9H16O4N2
ggdp[c]	Geranylgeranyl_diphosphate	C20H33O7P2
ggl[c]	Galactosylglycerol	C9H18O8
ggptrc[c]	gamma_glutamyl_putrescine	C9H20O3N3
glc_D[c]	D_Glucose	C6H12O6
glc_D[e]	D_Glucose	C6H12O6
glcn[c]	D_Gluconate	C6H11O7
glcn[e]	D_Gluconate	C6H11O7
glcr[c]	D_Glucarate	C6H8O8
glcr[e]	D_Glucarate	C6H8O8
glcur1p[c]	D_Glucuronate_1_phosphate	C6H8O10P
gln_L[c]	L_Glutamine	C5H10N2O3
gln_L[e]	L_Glutamine	C5H10N2O3
glu_D[c]	D_Glutamate	C5H8NO4
glu_L[c]	L_Glutamate	C5H8NO4
glu_L[e]	L_Glutamate	C5H8NO4
glu1sa[c]	L_Glutamate_1_semialdehyde	C5H9NO3
glu5p[c]	L_Glutamate_5_phosphate	C5H8NO7P
glu5sa[c]	L_Glutamate_5_semialdehyde	C5H9NO3
gluala[c]	(5_L_Glutamyl)_L_amino_acid	C8H13N2O5
glutcoa[c]	Glutaryl_CoA	C26H37N7O19P3S
glutrna[c]	L_Glutamyl_tRNA(Glu)	C5H7NO3R
glx[c]	Glyoxylate	C2H1O3
gly[c]	Glycine	C2H5NO2
gly[e]	Glycine	C2H5NO2
glyald[c]	D_Glyceraldehyde	C3H6O3
glyald[e]	D_Glyceraldehyde	C3H6O3
glyb[c]	Glycine_betaine	C5H11NO2
glyb[e]	Glycine_betaine	C5H11NO2
glyc_R[c]	(R)_Glycerate	C3H5O4
glyc_R[e]	(R)_Glycerate	C3H5O4
glyc[c]	Glycerol	C3H8O3
glyc[e]	Glycerol	C3H8O3
glyc3p[c]	Glycerol_3_phosphate	C3H7O6P
glyc3p[e]	Glycerol_3_phosphate	C3H7O6P
glyclt[c]	Glycolate	C2H3O3
glyclt[e]	Glycolate	C2H3O3
glycogen[c]	glycogen	C6H10O5
glytrna[c]	Glycyl_tRNA(Gly)	C2H4NOR
gmp[c]	GMP	C10H12N5O8P
gmp[e]	GMP	C10H12N5O8P
gpca[c]	Guanidinoproclavaminic_acid	C9H16N4O4
grdp[c]	Geranyl_diphosphate	C10H17O7P2
gsn[c]	Guanosine	C10H13N5O5
gthox[c]	Oxidized_glutathione	C20H30N6O12S2
gthrd[c]	Reduced_glutathione	C10H16N3O6S
gthrd[e]	Reduced_glutathione	C10H16N3O6S
gtp[c]	GTP	C10H12N5O14P3
gtp[e]	GTP	C10H12N5O14P3
gua[c]	Guanine	C5H5N5O
gua[e]	Guanine	C5H5N5O
h[c]	H+	H
h[e]	H+	H
h2mb4p[c]	1_hydroxy_2_methyl_2_(E)_butenyl_4_diphosphate	C5H9O8P2
h2o[c]	H2O	H2O
h2o[e]	H2O	H2O
h2o2[c]	Hydrogen_peroxide	H2O2
h2o2[e]	Hydrogen_peroxide	H2O2
h2s[c]	Hydrogen_sulfide	H2S
h2s[e]	Hydrogen_sulfide	H2S
hco3[c]	Bicarbonate	CHO3
hcys_L[c]	L_Homocysteine	C4H9NO2S
hdca[c]	Hexadecanoate_(n_C16:0)	C16H31O2
hdca[e]	Hexadecanoate_(n_C16:0)	C16H31O2
hdcea[c]	Hexadecenoate_(n_C16:1)	C16H29O2
hdcea[e]	Hexadecenoate_(n_C16:1)	C16H29O2
hdcoa[c]	Hexadecenoyl_CoA_(n_C16:1CoA)	C37H60N7O17P3S
hdd2coa[c]	trans_Hexadec_2_enoyl_CoA	C37H60N7O17P3S
hdeACP[c]	cis_hexadec_9_enoyl_[acyl_carrier_protein]_(n_C16:1)	C27H49N2O8PRS
hectoine[c]	5_Hydroxyectoine	C6H10N2O3
hemeO[c]	Heme_O	C49H56FeN4O5
hepdp[c]	all_trans_Heptaprenyl_diphosphate	C35H57O7P2
hexACP[c]	Hexanoyl_ACP_(n_C6:0ACP)	C17H31N2O8PRS
hexccoa[c]	Hexacosanoyl_CoA_(n_C26:0CoA)	C47H82N7O17P3S
hg2[c]	Hg2+	Hg
hg2[e]	Hg2+	Hg
hgb[c]	Hydrogenobyrinate	C45H60N4O14
hgbad[c]	Hydrogenobyrinate_a,c_diamide	C45H62N6O12
hgentis[c]	Homogentisate	C8H7O4
hhpdecACP[c]	Heptadecanoyl_[acyl_carrier_protein]	C28H57N2O8PS
hibcoa[c]	(S)_3_Hydroxyisobutyryl_CoA	C25H39N7O18P3S
hicit[c]	Homoisocitrate	C7H7O7
hindoald[c]	5_Hydroxyindoleacetaldehyde	C10H9NO2
his_L[c]	L_Histidine	C6H9N3O2
his_L[e]	L_Histidine	C6H9N3O2
hisp[c]	L_Histidinol_phosphate	C6H11N3O4P
histd[c]	L_Histidinol	C6H12N3O
histrna[c]	L_Histidyl_tRNA(His)	C6H8N3OR
hkyn[c]	3_Hydroxy_L_kynurenine	C10H11N2O4
hmbil[c]	Hydroxymethylbilane	C40H38N4O17
hmgcoa[c]	Hydroxymethylglutaryl_CoA	C27H39N7O20P3S
hmgth[c]	hydroxymethylglutathione	C11H18N3O7S
hom_L[c]	L_Homoserine	C4H9NO3
hom_L[e]	L_Homoserine	C4H9NO3
hpdecACP[c]	Pentadecanoyl_[acyl_carrier_protein]	C26H49N2O8PS
hqn[c]	Hydroquinone	C6H6O2
hx2coa[c]	trans_Hex_2_enoyl_CoA	C27H40N7O17P3S
hxa[c]	Hexanoate_(n_C6:0)	C6H11O2
hxa[e]	Hexanoate_(n_C6:0)	C6H11O2
hxan[c]	Hypoxanthine	C5H4N4O
hxan[e]	Hypoxanthine	C5H4N4O
hxc2coa[c]	trans_Hexacos_2_enoyl_CoA	C47H80N7O17P3S
hxcoa[c]	Hexanoyl_CoA_(n_C6:0CoA)	C27H42N7O17P3S
hydprop[c]	Hydantoin_5_propionate	C6H8N2O4
iasp[c]	Iminoaspartate	C4H3NO4
ibcoa[c]	Isobutyryl_CoA	C25H38N7O17P3S
iblipo[c]	S_Isobutanoyldihydrolipoamide	C12H23NO2S2
ichor[c]	Isochorismate	C10H8O6
icit[c]	Isocitrate	C6H5O7
id3aca[c]	Indole_3_acetamide	C10H10N2O
id3acald[c]	Indole_3_acetaldehyde	C10H9NO
idp[c]	IDP	C10H11N4O11P2
igly[c]	Iminoglycine	C2H3NO2
ile_L[c]	L_Isoleucine	C6H13NO2
ile_L[e]	L_Isoleucine	C6H13NO2
iletrna[c]	L_Isoleucyl_tRNA(Ile)	C6H12NOR
imacp[c]	3_(Imidazol_4_yl)_2_oxopropyl_phosphate	C6H7N2O5P
imp[c]	IMP	C10H11N4O8P
imp[e]	IMP	C10H11N4O8P
ind3ac[c]	Indole_3_acetate	C10H8NO2
ind3acnl[c]	3_Indoleacetonitrile	C10H8N2
indole[c]	Indole	C8H7N
indpyr[c]	Indolepyruvate	C11H8NO3
inost[c]	myo_Inositol	C6H12O6
inost[e]	myo_Inositol	C6H12O6
ins[c]	Inosine	C10H12N4O5
ins[e]	Inosine	C10H12N4O5
ipdp[c]	Isopentenyl_diphosphate	C5H9O7P2
isetac[c]	Isethionic_acid	C2H5O4S
isetac[e]	Isethionic_acid	C2H5O4S
isopenicillin[c]	Isopenicillin_N	C14H21N3O6S
itp[c]	ITP	C10H11N4O14P3
ivcoa[c]	Isovaleryl_CoA	C26H40N7O17P3S
k[c]	potassium	K
k[e]	potassium	K
kdo2lipid4[c]	KDO(2)_lipid_IV(A)	C84H148N2O37P2
kdo2lipid4[e]	KDO(2)_lipid_IV(A)	C84H148N2O37P2
kdo2lipid4L[c]	KDO(2)_lipid_IV(A)_with_laurate	C96H170N2O38P2
kynr_L[c]	L_Kynurenine	C10H11N2O3
lac_D[c]	D_Lactate	C3H5O3
lac_D[e]	D_Lactate	C3H5O3
lac_L[c]	L_Lactate	C3H5O3
lac_L[e]	L_Lactate	C3H5O3
LalaDgluMdap[c]	L_alanine_D_glutamate_meso_2,6_diaminoheptanedioate	C15H25N4O8
LalaDgluMdapDala[c]	L_alanine_D_glutamate_meso_2,6_diaminoheptanedioate_D_alanine	C18H30N5O9
lald_L[c]	L_Lactaldehyde	C3H6O2
lcts[c]	Lactose	C12H22O11
lcts[e]	Lactose	C12H22O11
leu_L[c]	L_Leucine	C6H13NO2
leu_L[e]	L_Leucine	C6H13NO2
leutrna[c]	L_Leucyl_tRNA(Leu)	C6H12NOR
Lfmkynr[c]	L_Formylkynurenine	C11H11N2O4
lipa_cold[c]	cold_adapted_KDO(2)_lipid_(A)	C114H202N2O39P2
lipa_cold[e]	cold_adapted_KDO(2)_lipid_(A)	C114H202N2O39P2
lipa[c]	KDO(2)_lipid_(A)	C110H196N2O39P2
lipa[e]	KDO(2)_lipid_(A)	C110H196N2O39P2
lpam[c]	Lipoamide	C8H15NOS2
lpame[c]	Lipoamide_E	C8H14NOS2R
lpro[c]	Lipoylprotein	S2X
lys_L[c]	L_Lysine	C6H15N2O2
lys_L[e]	L_Lysine	C6H15N2O2
mal_D[c]	D_Malate	C4H4O5
mal_D[e]	D_Malate	C4H4O5
mal_L[c]	L_Malate	C4H4O5
mal_L[e]	L_Malate	C4H4O5
malace[c]	2_Maleylacetate	C6H4O5
malACP[c]	Malonyl_[acyl_carrier_protein]	C14H22N2O10PRS
malcoa[c]	Malonyl_CoA	C24H33N7O19P3S
malt[c]	Maltose	C12H22O11
malt[e]	Maltose	C12H22O11
malthp[c]	Maltoheptaose	C42H72O36
malthx[c]	Maltohexaose	C36H62O31
maltpt[c]	Maltopentaose	C30H52O26
malttr[c]	Maltotriose	C18H32O16
maltttr[c]	Maltotetraose	C24H42O21
man[c]	D_Mannose	C6H12O6
man[e]	D_Mannose	C6H12O6
man1p[c]	D_Mannose_1_phosphate	C6H11O9P
man6p[c]	D_Mannose_6_phosphate	C6H11O9P
man6p[e]	D_Mannose_6_phosphate	C6H11O9P
man6pglyc[c]	2(alpha_D_Mannosyl_6_phosphate)_D_glycerate	C9H14O12P
melib[c]	Melibiose	C12H22O11
melt[c]	Melibiitol	C12H24O11
met_L[c]	L_Methionine	C5H11NO2S
met_L[e]	L_Methionine	C5H11NO2S
methf[c]	5,10_Methenyltetrahydrofolate	C20H20N7O6
metsox_R_L[c]	L_methionine_R_sulfoxide	C5H11NO3S
metsox_S_L[c]	L_Methionine_Sulfoxide	C5H11NO3S
mettrna[c]	L_Methionyl_tRNA_(Met)	C5H10NOSR
mg2[c]	magnesium	Mg
mg2[e]	magnesium	Mg
mi1p_D[c]	1D_myo_Inositol_1_phosphate	C6H11O9P
mi3p_D[c]	D_myo_Inositol_3_phosphate	C6H13O9P
micit[c]	methylisocitrate	C7H7O7
mlthf[c]	5,10_Methylenetetrahydrofolate	C20H21N7O6
mmalsa_S[c]	(S)_Methylmalonate_semialdehyde	C4H5O3
mmcoa_R[c]	(R)_Methylmalonyl_CoA	C25H35N7O19P3S
mmcoa_S[c]	(S)_Methylmalonyl_CoA	C25H35N7O19P3S
mmet[c]	S_Methyl_L_methionine	C6H14NO2S
mn2[c]	Mn2+	Mn
mn2[e]	Mn2+	Mn
mnl[c]	D_Mannitol	C6H14O6
mnl[e]	D_Mannitol	C6H14O6
mql8[c]	Menaquinol_8	C51H74O2
mqn8[c]	Menaquinone_8	C51H72O2
msa[c]	Malonate_semialdehyde	C3H3O3
mthgxl[c]	Methylglyoxal	C3H4O2
murein3px4p[c]	murein3px4p	C71H107N13O38
murein4p3p[c]	murein4p3p	C71H109N13O39
murein4p4p[c]	murein4p4p	C74H114N14O40
murein4px4p[c]	murein4px4p	C74H112N14O39
murein4px4p4p[c]	murein4px4p4p	C111H169N21O59
murein4px4px4p[c]	murein4px4px4p	C111H167N21O58
murein5p3p[c]	murein5p3p	C74H114N14O40
murein5p4p[c]	murein5p4p	C77H119N15O41
murein5p5p[c]	murein5p5p	C80H124N16O42
murein5p5p[e]	murein5p5p	C80H124N16O42
murein5p5p5p[c]	murein5p5p5p	C120H186N24O63
murein5p5p5p[e]	murein5p5p5p	C120H186N24O63
murein5px4p[c]	murein5px4p	C77H117N15O40
murein5px4px4p[c]	murein5px4px4p	C114H172N22O59
myrsACP[c]	Myristoyl_ACP_(n_C14:0ACP)	C25H47N2O8PRS
N1aspmd[c]	N1_Acetylspermidine	C9H23N3O
N1sprm[c]	N1_Acetylspermine	C12H31N4O
na1[c]	Sodium	Na
na1[e]	Sodium	Na
nac[c]	Nicotinate	C6H4NO2
nac[e]	Nicotinate	C6H4NO2
nad[c]	Nicotinamide_adenine_dinucleotide	C21H26N7O14P2
nadh[c]	Nicotinamide_adenine_dinucleotide___reduced	C21H27N7O14P2
nadp[c]	Nicotinamide_adenine_dinucleotide_phosphate	C21H25N7O17P3
nadph[c]	Nicotinamide_adenine_dinucleotide_phosphate___reduced	C21H26N7O17P3
ncam[c]	Nicotinamide	C6H6N2O
nh4[c]	Ammonium	H4N
nh4[e]	Ammonium	H4N
ni2[c]	nickel	Ni
ni2[e]	nickel	Ni
nicrns[c]	Nicotinate_D_ribonucleoside	C11H12NO6
nicrnt[c]	Nicotinate_D_ribonucleotide	C11H12NO9P
nmn[c]	NMN	C11H14N2O8P
nmn[e]	NMN	C11H14N2O8P
no[c]	Nitric_oxide	NO
no2[c]	Nitrite	NO2
no2[e]	Nitrite	NO2
no3[c]	Nitrate	NO3
no3[e]	Nitrate	NO3
o2[c]	O2	O2
o2[e]	O2	O2
o2s[c]	Superoxide_anion	O2
o2s[e]	Superoxide_anion	O2
oaa[c]	Oxaloacetate	C4H2O5
oc2coa[c]	trans_Oct_2_enoyl_CoA	C29H44N7O17P3S
ocACP[c]	Octanoyl_ACP_(n_C8:0ACP)	C19H35N2O8PRS
occoa[c]	Octanoyl_CoA_(n_C8:0CoA)	C29H46N7O17P3S
ocdca[c]	octadecanoate_(n_C18:0)	C18H35O2
ocdca[e]	octadecanoate_(n_C18:0)	C18H35O2
ocdcaACP[c]	Octadecanoyl_ACP_(n_C18:0ACP)	C29H55N2O8PRS
ocdcea[c]	octadecenoate_(n_C18:1)	C18H33O2
ocdcea[e]	octadecenoate_(n_C18:1)	C18H33O2
ocdcya[c]	octadecynoate_(n_C18:2)	C18H31O2
ocdcyaACP[c]	Octadecynoyl_ACP_(n_C18:2ACP)	C29H51N2O8PRS
ocdycacoa[c]	Octadecynoyl_CoA_(n_C18:2CoA)	C39H62N7O17P3S
octa[c]	octanoate_(n_C8:0)	C8H15O2
octa[e]	octanoate_(n_C8:0)	C8H15O2
octdp_5[c]	all_trans_Octaprenyl_diphosphate_(5_repeating_units)	C30H49O7P2
octdp[c]	all_trans_Octaprenyl_diphosphate	C40H65O7P2
octeACP[c]	cis_octadec_11_enoyl_[acyl_carrier_protein]_(n_C18:1)	C29H53N2O8PRS
od2coa[c]	trans_Octadec_2_enoyl_CoA	C39H64N7O17P3S
odecoa[c]	Octadecenoyl_CoA_(n_C18:1CoA)	C39H64N7O17P3S
odhimp[c]	3_(5_oxo_4,5_dihydro_3H_imidazol_4_yl)propanoate	C6H7N2O3
ohpb[c]	2_Oxo_3_hydroxy_4_phosphobutanoate	C4H4O8P
orn_L[c]	L_Ornithine	C5H13N2O2
orn_L[e]	L_Ornithine	C5H13N2O2
orot[c]	Orotate	C5H3N2O4
orot[e]	Orotate	C5H3N2O4
orot5p[c]	Orotidine_5'_phosphate	C10H10N2O11P
oxadpcoa[c]	3_Oxoadipyl_CoA	C27H37N7O20P3S
oxag[c]	Oxaloglutarate	C7H5O7
pa120[c]	1,2_didodecanoyl_sn_glycerol_3_phosphate	C27H51O8P1
pa140[c]	1,2_ditetradecanoyl_sn_glycerol_3_phosphate	C31H59O8P1
pa141[c]	1,2_ditetradec_7_enoyl_sn_glycerol_3_phosphate	C31H55O8P1
pa160[c]	1,2_dihexadecanoyl_sn_glycerol_3_phosphate	C35H67O8P1
pa161[c]	1,2_dihexadec_9_enoyl_sn_glycerol_3_phosphate	C35H63O8P1
pa180[c]	1,2_dioctadecanoyl_sn_glycerol_3_phosphate	C39H75O8P1
pa181[c]	1,2_dioctadec_11_enoyl_sn_glycerol_3_phosphate	C39H71O8P1
pacald[c]	Phenylacetaldehyde	C8H8O
pacald[e]	Phenylacetaldehyde	C8H8O
palmACP[c]	Palmitoyl_ACP_(n_C16:0ACP)	C27H51N2O8PRS
pan4p[c]	Pantetheine_4'_phosphate	C11H21N2O7PS
pant_R[c]	(R)_Pantoate	C6H11O4
pap[c]	Adenosine_3',5'_bisphosphate	C10H11N5O10P2
paps[c]	3'_Phosphoadenylyl_sulfate	C10H11N5O13P2S
pclavaminate[c]	proclavaminate_	C8H14N2O4
pdx5p[c]	Pyridoxine_5'_phosphate	C8H10NO6P
pe161[c]	phosphatidylethanolamine_(dihexadec_9enoyl,_n_C16:1)	C37H70N1O8P1
pe181[c]	phosphatidylethanolamine_(dioctadec_11_enoyl,_n_C18:1)	C41H78N1O8P1
penicillin[c]	Penicillin_N	C9H11N2O4SR
penicilloic_acid[c]	Penicilloic_acid	C8H13N2O4SR
pep[c]	Phosphoenolpyruvate	C3H2O6P
pepd[c]	peptide	C6H7N3O4R3
pepd[e]	peptide	C6H7N3O4R3
PEPTIDOGLYCAN[c]	Peptidoglycan_(biomass_component)	C47.049H80.588N10.271O27.291P1.007
pg120[c]	Phosphatidylglycerol_(didodecanoyl,_n_C12:0)	C30H58O10P1
pg140[c]	Phosphatidylglycerol_(ditetradecanoyl,_n_C14:0)	C34H66O10P1
pg141[c]	Phosphatidylglycerol_(ditetradec_7_enoyl,_n_C14:1)	C34H62O10P1
pg160[c]	Phosphatidylglycerol_(dihexadecanoyl,_n_C16:0)	C38H74O10P1
pg161[c]	Phosphatidylglycerol_(dihexadec_9_enoyl,_n_C16:1)	C38H70O10P1
pg180[c]	Phosphatidylglycerol_(dioctadecanoyl,_n_C18:0)	C42H82O10P1
pg181[c]	Phosphatidylglycerol_(dioctadec_11_enoyl,_n_C18:1)	C42H78O10P1
pgp120[c]	Phosphatidylglycerophosphate_(didodecanoyl,_n_C12:0)	C30H57O13P2
pgp140[c]	Phosphatidylglycerophosphate_(ditetradecanoyl,_n_C14:0)	C34H65O13P2
pgp141[c]	Phosphatidylglycerophosphate_(ditetradec_7_enoyl,_n_C14:1)	C34H61O13P2
pgp160[c]	Phosphatidylglycerophosphate_(dihexadecanoyl,_n_C16:0)	C38H73O13P2
pgp161[c]	Phosphatidylglycerophosphate_(dihexadec_9_enoyl,_n_C16:1)	C38H69O13P2
pgp180[c]	Phosphatidylglycerophosphate_(dioctadecanoyl,_n_C18:0)	C42H81O13P2
pgp181[c]	Phosphatidylglycerophosphate_(dioctadec_11_enoyl,_n_C18:1)	C42H77O13P2
phaccoa[c]	Phenylacetyl_CoA	C29H38N7O17P3S
phe_L[c]	L_Phenylalanine	C9H11NO2
phe_L[e]	L_Phenylalanine	C9H11NO2
pheac[c]	Phenylacetate	C8H7O2
pheac[e]	Phenylacetate	C8H7O2
pheacm[c]	2_Phenylacetamide	C8H9NO
pheamn[c]	Phenethylamine	C8H12N
pheme[c]	Protoheme	C34H30FeN4O4
phenol[c]	Phenol	C6H6O
phetrna[c]	L_Phenylalanyl_tRNA(Phe)	C9H10NOR
phom[c]	O_Phospho_L_homoserine	C4H8NO6P
PHOSPHOLIPID[c]	Phospholipid_(Biomass_component)	C59.361H112.138N1.089O12.096P1.443
phpyr[c]	Phenylpyruvate	C9H7O3
phthr[c]	O_Phospho_4_hydroxy_L_threonine	C4H8NO7P
pi[c]	Phosphate	HO4P
pi[e]	Phosphate	HO4P
pmcoa[c]	Pimeloyl_CoA	C28H41N7O19P3S
pminost[c]	Phosphatidyl_1D_myo_inositol	C11H17O13PR2
pmtcoa[c]	Palmitoyl_CoA_(n_C16:0CoA)	C37H62N7O17P3S
pnto_R[c]	(R)_Pantothenate	C9H16NO5
pnto_R[e]	(R)_Pantothenate	C9H16NO5
polyam[c]	polyamine	CHO
polyam[e]	polyamine	CHO
POLYGP[c]	12_residues_chain_(teichoic_acid_component)	C36H72O60P12
ppa[c]	Propionate_(n_C3:0)	C3H5O2
ppACP[c]	Propionyl_[acyl_carrier_protein]	C14H25N2O8PS
ppal[c]	Propanal	C3H6O
ppap[c]	Propanoyl_phosphate	C3H5O5P
ppbng[c]	Porphobilinogen	C10H13N2O4
ppcoa[c]	Propanoyl_CoA	C24H36N7O17P3S
ppgpp[c]	Guanosine_3',5'_bis(diphosphate)	C10H11N5O17P4
pphn[c]	Prephenate	C10H8O6
ppi[c]	Diphosphate	HO7P2
pppg9[c]	Protoporphyrinogen_IX	C34H38N4O4
pppi[c]	Inorganic_triphosphate	HO10P3
pppmg[c]	Magnesium_protoporphyrin	C34H32MgN4O4
pppp[c]	all_trans_Pentaprenyl_diphosphate	C25H41O7P2
pram[c]	5_Phospho_beta_D_ribosylamine	C5H11NO7P
pran[c]	N_(5_Phospho_D_ribosyl)anthranilate	C12H13NO9P
prbamp[c]	1_(5_Phosphoribosyl)_AMP	C15H19N5O14P2
prbatp[c]	1_(5_Phosphoribosyl)_ATP	C15H19N5O20P4
prec3A[c]	Precorrin_3A	C43H50N4O16
prec3B[c]	Precorrin_3B	C43H50N4O17
prec4[c]	Precorrin_4	C44H52N4O17
prec5[c]	Precorrin_5	C45H54N4O17
prec6A[c]	Precorrin_6A	C44H54N4O16
prec6B[c]	Precorrin_6B	C44H56N4O16
prec8X[c]	Precorrin_8X	C45H60N4O14
prfp[c]	1_(5_Phosphoribosyl)_5_[(5_phosphoribosylamino)methylideneamino]imidazole_4_carboxamide	C15H21N5O15P2
prlp[c]	5_[(5_phospho_1_deoxyribulos_1_ylamino)methylideneamino]_1_(5_phosphoribosyl)imidazole_4_carboxamide	C15H21N5O15P2
pro_L[c]	L_Proline	C5H9NO2
pro_L[e]	L_Proline	C5H9NO2
progly[c]	L_Prolinylglycine	C7H12N2O3
PROTEIN[c]	Proteins_(biomass_component)	C43.385H110.096N12.749O13.496S0.386
protoporphyrin[c]	Protoporphyrin	C34H34N4O4
protrna[c]	L_Prolyl_tRNA(Pro)	C5H8NOR
prpncoa[c]	Acryloyl_CoA	C24H34N7O17P3S1
prpp[c]	5_Phospho_alpha_D_ribose_1_diphosphate	C5H8O14P3
ps181[c]	Phosphatidylserine	C42H77N1O10P1
psd5p[c]	Pseudouridine_5'_phosphate	C9H11N2O9P
pser_L[c]	O_Phospho_L_serine	C3H6NO6P
pser_L[e]	O_Phospho_L_serine	C3H6NO6P
ptrc[c]	Putrescine	C4H14N2
ptrc[e]	Putrescine	C4H14N2
pyam5p[c]	Pyridoxamine_5'_phosphate	C8H12N2O5P
pydam[c]	Pyridoxamine	C8H13N2O2
pydx[c]	Pyridoxal	C8H9NO3
pydx5p[c]	Pyridoxal_5'_phosphate	C8H8NO6P
pyr[c]	Pyruvate	C3H3O3
pyr[e]	Pyruvate	C3H3O3
q8[c]	Ubiquinone_8	C49H74O4
q8h2[c]	Ubiquinol_8	C49H76O4
quln[c]	Quinolinate	C7H3NO4
r1p[c]	alpha_D_Ribose_1_phosphate	C5H9O8P
r5p[c]	alpha_D_Ribose_5_phosphate	C5H9O8P
r5p[e]	alpha_D_Ribose_5_phosphate	C5H9O8P
raffin[c]	Raffinose	C18H32O16
rbl_D[c]	D_Ribulose	C5H10O5
rdmbzi[c]	N1_(alpha_D_ribosyl)_5,6_dimethylbenzimidazole	C14H18N2O4
rib_D[c]	D_Ribose	C5H10O5
rib_D[e]	D_Ribose	C5H10O5
ribflv[c]	Riboflavin	C17H20N4O6
RNA[c]	RNA_(biomass_component)	C29.497H32.397N11.547O20.645P3.119
rnam[c]	N_Ribosylnicotinamide	C11H15N2O5
ru5p_D[c]	D_Ribulose_5_phosphate	C5H9O8P
s_inosose[c]	scyllo_Inosose	C6H10O6
s[c]	Sulfur	S
s17bp[c]	Sedoheptulose_1,7_bisphosphate	C7H12O13P2
s7p[c]	Sedoheptulose_7_phosphate	C7H13O10P
salc6p[c]	Salicin_6_phosphate	C13H17O10P
sarcs[c]	Sarcosine	C3H7NO2
sbt_D[c]	D_Sorbitol	C6H14O6
sbzcoa[c]	O_Succinylbenzoyl_CoA	C32H39N7O20P3S
scl[c]	sirohydrochlorin	C42H39N4O16
sdhlam[c]	S_Succinyldihydrolipoamide	C12H20NO4S2
sdhlame[c]	S_Succinyldihydrolipoamide_E	C12H20NO4S2R
ser_D[c]	D_Serine	C3H7NO3
ser_D[e]	D_Serine	C3H7NO3
ser_L[c]	L_Serine	C3H7NO3
ser_L[e]	L_Serine	C3H7NO3
sertrna_sec[c]	L_Seryl_tRNA_Sec	C3H6NO2R
sertrna[c]	L_Seryl_tRNA(Ser)	C3H6NO2R
Sfglutth[c]	S_Formylglutathione	C11H16N3O7S
sheme[c]	Siroheme	C42H36FeN4O16
skm[c]	Shikimate	C7H9O5
skm[e]	Shikimate	C7H9O5
skm5p[c]	Shikimate_5_phosphate	C7H8O8P
sl26da[c]	N_Succinyl_LL_2,6_diaminoheptanedioate	C11H16N2O7
sl2a6o[c]	N_Succinyl_2_L_amino_6_oxoheptanedioate	C11H12NO8
SMALL_MOLECULES[c]	Small_molecules(nad,_fad,_etc)_biomass_component	C32,767H41,104N8,151O15,009P1,973S0,175
so3[c]	Sulfite	O3S
so3[e]	Sulfite	O3S
so4[c]	Sulfate	O4S
so4[e]	Sulfate	O4S
spmd[c]	Spermidine	C7H22N3
spmd[e]	Spermidine	C7H22N3
sprm[c]	Spermine	C10H30N4
sprm[e]	Spermine	C10H30N4
srtn[c]	Serotonin	C10H13N2O
ssaltpp[c]	Succinate_semialdehyde_thiamin_diphosphate_anion	C16H21N4O10P2S
stcoa[c]	Stearoyl_CoA_(n_C18:0CoA)	C39H66N7O17P3S
sucbz[c]	o_Succinylbenzoate	C11H8O5
succ[c]	Succinate	C4H4O4
succ[e]	Succinate	C4H4O4
succoa[c]	Succinyl_CoA	C25H35N7O19P3S
sucgsa[c]	N2_Succinyl_L_glutamate_5_semialdehyde	C9H11NO6
suchms[c]	O_Succinyl_L_homoserine	C8H12NO6
sucorn[c]	N2_Succinyl_L_ornithine	C9H15N2O5
sucr[c]	Sucrose	C12H22O11
sucr[e]	Sucrose	C12H22O11
sucsal[c]	Succinic_semialdehyde	C4H5O3
t3c11vaceACP[c]	trans_3_cis_11_vacceoyl_[acyl_carrier_protein]	C29H51N2O8PRS
t3c5ddeceACP[c]	trans_3_cis_5_dodecenoyl_[acyl_carrier_protein]	C23H39N2O8PRS
t3c7mrseACP[c]	trans_3_cis_7_myristoleoyl_[acyl_carrier_protein]	C25H43N2O8PRS
t3c9palmeACP[c]	trans_3_cis_9_palmitoleoyl_[acyl_carrier_protein]	C27H47N2O8PRS
TAG[c]	Triacylglycerols_(Biomass_component)	C63.265H125.318N8.88178419700125E_16O6.22S4.44089209850063E
tag6p_D[c]	D_Tagatose_6_phosphate	C6H11O9P
tagdp_D[c]	D_Tagatose_1,6_biphosphate	C6H10O12P2
taur[c]	Taurine	C2H7NO3S
tcdione[c]	3D_(3,5/4)_Trihydroxycyclohexane_1,2_dione	C6H8O5
tchola[c]	taurocholic_acid	C26H44NO7S
tchola[e]	taurocholic_acid	C26H44NO7S
td2coa[c]	trans_Tetradec_2_enoyl_CoA	C35H56N7O17P3S
tdcoa[c]	Tetradecanoyl_CoA_(n_C14:0CoA)	C35H58N7O17P3S
tddec2eACP[c]	trans_Dodec_2_enoyl_[acyl_carrier_protein]	C23H41N2O8PRS
tdeACP[c]	cis_tetradec_7_enoyl_[acyl_carrier_protein]_(n_C14:1)	C25H45N2O8PRS
tdec2eACP[c]	trans_Dec_2_enoyl_[acyl_carrier_protein]	C21H37N2O8PRS
tdecoa[c]	Tetradecenoyl_CoA_(n_C14:1CoA)	C35H56N7O17P3S
TEICH[c]	Teichoic_acid_(biomass_component)	C20.454H59.556N0.387O31.854P6.216
thdp[c]	2,3,4,5_Tetrahydrodipicolinate	C7H7NO4
thex2eACP[c]	trans_Hex_2_enoyl_[acyl_carrier_protein]	C17H29N2O8PRS
thf[c]	5,6,7,8_Tetrahydrofolate	C19H21N7O6
thfglu[c]	Tetrahydrofolyl_[Glu](2)	C24H27N8O9
thglu[c]	Tetrahydropteroyltri_L_glutamate	C24H32N8O12
thm[c]	Thiamin	C12H17N4OS
thm[e]	Thiamin	C12H17N4OS
thmmp[c]	Thiamin_monophosphate	C12H16N4O4PS
thmpp[c]	Thiamine_diphosphate	C12H16N4O7P2S
thr_L[c]	L_Threonine	C4H9NO3
thr_L[e]	L_Threonine	C4H9NO3
thrtrna[c]	L_Threonyl_tRNA(Thr)	C4H8NO2R
thym[c]	Thymine	C5H6N2O2
thym[e]	Thymine	C5H6N2O2
thymd[c]	Thymidine	C10H14N2O5
thymd[e]	Thymidine	C10H14N2O5
tmrs2eACP[c]	trans_Tetradec_2_enoyl_[acyl_carrier_protein]	C25H45N2O8PRS
toct2eACP[c]	trans_Oct_2_enoyl_[acyl_carrier_protein]	C19H33N2O8PRS
toctd2eACP[c]	trans_octadec_2_enoyl_[acyl_carrier_protein]	C29H53N2O8PRS
tpalm2eACP[c]	trans_Hexadec_2_enoyl_[acyl_carrier_protein]	C27H49N2O8PRS
trdox[c]	Oxidized_thioredoxin	X
trdrd[c]	Reduced_thioredoxin	XH2
tre[c]	Trehalose	C12H22O11
tre[e]	Trehalose	C12H22O11
tre6p[c]	alpha,alpha'_Trehalose_6_phosphate	C12H21O14P
trnaala[c]	tRNA(Ala)	R
trnaarg[c]	tRNA(Arg)	R
trnaasn[c]	tRNA(Asn)	R
trnaasp[c]	tRNA(Asp)	R
trnacys[c]	tRNA(Cys)	R
trnaglu[c]	tRNA_(Glu)	R
trnagly[c]	tRNA(Gly)	R
trnahis[c]	tRNA(His)	R
trnaile[c]	tRNA(Ile)	R
trnaleu[c]	tRNA(Leu)	R
trnamet[c]	tRNA(Met)	R
trnaphe[c]	tRNA(Phe)	R
trnapro[c]	tRNA(Pro)	R
trnasecys[c]	tRNA(SeCys)	R
trnaser[c]	tRNA(Ser)	R
trnathr[c]	tRNA(Thr)	R
trnatrp[c]	tRNA(Trp)	R
trnatyr[c]	tRNA(Tyr)	R
trnaval[c]	tRNA(Val)	R
trp_L[c]	L_Tryptophan	C11H12N2O2
trp_L[e]	L_Tryptophan	C11H12N2O2
trptrna[c]	L_Tryptophanyl_tRNA(Trp)	C11H11N2OR
trypta[c]	Tryptamine	C10H13N2
ttccoa[c]	tetracosanoyl_CoA__(n_C24:0CoA)	C45H78N7O17P3S
ttdca[c]	tetradecanoate_(n_C14:0)	C14H27O2
ttdca[e]	tetradecanoate_(n_C14:0)	C14H27O2
ttdcea[c]	tetradecenoate_(n_C14:1)	C14H25O2
ttdcea[e]	tetradecenoate_(n_C14:1)	C14H25O2
tyr_L[c]	L_Tyrosine	C9H11NO3
tyr_L[e]	L_Tyrosine	C9H11NO3
tyramine[c]	Tyramine	C8H12NO
tyrtrna[c]	L_Tyrosyl_tRNA(Tyr)	C9H10NO2R
uaagmda[c]	Undecaprenyl_diphospho_N_acetylmuramoyl_(N_acetylglucosamine)_L_ala_D_glu_meso_2,6_diaminopimeloyl_D_ala_D_ala	C95H152N8O28P2
uaccg[c]	UDP_N_acetyl_3_O_(1_carboxyvinyl)_D_glucosamine	C20H26N3O19P2
uacgam[c]	UDP_N_acetyl_D_glucosamine	C17H25N3O17P2
uacgam[e]	UDP_N_acetyl_D_glucosamine	C17H25N3O17P2
uacmam[c]	UDP_N_acetyl_D_mannosamine	C17H25N3O17P2
uagmda[c]	Undecaprenyl_diphospho_N_acetylmuramoyl_L_alanyl_D_glutamyl_meso_2,6_diaminopimeloyl_D_alanyl_D_alanine	C87H139N7O23P2
uama[c]	UDP_N_acetylmuramoyl_L_alanine	C23H33N4O20P2
uamag[c]	UDP_N_acetylmuramoyl_L_alanyl_D_glutamate	C28H39N5O23P2
uamr[c]	UDP_N_acetylmuramate	C20H28N3O19P2
udcpdp[c]	Undecaprenyl_diphosphate	C55H89O7P2
udcpp[c]	Undecaprenyl_phosphate	C55H89O4P
udp[c]	UDP	C9H11N2O12P2
udpacgal[c]	UDP_N_acetyl_D_galactosamine	C17H25N3O17P2
udpacgal[e]	UDP_N_acetyl_D_galactosamine	C17H25N3O17P2
udpg[c]	UDPglucose	C15H22N2O17P2
udpg[e]	UDPglucose	C15H22N2O17P2
udpgal[c]	UDPgalactose	C15H22N2O17P2
udpgal[e]	UDPgalactose	C15H22N2O17P2
udpglcur[c]	UDP_D_glucuronate	C15H19N2O18P2
udpglcur[e]	UDP_D_glucuronate	C15H19N2O18P2
udpLa4fn[c]	uridine_5''_diphospho_{beta}_4_deoxy_4_formamido_L_arabinose	C15H21N3O16P2
ugmd[c]	UDP_N_acetylmuramoyl_L_alanyl_D_gamma_glutamyl_meso_2,6_diaminopimelate	C35H51N7O26P2
ugmda[c]	UDP_N_acetylmuramoyl_L_alanyl_D_glutamyl_meso_2,6_diaminopimeloyl_D_alanyl_D_alanine	C41H61N9O28P2
uLa4fn[c]	undecaprenyl_phosphate_4_amino_4_formyl_L_arabinose	C61H99N1O8P1
um4p[c]	UDP_N_acetylmuramoyl_L_alanyl_D_gamma_glutamyl_meso_2,6_diaminopimelate_D_alanine	C38H56N8O27P2
ump[c]	UMP	C9H11N2O9P
ump[e]	UMP	C9H11N2O9P
uppg3[c]	Uroporphyrinogen_III	C40H36N4O16
ura[c]	Uracil	C4H4N2O2
ura[e]	Uracil	C4H4N2O2
urate[c]	Urate	C5H4N4O3
urcan[c]	Urocanate	C6H5N2O2
urdglyc[c]	(_)_Ureidoglycolate	C3H5N2O4
urea[c]	Urea	CH4N2O
urea[e]	Urea	CH4N2O
uri[c]	Uridine	C9H12N2O6
uri[e]	Uridine	C9H12N2O6
utp[c]	UTP	C9H11N2O15P3
val_L[c]	L_Valine	C5H11NO2
val_L[e]	L_Valine	C5H11NO2
valtrna[c]	L_Valyl_tRNA(Val)	C5H10NOR
vanln[c]	Vanillin	C8H8O3
vanloh[c]	Vanillyl_alcohol	C8H10O3
xan[c]	Xanthine	C5H4N4O2
xan[e]	Xanthine	C5H4N4O2
xmp[c]	Xanthosine_5'_phosphate	C10H11N4O9P
xmp[e]	Xanthosine_5'_phosphate	C10H11N4O9P
xtp[c]	XTP	C10H11N4O15P3
xtsn[c]	Xanthosine	C10H12N4O6
xu5p_D[c]	D_Xylulose_5_phosphate	C5H9O8P
xylu_D[c]	D_Xylulose	C5H10O5

## Sheet: RXNS
ID	Equation	LB	UB	Rule	Description
EX_xylu_D	xylu_D_e = xylu_D_b	-100000	100000		#EX_xylu_D: xylu_D_e = xylu_D_b
EX_tre	tre_e = tre_b	-100000	100000		#EX_tre: tre_e = tre_b
EX_26dap_M	_26dap_M_e = _26dap_M_b	-100000	100000		#EX_26dap_M: _26dap_M_e = _26dap_M_b
EX_2aadp	_2aadp_e = _2aadp_b	-100000	100000		#EX_2aadp: _2aadp_e = _2aadp_b
EX_2ddglcn	_2ddglcn_e = _2ddglcn_b	-100000	100000		#EX_2ddglcn: _2ddglcn_e = _2ddglcn_b
EX_4abut	_4abut_e = _4abut_b	-100000	100000		#EX_4abut: _4abut_e = _4abut_b
EX_5aop	_5aop_e = _5aop_b	-100000	100000		#EX_5aop: _5aop_e = _5aop_b
EX_ac	ac_e = ac_b	-100000	100000		#EX_ac: ac_e = ac_b
EX_acac	acac_e = acac_b	-100000	100000		#EX_acac: acac_e = acac_b
EX_acald	acald_e = acald_b	-100000	100000		#EX_acald: acald_e = acald_b
EX_acgam	acgam_e = acgam_b	-100000	100000		#EX_acgam: acgam_e = acgam_b
EX_acgam1p	acgam1p_e = acgam1p_b	-100000	100000		#EX_acgam1p: acgam1p_e = acgam1p_b
EX_acser	acser_e = acser_b	-100000	100000		#EX_acser: acser_e = acser_b
EX_ade	ade_e = ade_b	-100000	100000		#EX_ade: ade_e = ade_b
EX_adn	adn_e = adn_b	-100000	100000		#EX_adn: adn_e = adn_b
EX_agm	agm_e = agm_b	-100000	100000		#EX_agm: agm_e = agm_b
EX_akg	akg_e = akg_b	-100000	100000		#EX_akg: akg_e = akg_b
EX_ala_B	ala_B_e = ala_B_b	-100000	100000		#EX_ala_B: ala_B_e = ala_B_b
EX_ala_D	ala_D_e = ala_D_b	-100000	100000		#EX_ala_D: ala_D_e = ala_D_b
EX_ala_L	ala_L_e = ala_L_b	-100000	100000		#EX_ala_L: ala_L_e = ala_L_b
EX_alaala	alaala_e = alaala_b	-100000	100000		#EX_alaala: alaala_e = alaala_b
EX_alltn	alltn_e = alltn_b	-100000	100000		#EX_alltn: alltn_e = alltn_b
EX_amet	amet_e = amet_b	-100000	100000		#EX_amet: amet_e = amet_b
EX_amp	amp_e = amp_b	-100000	100000		#EX_amp: amp_e = amp_b
EX_arbtn_fe3	arbtn_fe3_e = arbtn_fe3_b	-100000	100000		#EX_arbtn_fe3: arbtn_fe3_e = arbtn_fe3_b
EX_arg_L	arg_L_e = arg_L_b	-100000	100000		#EX_arg_L: arg_L_e = arg_L_b
EX_asn_L	asn_L_e = asn_L_b	-100000	100000		#EX_asn_L: asn_L_e = asn_L_b
EX_aso3	aso3_e = aso3_b	-100000	100000		#EX_aso3: aso3_e = aso3_b
EX_asp_L	asp_L_e = asp_L_b	-100000	100000		#EX_asp_L: asp_L_e = asp_L_b
EX_butso3	butso3_e = butso3_b	-100000	100000		#EX_butso3: butso3_e = butso3_b
EX_ca2	ca2_e = ca2_b	-100000	100000		#EX_ca2: ca2_e = ca2_b
EX_cd2	cd2_e = cd2_b	-100000	100000		#EX_cd2: cd2_e = cd2_b
EX_cephc	cephc_e = cephc_b	-100000	100000		#EX_cephc: cephc_e = cephc_b
EX_cgly	cgly_e = cgly_b	-100000	100000		#EX_cgly: cgly_e = cgly_b
EX_chol	chol_e = chol_b	-100000	100000		#EX_chol: chol_e = chol_b
EX_cholate	cholate_e = cholate_b	-100000	100000		#EX_cholate: cholate_e = cholate_b
EX_cit	cit_e = cit_b	-100000	100000		#EX_cit: cit_e = cit_b
EX_clavulanate	clavulanate_e = clavulanate_b	-100000	100000		#EX_clavulanate: clavulanate_e = clavulanate_b
EX_cmp	cmp_e = cmp_b	-100000	100000		#EX_cmp: cmp_e = cmp_b
EX_co2	co2_e = co2_b	-100000	100000		#EX_co2: co2_e = co2_b
EX_cobalt2	cobalt2_e = cobalt2_b	-100000	100000		#EX_cobalt2: cobalt2_e = cobalt2_b
EX_colipa	colipa_e = colipa_b	-100000	100000		#EX_colipa: colipa_e = colipa_b
EX_cpgn	cpgn_e = cpgn_b	-100000	100000		#EX_cpgn: cpgn_e = cpgn_b
EX_crn	crn_e = crn_b	-100000	100000		#EX_crn: crn_e = crn_b
EX_csn	csn_e = csn_b	-100000	100000		#EX_csn: csn_e = csn_b
EX_cu	cu_e = cu_b	-100000	100000		#EX_cu: cu_e = cu_b
EX_cu2	cu2_e = cu2_b	-100000	100000		#EX_cu2: cu2_e = cu2_b
EX_cys_L	cys_L_e = cys_L_b	-100000	100000		#EX_cys_L: cys_L_e = cys_L_b
EX_cytd	cytd_e = cytd_b	-100000	100000		#EX_cytd: cytd_e = cytd_b
EX_dca	dca_e = dca_b	-100000	100000		#EX_dca: dca_e = dca_b
EX_dcyt	dcyt_e = dcyt_b	-100000	100000		#EX_dcyt: dcyt_e = dcyt_b
EX_ddca	ddca_e = ddca_b	-100000	100000		#EX_ddca: ddca_e = ddca_b
EX_dgmp	dgmp_e = dgmp_b	-100000	100000		#EX_dgmp: dgmp_e = dgmp_b
EX_dgsn	dgsn_e = dgsn_b	-100000	100000		#EX_dgsn: dgsn_e = dgsn_b
EX_dha	dha_e = dha_b	-100000	100000		#EX_dha: dha_e = dha_b
EX_din	din_e = din_b	-100000	100000		#EX_din: din_e = din_b
EX_dtmp	dtmp_e = dtmp_b	-100000	100000		#EX_dtmp: dtmp_e = dtmp_b
EX_dump	dump_e = dump_b	-100000	100000		#EX_dump: dump_e = dump_b
EX_enter	enter_e = enter_b	-100000	100000		#EX_enter: enter_e = enter_b
EX_etoh	etoh_e = etoh_b	-100000	100000		#EX_etoh: etoh_e = etoh_b
EX_f6p	f6p_e = f6p_b	-100000	100000		#EX_f6p: f6p_e = f6p_b
EX_fald	fald_e = fald_b	-100000	100000		#EX_fald: fald_e = fald_b
EX_fe2	fe2_e = fe2_b	-100000	100000		#EX_fe2: fe2_e = fe2_b
EX_fe3dhbzs	fe3dhbzs_e = fe3dhbzs_b	-100000	100000		#EX_fe3dhbzs: fe3dhbzs_e = fe3dhbzs_b
EX_fe3hox	fe3hox_e = fe3hox_b	-100000	100000		#EX_fe3hox: fe3hox_e = fe3hox_b
EX_fecrm	fecrm_e = fecrm_b	-100000	100000		#EX_fecrm: fecrm_e = fecrm_b
EX_feenter	feenter_e = feenter_b	-100000	100000		#EX_feenter: feenter_e = feenter_b
EX_feoxam	feoxam_e = feoxam_b	-100000	100000		#EX_feoxam: feoxam_e = feoxam_b
EX_for	for_e = for_b	-100000	100000		#EX_for: for_e = for_b
EX_fru	fru_e = fru_b	-100000	100000		#EX_fru: fru_e = fru_b
EX_fum	fum_e = fum_b	-100000	100000		#EX_fum: fum_e = fum_b
EX_g1p	g1p_e = g1p_b	-100000	100000		#EX_g1p: g1p_e = g1p_b
EX_g3pc	g3pc_e = g3pc_b	-100000	100000		#EX_g3pc: g3pc_e = g3pc_b
EX_g3pe	g3pe_e = g3pe_b	-100000	100000		#EX_g3pe: g3pe_e = g3pe_b
EX_g3pg	g3pg_e = g3pg_b	-100000	100000		#EX_g3pg: g3pg_e = g3pg_b
EX_g3pi	g3pi_e = g3pi_b	-100000	100000		#EX_g3pi: g3pi_e = g3pi_b
EX_g3ps	g3ps_e = g3ps_b	-100000	100000		#EX_g3ps: g3ps_e = g3ps_b
EX_g6p	g6p_e = g6p_b	-100000	100000		#EX_g6p: g6p_e = g6p_b
EX_gal	gal_e = gal_b	-100000	100000		#EX_gal: gal_e = gal_b
EX_gal1p	gal1p_e = gal1p_b	-100000	100000		#EX_gal1p: gal1p_e = gal1p_b
EX_galct_D	galct_D_e = galct_D_b	-100000	100000		#EX_galct_D: galct_D_e = galct_D_b
EX_gam6p	gam6p_e = gam6p_b	-100000	100000		#EX_gam6p: gam6p_e = gam6p_b
EX_gchola	gchola_e = gchola_b	-100000	100000		#EX_gchola: gchola_e = gchola_b
EX_gdp	gdp_e = gdp_b	-100000	100000		#EX_gdp: gdp_e = gdp_b
EX_glc_D	glc_D_e = glc_D_b	-100000	100000		#EX_glc_D: glc_D_e = glc_D_b
EX_glcn	glcn_e = glcn_b	-100000	100000		#EX_glcn: glcn_e = glcn_b
EX_glcr	glcr_e = glcr_b	-100000	100000		#EX_glcr: glcr_e = glcr_b
EX_gln_L	gln_L_e = gln_L_b	-100000	100000		#EX_gln_L: gln_L_e = gln_L_b
EX_glu_L	glu_L_e = glu_L_b	-100000	100000		#EX_glu_L: glu_L_e = glu_L_b
EX_gly	gly_e = gly_b	-100000	100000		#EX_gly: gly_e = gly_b
EX_glyald	glyald_e = glyald_b	-100000	100000		#EX_glyald: glyald_e = glyald_b
EX_glyb	glyb_e = glyb_b	-100000	100000		#EX_glyb: glyb_e = glyb_b
EX_glyc	glyc_e = glyc_b	-100000	100000		#EX_glyc: glyc_e = glyc_b
EX_glyc3p	glyc3p_e = glyc3p_b	-100000	100000		#EX_glyc3p: glyc3p_e = glyc3p_b
EX_glyc_R	glyc_R_e = glyc_R_b	-100000	100000		#EX_glyc_R: glyc_R_e = glyc_R_b
EX_glyclt	glyclt_e = glyclt_b	-100000	100000		#EX_glyclt: glyclt_e = glyclt_b
EX_gmp	gmp_e = gmp_b	-100000	100000		#EX_gmp: gmp_e = gmp_b
EX_gthrd	gthrd_e = gthrd_b	-100000	100000		#EX_gthrd: gthrd_e = gthrd_b
EX_gtp	gtp_e = gtp_b	-100000	100000		#EX_gtp: gtp_e = gtp_b
EX_gua	gua_e = gua_b	-100000	100000		#EX_gua: gua_e = gua_b
EX_h	h_e = h_b	-100000	100000		#EX_h: h_e = h_b
EX_h2o	h2o_e = h2o_b	-100000	100000		#EX_h2o: h2o_e = h2o_b
EX_h2o2	h2o2_e = h2o2_b	-100000	100000		#EX_h2o2: h2o2_e = h2o2_b
EX_h2s	h2s_e = h2s_b	-100000	100000		#EX_h2s: h2s_e = h2s_b
EX_hdca	hdca_e = hdca_b	-100000	100000		#EX_hdca: hdca_e = hdca_b
EX_hdcea	hdcea_e = hdcea_b	-100000	100000		#EX_hdcea: hdcea_e = hdcea_b
EX_hg2	hg2_e = hg2_b	-100000	100000		#EX_hg2: hg2_e = hg2_b
EX_his_L	his_L_e = his_L_b	-100000	100000		#EX_his_L: his_L_e = his_L_b
EX_hom_L	hom_L_e = hom_L_b	-100000	100000		#EX_hom_L: hom_L_e = hom_L_b
EX_hxa	hxa_e = hxa_b	-100000	100000		#EX_hxa: hxa_e = hxa_b
EX_hxan	hxan_e = hxan_b	-100000	100000		#EX_hxan: hxan_e = hxan_b
EX_ile_L	ile_L_e = ile_L_b	-100000	100000		#EX_ile_L: ile_L_e = ile_L_b
EX_imp	imp_e = imp_b	-100000	100000		#EX_imp: imp_e = imp_b
EX_inost	inost_e = inost_b	-100000	100000		#EX_inost: inost_e = inost_b
EX_ins	ins_e = ins_b	-100000	100000		#EX_ins: ins_e = ins_b
EX_isetac	isetac_e = isetac_b	-100000	100000		#EX_isetac: isetac_e = isetac_b
EX_k	k_e = k_b	-100000	100000		#EX_k: k_e = k_b
EX_kdo2lipid4	kdo2lipid4_e = kdo2lipid4_b	-100000	100000		#EX_kdo2lipid4: kdo2lipid4_e = kdo2lipid4_b
EX_lac_D	lac_D_e = lac_D_b	-100000	100000		#EX_lac_D: lac_D_e = lac_D_b
EX_lac_L	lac_L_e = lac_L_b	-100000	100000		#EX_lac_L: lac_L_e = lac_L_b
EX_lcts	lcts_e = lcts_b	-100000	100000		#EX_lcts: lcts_e = lcts_b
EX_leu_L	leu_L_e = leu_L_b	-100000	100000		#EX_leu_L: leu_L_e = leu_L_b
EX_lipa	lipa_e = lipa_b	-100000	100000		#EX_lipa: lipa_e = lipa_b
EX_lipa_cold	lipa_cold_e = lipa_cold_b	-100000	100000		#EX_lipa_cold: lipa_cold_e = lipa_cold_b
EX_lys_L	lys_L_e = lys_L_b	-100000	100000		#EX_lys_L: lys_L_e = lys_L_b
EX_mal_D	mal_D_e = mal_D_b	-100000	100000		#EX_mal_D: mal_D_e = mal_D_b
EX_mal_L	mal_L_e = mal_L_b	-100000	100000		#EX_mal_L: mal_L_e = mal_L_b
EX_malt	malt_e = malt_b	-100000	100000		#EX_malt: malt_e = malt_b
EX_man	man_e = man_b	-100000	100000		#EX_man: man_e = man_b
EX_man6p	man6p_e = man6p_b	-100000	100000		#EX_man6p: man6p_e = man6p_b
EX_met_L	met_L_e = met_L_b	-100000	100000		#EX_met_L: met_L_e = met_L_b
EX_mg2	mg2_e = mg2_b	-100000	100000		#EX_mg2: mg2_e = mg2_b
EX_mn2	mn2_e = mn2_b	-100000	100000		#EX_mn2: mn2_e = mn2_b
EX_mnl	mnl_e = mnl_b	-100000	100000		#EX_mnl: mnl_e = mnl_b
EX_murein5p5p	murein5p5p_e = murein5p5p_b	-100000	100000		#EX_murein5p5p: murein5p5p_e = murein5p5p_b
EX_murein5p5p5p	murein5p5p5p_e = murein5p5p5p_b	-100000	100000		#EX_murein5p5p5p: murein5p5p5p_e = murein5p5p5p_b
EX_na1	na1_e = na1_b	-100000	100000		#EX_na1: na1_e = na1_b
EX_nac	nac_e = nac_b	-100000	100000		#EX_nac: nac_e = nac_b
EX_nh4	nh4_e = nh4_b	-100000	100000		#EX_nh4: nh4_e = nh4_b
EX_ni2	ni2_e = ni2_b	-100000	100000		#EX_ni2: ni2_e = ni2_b
EX_nmn	nmn_e = nmn_b	-100000	100000		#EX_nmn: nmn_e = nmn_b
EX_no2	no2_e = no2_b	-100000	100000		#EX_no2: no2_e = no2_b
EX_no3	no3_e = no3_b	-100000	100000		#EX_no3: no3_e = no3_b
EX_o2	o2_e = o2_b	-100000	100000		#EX_o2: o2_e = o2_b
EX_o2s	o2s_e = o2s_b	-100000	100000		#EX_o2s: o2s_e = o2s_b
EX_ocdca	ocdca_e = ocdca_b	-100000	100000		#EX_ocdca: ocdca_e = ocdca_b
EX_ocdcea	ocdcea_e = ocdcea_b	-100000	100000		#EX_ocdcea: ocdcea_e = ocdcea_b
EX_octa	octa_e = octa_b	-100000	100000		#EX_octa: octa_e = octa_b
EX_orn_L	orn_L_e = orn_L_b	-100000	100000		#EX_orn_L: orn_L_e = orn_L_b
EX_orot	orot_e = orot_b	-100000	100000		#EX_orot: orot_e = orot_b
EX_pacald	pacald_e = pacald_b	-100000	100000		#EX_pacald: pacald_e = pacald_b
EX_pepd	pepd_e = pepd_b	-100000	100000		#EX_pepd: pepd_e = pepd_b
EX_phe_L	phe_L_e = phe_L_b	-100000	100000		#EX_phe_L: phe_L_e = phe_L_b
EX_pheac	pheac_e = pheac_b	-100000	100000		#EX_pheac: pheac_e = pheac_b
EX_pi	pi_e = pi_b	-100000	100000		#EX_pi: pi_e = pi_b
EX_pnto_R	pnto_R_e = pnto_R_b	-100000	100000		#EX_pnto_R: pnto_R_e = pnto_R_b
EX_polyam	polyam_e = polyam_b	-100000	100000		#EX_polyam: polyam_e = polyam_b
EX_pro_L	pro_L_e = pro_L_b	-100000	100000		#EX_pro_L: pro_L_e = pro_L_b
EX_pser_L	pser_L_e = pser_L_b	-100000	100000		#EX_pser_L: pser_L_e = pser_L_b
EX_ptrc	ptrc_e = ptrc_b	-100000	100000		#EX_ptrc: ptrc_e = ptrc_b
EX_pyr	pyr_e = pyr_b	-100000	100000		#EX_pyr: pyr_e = pyr_b
EX_r5p	r5p_e = r5p_b	-100000	100000		#EX_r5p: r5p_e = r5p_b
EX_rib_D	rib_D_e = rib_D_b	-100000	100000		#EX_rib_D: rib_D_e = rib_D_b
EX_ser_D	ser_D_e = ser_D_b	-100000	100000		#EX_ser_D: ser_D_e = ser_D_b
EX_ser_L	ser_L_e = ser_L_b	-100000	100000		#EX_ser_L: ser_L_e = ser_L_b
EX_skm	skm_e = skm_b	-100000	100000		#EX_skm: skm_e = skm_b
EX_so3	so3_e = so3_b	-100000	100000		#EX_so3: so3_e = so3_b
EX_so4	so4_e = so4_b	-100000	100000		#EX_so4: so4_e = so4_b
EX_spmd	spmd_e = spmd_b	-100000	100000		#EX_spmd: spmd_e = spmd_b
EX_sprm	sprm_e = sprm_b	-100000	100000		#EX_sprm: sprm_e = sprm_b
EX_succ	succ_e = succ_b	-100000	100000		#EX_succ: succ_e = succ_b
EX_sucr	sucr_e = sucr_b	-100000	100000		#EX_sucr: sucr_e = sucr_b
EX_tchola	tchola_e = tchola_b	-100000	100000		#EX_tchola: tchola_e = tchola_b
EX_thm	thm_e = thm_b	-100000	100000		#EX_thm: thm_e = thm_b
EX_thr_L	thr_L_e = thr_L_b	-100000	100000		#EX_thr_L: thr_L_e = thr_L_b
EX_thym	thym_e = thym_b	-100000	100000		#EX_thym: thym_e = thym_b
EX_thymd	thymd_e = thymd_b	-100000	100000		#EX_thymd: thymd_e = thymd_b
EX_trp_L	trp_L_e = trp_L_b	-100000	100000		#EX_trp_L: trp_L_e = trp_L_b
EX_ttdca	ttdca_e = ttdca_b	-100000	100000		#EX_ttdca: ttdca_e = ttdca_b
EX_ttdcea	ttdcea_e = ttdcea_b	-100000	100000		#EX_ttdcea: ttdcea_e = ttdcea_b
EX_tyr_L	tyr_L_e = tyr_L_b	-100000	100000		#EX_tyr_L: tyr_L_e = tyr_L_b
EX_uacgam	uacgam_e = uacgam_b	-100000	100000		#EX_uacgam: uacgam_e = uacgam_b
EX_udpacgal	udpacgal_e = udpacgal_b	-100000	100000		#EX_udpacgal: udpacgal_e = udpacgal_b
EX_udpg	udpg_e = udpg_b	-100000	100000		#EX_udpg: udpg_e = udpg_b
EX_udpgal	udpgal_e = udpgal_b	-100000	100000		#EX_udpgal: udpgal_e = udpgal_b
EX_udpglcur	udpglcur_e = udpglcur_b	-100000	100000		#EX_udpglcur: udpglcur_e = udpglcur_b
EX_ump	ump_e = ump_b	-100000	100000		#EX_ump: ump_e = ump_b
EX_ura	ura_e = ura_b	-100000	100000		#EX_ura: ura_e = ura_b
EX_urea	urea_e = urea_b	-100000	100000		#EX_urea: urea_e = urea_b
EX_uri	uri_e = uri_b	-100000	100000		#EX_uri: uri_e = uri_b
EX_val_L	val_L_e = val_L_b	-100000	100000		#EX_val_L: val_L_e = val_L_b
EX_xan	xan_e = xan_b	-100000	100000		#EX_xan: xan_e = xan_b
EX_xmp	xmp_e = xmp_b	-100000	100000		#EX_xmp: xmp_e = xmp_b
EX_2_camelidiclavam	2_camelidiclavam_e = 2_camelidiclavam_b	-100000	100000		#EX_2_camelidiclavam(e): 2 camelidiclavam Clavam 5S Exchange
EX_2_foxmclavam	2_foxmclavam_e = 2_foxmclavam_b	-100000	100000		#EX_2_foxmclavam(e): 2 foxmclavam Clavam 5S Exchange
EX_2_hdxmclavam	2_hdxmclavam_e = 2_hdxmclavam_b	-100000	100000		#EX_2_hdxmclavam(e): 2 hdxmclavam Clavam 5S Exchange
EX_8_hdxalaclavam	8_hdxalaclavam_e = 8_hdxalaclavam_b	-100000	100000		#EX_8_hdxalaclavam(e): 8_hdxalaclavam Clavam 5S Exchange
EX_clavam2carb	clavam2carb_e = clavam2carb_b	-100000	100000		#EX_clavam2carb(e): clavam2carb Clavam 5S Exchange
EX_alaclavam	alaclavam_e = alaclavam_b	-100000	100000		#EX_alaclavam(e): alaclavam Clavam 5S Exchange
Rxn0001	atp_c + glyc_c = adp_c + glyc3p_c + h_c	0	100000	SCLAV0632 OR SCLAV0878	#glycerate kinase [EC:2.7.1.31]
Rxn0002	glyc3p_c + mqn8_c = dhap_c + mql8_c	0	100000	SCLAV0879 OR SCLAV3704	#glycerol-3-phosphate dehydrogenase [EC:1.1.5.3]
Rxn0003	glyald_c + h2o_c + nad_c = glyc_R_c + 2.0 h_c + nadh_c	0	100000	SCLAV4212 OR SCLAV5677	#aldehyde dehydrogenase (NAD+) [EC:1.2.1.3]
Rxn0004	atp_c + glyc_R_c = _3pg_c + adp_c + h_c	0	100000	SCLAV1360 OR SCLAV5053	#glycerate kinase [EC:2.7.1.31]
Rxn0005	atp_c + rib_D_c = adp_c + h_c + r5p_c	0	100000	SCLAV1237	#ribokinase [EC:2.7.1.15]
Rxn0006	f1p_c = dhap_c + glyald_c	0	100000	SCLAV2648	#fructose-bisphosphate aldolase. class II [EC:4.1.2.13]
Rxn0007	atp_c + fru_c = adp_c + f6p_c + h_c	0	100000	SCLAV1158	#fructokinase [EC:2.7.1.4]
Rxn0008	man6p_c = f6p_c	-100000	100000	SCLAV2109	#mannose-6-phosphate isomerase [EC:5.3.1.8]
Rxn0009	man6p_c = man1p_c	-100000	100000	SCLAV0620 OR SCLAV2112 OR SCLAV3824	#mannose-1-phosphate guanylyltransferase / phosphomannomutase [EC:2.7.7.13 5.4.2.8]
Rxn0010	gtp_c + h_c + man1p_c = gdpmann_c + ppi_c	0	100000	SCLAV0620 OR SCLAV2112 OR SCLAV3824 OR SCLAV2123	#mannose-1-phosphate guanylyltransferase / phosphomannomutase [EC:2.7.7.13 5.4.2.8]/mannose-1-phosphate guanylyltransferase [EC:2.7.7.13]
Rxn0011	atp_c + gal_c = adp_c + gal1p_c + h_c	0	100000	SCLAV2254	#galactokinase [EC:2.7.1.6]
Rxn0012	udpg_c = udpgal_c	-100000	100000	SCLAV2255 OR SCLAV2352 OR SCLAV2683	#UDP-glucose 4-epimerase [EC:5.1.3.2]/
Rxn0013	gal1p_c + h_c + utp_c = ppi_c + udpgal_c	-100000	100000	SCLAV2256	#UDPglucose--hexose-1-phosphate uridylyltransferase [EC:2.7.7.12]
Rxn0014	g1p_c + h_c + utp_c = ppi_c + udpg_c	-100000	100000	SCLAV2319	#UTP--glucose-1-phosphate uridylyltransferase [EC:2.7.7.9]
Rxn0015	atp_c + glcn_c = _6pgc_c + adp_c + h_c	0	100000	SCLAV0909	#gluconokinase [EC:2.7.1.12]
Rxn0016	h2o_c + salc6p_c = _4hba_c + g6p_B_c	0	100000	SCLAV0249 OR SCLAV1830	#6-phospho-beta-glucosidase [EC:3.2.1.86]
Rxn0017	h2o_c + malt_c = 2.0 glc_D_c	0	100000	SCLAV1450	#alpha-glucosidase [EC:3.2.1.20]
Rxn0018	h2o_c + sucr_c = fru_c + glc_D_c	0	100000	SCLAV1450	#Putative alpha-glucosidase
Rxn0019	h2o_c + lcts_c = gal_c + glc_D_c	0	100000	SCLAV1211	#beta-galactosidase [EC:3.2.1.23]
Rxn0020	cellb_c + h2o_c = 2.0 glc_D_c	0	100000	SCLAV4874	#beta-glucosidase [EC:3.2.1.21]
Rxn0021	glu_L_c + h_c = _4abut_c + co2_c	0	100000	SCLAV2421	#glutamate decarboxylase [EC:4.1.1.15]
Rxn0022	_4abut_c + akg_c = glu_L_c + sucsal_c	0	100000	SCLAV4585	#4-aminobutyrate aminotransferase / (S)-3-amino-2-methylpropionate transaminase [EC:2.6.1.19 2.6.1.22]
Rxn0023	h2o_c + nadp_c + sucsal_c = 2.0 h_c + nadph_c + succ_c	-100000	100000	SCLAV0239 OR SCLAV3708 OR SCLAVp0993	#succinate-semialdehyde dehydrogenase (NADP+) [EC:1.2.1.16]
Rxn0024	arg_L_c + h2o_c = citr_L_c + nh4_c	0	100000	SCLAV4814	#arginine deiminase [EC:3.5.3.6]
Rxn0025	akg_c + orn_L_c = glu5sa_c + glu_L_c	0	100000	SCLAV0222 OR SCLAV3756	#putrescine aminotransferase [EC:2.6.1.82]/ornithine--oxo-acid transaminase [EC:2.6.1.13]
Rxn0026	cbp_c + orn_L_c = citr_L_c + h_c + pi_c	-100000	100000	SCLAV4815 OR SCLAVp0288	#ornithine carbamoyltransferase [EC:2.1.3.3]
Rxn0027	h2o_c + 2.0 h_c + urea_c = co2_c + 2.0 nh4_c	0	100000	SCLAV0522 OR SCLAV0523 OR SCLAV0524 OR SCLAV4473 OR SCLAV4474	#urease subunit alpha [EC:3.5.1.5]
Rxn0028	h2o_c + ile_L_c + nad_c = _3mop_c + h_c + nadh_c + nh4_c	0	100000	SCLAV3108	#valine dehydrogenase (NAD+) [EC:1.4.1.23]
Rxn0029	_3mop_c + h_c + lpam_c = _2mbutdhla_c + co2_c	0	100000	SCLAV1401 OR SCLAV1613 OR SCLAV2977 OR SCLAV2978 OR SCLAV2997 OR SCLAV2998	#pyruvate dehydrogenase E1 component subunit alpha [EC:1.2.4.1]/dihydrolipoamide dehydrogenase [EC:1.8.1.4]
Rxn0030	_2mbutdhla_c + coa_c = _2mbcoa_c + dhlam_c	0	100000	SCLAV2979 OR SCLAV2999	#pyruvate dehydrogenase E2 component (dihydrolipoamide acetyltransferase) [EC:2.3.1.12]/
Rxn0031	_2mbcoa_c + mqn8_c = _2mb2coa_c + mql8_c	0	100000	SCLAV0917 OR SCLAV1938	#acyl-CoA dehydrogenase [EC:1.3.8.7]
Rxn0032	_2mb2coa_c + h2o_c = _3hmbcoa_c	0	100000	SCLAV0164 OR SCLAV1053 OR SCLAV1217 OR SCLAV3409 OR SCLAV3450 OR SCLAV3838 OR SCLAV4002 OR SCLAV4367 OR SCLAV4816 OR SCLAVp0935 OR SCLAVp0937 OR SCLAV5210	# enoyl-CoA hydratase / 3-hydroxybutyryl-CoA epimerase [EC:1.1.1.35 4.2.1.17 5.1.2.3]
Rxn0033	_3hmbcoa_c + nad_c = _2maacoa_c + h_c + nadh_c	0	100000	SCLAVp0929	#3-hydroxyacyl-CoA dehydrogenase [EC:1.1.1.35]
Rxn0034	_2maacoa_c + coa_c = accoa_c + ppcoa_c	0	100000	SCLAV0161 OR SCLAV1223 OR SCLAV1564 OR SCLAV2201 OR SCLAV4309 OR SCLAV5209 OR SCLAV1544 OR SCLAV4845	#acetyl-CoA C-acetyltransferase [EC:2.3.1.9]/
Rxn0035	atp_c + hco3_c + ppcoa_c = adp_c + h_c + mmcoa_S_c + pi_c	0	100000	SCLAV1943 OR SCLAV3405 OR SCLAV3406 OR SCLAV3834 OR SCLAV4484	#propionyl-CoA carboxylase alpha chain [EC:6.4.1.3]
Rxn0036	mmcoa_R_c = succoa_c	-100000	100000	SCLAV0244 OR SCLAV0245 OR SCLAV3724 OR SCLAV3780 OR SCLAV4321 OR SCLAV5059	#methylmalonyl-CoA mutase [EC:5.4.99.2]
Rxn0037	h2o_c + leu_L_c + nad_c = _4mop_c + h_c + nadh_c + nh4_c	0	100000	SCLAV3108	#valine dehydrogenase (NAD+) [EC:1.4.1.23]
Rxn0038	_4mop_c + lpam_c = _3mbutdhla_c + co2_c	0	100000	SCLAV1401 OR SCLAV1613 OR SCLAV2977 OR SCLAV2978 OR SCLAV2997 OR SCLAV2998	#pyruvate dehydrogenase E1 component subunit alpha [EC:1.2.4.1]/dihydrolipoamide dehydrogenase [EC:1.8.1.4]
Rxn0039	_3mbutdhla_c + coa_c + h_c = _2mbcoa_c + dhlam_c	0	100000	SCLAV2979 OR SCLAV2999	#pyruvate dehydrogenase E2 component (dihydrolipoamide acetyltransferase) [EC:2.3.1.12]
Rxn0040	_2mbcoa_c + mqn8_c = _3mb2coa_c + mql8_c	0	100000	SCLAV0917 OR SCLAV1938 OR SCLAV1946	#short/branched chain acyl-CoA dehydrogenase [EC:1.3.99.12]/acyl-CoA dehydrogenase [EC:1.3.8.7]
Rxn0041	_3mb2coa_c + atp_c + hco3_c = _3mgcoa_c + adp_c + h_c + pi_c	0	100000	SCLAV1943 OR SCLAV3405 OR SCLAV3406 OR SCLAV3834 OR SCLAV4484	#3-methylcrotonyl-CoA carboxylase beta subunit [EC:6.4.1.4]
Rxn0042	hmgcoa_c = acac_c + accoa_c	0	100000	SCLAV1945	#hydroxymethylglutaryl-CoA lyase [EC:4.1.3.4]
Rxn0043	acac_c + atp_c + coa_c = aacoa_c + amp_c + ppi_c	0	100000	SCLAV0626	#acetoacetyl-CoA synthetase [EC:6.2.1.16]
Rxn0044	h2o_c + nad_c + val_L_c = _3mob_c + h_c + nadh_c + nh4_c	0	100000	SCLAV3108	#valine dehydrogenase (NAD+) [EC:1.4.1.23]
Rxn0045	_3mob_c + h_c + lpam_c = co2_c + iblipo_c	0	100000	SCLAV1401 AND SCLAV1613 AND SCLAV2977 AND SCLAV2978 AND SCLAV2997 AND SCLAV2998	#pyruvate dehydrogenase E1 component subunit alpha [EC:1.2.4.1]/dihydrolipoamide dehydrogenase [EC:1.8.1.4]
Rxn0046	coa_c + iblipo_c = dhlam_c + ibcoa_c	0	100000	SCLAV2979 OR SCLAV2999	#pyruvate dehydrogenase E2 component (dihydrolipoamide acetyltransferase) [EC:2.3.1.12]
Rxn0047	ibcoa_c + mqn8_c = _2mp2coa_c + mql8_c	0	100000	SCLAV0917 OR SCLAV1938 OR SCLAV1946	#short/branched chain acyl-CoA dehydrogenase [EC:1.3.99.12]/acyl-CoA dehydrogenase [EC:1.3.8.7]
Rxn0048	_2mp2coa_c + h2o_c + h_c = hibcoa_c	0	100000	SCLAV0164 OR SCLAV1053 OR SCLAV1217 OR SCLAV3409 OR SCLAV3450 OR SCLAV3838 OR SCLAV4002 OR SCLAV4367 OR SCLAV4816 OR SCLAVp0935 OR SCLAVp0937 OR SCLAV5210	#enoyl-CoA hydratase [EC:4.2.1.17]/2-(1.2-epoxy-1.2-dihydrophenyl)acetyl-CoA isomerase [EC:5.3.3.18]/3-hydroxyacyl-CoA dehydrogenase / enoyl-CoA hydratase / 3-hydroxybutyryl-CoA epimerase [EC:1.1.1.35 4.2.1.17 5.1.2.3]
Rxn0049	_3hmp_c + nad_c = _2mop_c + 2.0 h_c + nadh_c	0	100000	SCLAV1880 OR SCLAV5433 OR SCLAV5561 OR SCLAVp0936 OR SCLAVp0994	#3-hydroxyisobutyrate dehydrogenase [EC:1.1.1.31]
Rxn0050	_2mop_c + coa_c + nad_c = co2_c + nadh_c + ppcoa_c	0	100000	SCLAV1899 OR SCLAVp0939	#malonate-semialdehyde dehydrogenase (acetylating) / methylmalonate-semialdehyde dehydrogenase [EC:1.2.1.18 1.2.1.27]
Rxn0051	asp_L_c + h_c = ala_B_c + co2_c	0	100000	SCLAVp0287	#aspartate 1-decarboxylase [EC:4.1.1.11]
Rxn0052	akg_c + ala_B_c = glu_L_c + msa_c	-100000	100000	SCLAV4585	#4-aminobutyrate aminotransferase / (S)-3-amino-2-methylpropionate transaminase [EC:2.6.1.19 2.6.1.22]
Rxn0053	thr_L_c = acald_c + gly_c	0	100000	SCLAV0295	#threonine aldolase [EC:4.1.2.5]
Rxn0054	nad_c + thr_L_c = _2aobut_c + h_c + nadh_c	0	100000	SCLAV5690	#threonine 3-dehydrogenase [EC:1.1.1.103]
Rxn0055	_2aobut_c + coa_c = accoa_c + gly_c	-100000	100000	SCLAV5689 OR SCLAVp0567	#glycine C-acetyltransferase [EC:2.3.1.29]/glycine C-acetyltransferase [EC:2.3.1.29]
Rxn0056	alpro_c + thf_c = dhlpro_c + mlthf_c + nh4_c	0	100000	SCLAV4401	#aminomethyltransferase [EC:2.1.2.10]
Rxn0057	ser_L_c + thf_c = gly_c + h2o_c + mlthf_c	-100000	100000	SCLAV3757 OR SCLAV4262 OR SCLAV4399 OR SCLAVp1072	#Serine hydroxymethyltransferase /glycine hydroxymethyltransferase [EC:2.1.2.1]
Rxn0058	gly_c + h_c + lpro_c = alpro_c + co2_c	0	100000	SCLAV0609	#glycine dehydrogenase [EC:1.4.4.2]
Rxn0059	dhlpro_c + nad_c = h_c + lpro_c + nadh_c	0	100000	SCLAV1398 OR SCLAV3827	#dihydrolipoamide dehydrogenase [EC:1.8.1.4]
Rxn0060	ser_L_c = nh4_c + pyr_c	0	100000	SCLAV4398	#L-serine dehydratase [EC:4.3.1.17]
Rxn0061	cys_L_c + h2o_c = h2s_c + nh4_c + pyr_c	0	100000	SCLAV2869	#cystathionine gamma-lyase [EC:4.4.1.1]
Rxn0062	his_L_c = nh4_c + urcan_c	0	100000	SCLAV3840 OR SCLAV5425 OR SCLAV5457	#histidine ammonia-lyase [EC:4.3.1.3]/
Rxn0063	h2o_c + urcan_c = odhimp_c	0	100000	SCLAV2182	#urocanate hydratase [EC:4.2.1.49]
Rxn0064	2.0 h_c + nadh_c + o2_c + odhimp_c = h2o_c + hydprop_c + nad_c	0	100000	SCLAV4912	#polyketide hydroxylase [ EC:1.14.13.-]
Rxn0065	h2o_c + odhimp_c = forglu_c	0	100000	SCLAV2176	#imidazolonepropionase [EC:3.5.2.7]
Rxn0066	akg_c + tyr_L_c = _34hpp_c + glu_L_c	-100000	100000	SCLAV1070 OR SCLAV1261 OR SCLAV2859	#histidinol-phosphate aminotransferase [EC:2.6.1.9]/
Rxn0067	_34hpp_c + o2_c = co2_c + hgentis_c	0	100000	SCLAV2046	#4-hydroxyphenylpyruvate dioxygenase [EC:1.13.11.27]
Rxn0068	hgentis_c + o2_c = _4mlacac_c + h_c	0	100000	SCLAV0929 OR SCLAVp1215	#homogentisate 1.2-dioxygenase [EC:1.13.11.5]
Rxn0069	_4fumacac_c + h2o_c = acac_c + fum_c + h_c	0	100000	SCLAV3578	#fumarylacetoacetase [EC:3.7.1.2]
Rxn0070	akg_c + phe_L_c = glu_L_c + phpyr_c	-100000	100000	SCLAVp1177 OR SCLAV0774 OR SCLAV4463	#aspartate aminotransferase [EC:2.6.1.1]/ branched-chain amino acid aminotransferase [EC:2.6.1.42]/
Rxn0071	h2o_c + nad_c + pacald_c = 2.0 h_c + nadh_c + pheac_c	0	100000	SCLAV0833	#phenylacetaldehyde dehydrogenase [EC:1.2.1.39]
Rxn0072	atp_c + h_c + so4_c = aps_c + ppi_c	0	100000	SCLAV4894 OR SCLAV4895	#sulfate adenylyltransferase subunit 1 or 2 [EC:2.7.7.4]
Rxn0073	aps_c + atp_c = adp_c + h_c + paps_c	0	100000	SCLAV4896	#adenylylsulfate kinase [EC:2.7.1.25]
Rxn0074	paps_c + trdrd_c = 2.0 h_c + pap_c + so3_c + trdox_c	0	100000	SCLAV4897	#phosphoadenosine phosphosulfate reductase [EC:1.8.4.8]
Rxn0075	6.0 focytc_c + 8.0 h_c + so3_c = 6.0 ficytc_c + 3.0 h2o_c + h2s_c	0	100000	SCLAV4899	#sulfite reductase (ferredoxin) [EC:1.8.7.1]
Rxn0076	6.0 focytc_c + 8.0 h_c + no2_c = 6.0 ficytc_c + 2.0 h2o_c + nh4_c	0	100000	SCLAV4899	#nitrite reductase (ferredoxin) [EC:1.8.7.1]
Rxn0077	atp_c + glc_D_c = adp_c + g6p_c + h_c	0	100000	SCLAV0289 OR SCLAV1340 OR SCLAV5022	#glucokinase [EC:2.7.1.2]
Rxn0078	atp_c + glc_D_c = adp_c + g6p_B_c + h_c	0	100000	SCLAV0289 OR SCLAV1340 OR SCLAV5022	#glucokinase [EC:2.7.1.2]
Rxn0079	glc_D_c + ppi_c = g6p_c + h_c + pi_c	0	100000	SCLAV3958	#polyphosphate glucokinase [EC:2.7.1.63]
Rxn0080	glc_D_c + ppi_c = g6p_B_c + h_c + pi_c	0	100000	SCLAV3958	#polyphosphate glucokinase [EC:2.7.1.63]
Rxn0081	g6p_c = g6p_B_c	-100000	100000	SCLAV1142	#glucose-6-phosphate isomerase [EC:5.3.1.9]
Rxn0082	g6p_B_c = f6p_c	-100000	100000	SCLAV1142	#glucose-6-phosphate isomerase [EC:5.3.1.9]
Rxn0083	atp_c + f6p_c = adp_c + fdp_c + h_c	0	100000	SCLAV0508 OR SCLAV1333 OR SCLAV4332	#6-phosphofructokinase 1 [EC:2.7.1.11]
Rxn0084	fdp_c + h2o_c = f6p_c + pi_c	0	100000	SCLAV3951	#fructose-1.6-bisphosphatase II [EC:3.1.3.11]
Rxn0085	fdp_c = dhap_c + g3p_c	-100000	100000	SCLAV2648	#fructose-bisphosphate aldolase. class II [EC:4.1.2.13]
Rxn0086	dhap_c = g3p_c	-100000	100000	SCLAV1146	#triosephosphate isomerase (TIM) [EC:5.3.1.1]
Rxn0087	g3p_c + nad_c + pi_c = _13dpg_c + h_c + nadh_c	-100000	100000	SCLAV1148 OR SCLAV5509	#glyceraldehyde 3-phosphate dehydrogenase [EC:1.2.1.12]
Rxn0088	_13dpg_c + adp_c = _3pg_c + atp_c	-100000	100000	SCLAV1147	#phosphoglycerate kinase [EC:2.7.2.3]
Rxn0089	_3pg_c = _2pg_c	-100000	100000	SCLAV1747 OR SCLAV1803 OR SCLAV1867 OR SCLAV2680 OR SCLAV3219 OR SCLAV4281	#probable phosphoglycerate mutase [EC:5.4.2.1]/2.3-bisphosphoglycerate-dependent phosphoglycerate mutase [EC:5.4.2.1]
Rxn0090	_2pg_c = h2o_c + pep_c	-100000	100000	SCLAV2214	#enolase [EC:4.2.1.11]
Rxn0091	adp_c + h_c + pep_c = atp_c + pyr_c	0	100000	SCLAV1203 OR SCLAV4329	#pyruvate kinase [EC:2.7.1.40]
Rxn0092	lpam_c + pyr_c = adhlam_c + co2_c	0	100000	SCLAV1401 OR SCLAV1613 OR SCLAV2977 OR SCLAV2978 OR SCLAV2997 OR SCLAV2998	#pyruvate dehydrogenase E1 component subunit alpha [EC:1.2.4.1]/dihydrolipoamide dehydrogenase [EC:1.8.1.4]
Rxn0093	adhlam_c + coa_c + h_c = accoa_c + dhlam_c	0	100000	SCLAV2979 OR SCLAV2999	#pyruvate dehydrogenase E2 component (dihydrolipoamide acetyltransferase) [EC:2.3.1.12]
Rxn0094	dhlam_c + nad_c = h_c + lpam_c + nadh_c	0	100000	SCLAV1398 OR SCLAV3827	#dihydrolipoamide dehydrogenase [EC:1.8.1.4]
Rxn0095	accoa_c + h2o_c + oaa_c = cit_c + coa_c + h_c	-100000	100000	SCLAV1907 OR SCLAV3411 OR SCLAV4705 OR SCLAVp0015	#citrate synthase [EC:2.3.3.1]
Rxn0096	cit_c = icit_c	-100000	100000	SCLAV4830	#aconitate hydratase 1 / homoaconitase [EC:4.2.1.3 4.2.1.-]
Rxn0097	icit_c + nadp_c = akg_c + co2_c + nadph_c	-100000	100000	SCLAV0808	#isocitrate dehydrogenase [EC:1.1.1.42]
Rxn0098	coa_c + sdhlam_c = dhlam_c + succoa_c	0	100000	SCLAV1399 OR SCLAVp1444	#2-oxoglutarate dehydrogenase E2 component (dihydrolipoamide succinyltransferase) [EC:2.3.1.61]
Rxn0099	akg_c + coa_c + 2.0 ficytc_c = co2_c + 2.0 focytc_c + h_c + succoa_c	-100000	100000	SCLAV0465 OR SCLAV0466 OR SCLAV3593 OR SCLAV3594	#2-oxoglutarate ferredoxin oxidoreductase subunit alpha [EC:1.2.7.3]
Rxn0100	adp_c + pi_c + succoa_c = atp_c + coa_c + succ_c	-100000	100000	SCLAV3730 AND SCLAV3731	#succinyl-CoA synthetase beta subunit [EC:6.2.1.5]
Rxn0101	fum_c + h2o_c = mal_L_c	-100000	100000	SCLAV3946 AND SCLAV3948	#fumarate hydratase. class II [EC:4.2.1.2]
Rxn0102	mal_L_c + nad_c = h_c + nadh_c + oaa_c	-100000	100000	SCLAV3742	#malate dehydrogenase [EC:1.1.1.37]
Rxn0103	cit_c = ac_c + oaa_c	0	100000	SCLAV1239 OR SCLAV5058	#citrate lyase subunit beta / citryl-CoA lyase [EC:4.1.3.6 4.1.3.34]
Rxn0104	ac_c + atp_c + coa_c = accoa_c + amp_c + ppi_c	0	100000	SCLAV2556 OR SCLAV4986	#acetyl-CoA synthetase [EC:6.2.1.1]
Rxn0105	acald_c + h2o_c + nad_c = ac_c + 2.0 h_c + nadh_c	0	100000	SCLAV4212 OR SCLAV5677	#aldehyde dehydrogenase (NAD+) [EC:1.2.1.3]
Rxn0106	atp_c + pi_c + pyr_c = amp_c + h_c + pep_c + ppi_c	0	100000	SCLAV1689 OR SCLAV5441	#pyruvate.orthophosphate dikinase [EC:2.7.9.1]
Rxn0107	mal_L_c + nad_c = co2_c + nadh_c + pyr_c	-100000	100000	SCLAV2067 OR SCLAV4122	#malate dehydrogenase (oxaloacetate-decarboxylating) [EC:1.1.1.38]
Rxn0108	h2o_c + mqn8_c + pyr_c = ac_c + co2_c + mql8_c	0	100000	SCLAV4928	#pyruvate dehydrogenase (quinone) [EC:1.2.5.1]
Rxn0109	acald_c + h_c + nadh_c = etoh_c + nad_c	-100000	100000	SCLAV4123 OR SCLAVp0727	#Putative alcohol dehydrogenase/Dehydrogenase
Rxn0110	ac_c + atp_c = actp_c + adp_c	0	100000	SCLAV4330	#acetate kinase [EC:2.7.2.1]
Rxn0111	actp_c + h2o_c = ac_c + h_c + pi_c	0	100000	SCLAV4525	#acylphosphatase [EC:3.6.1.7]
Rxn0112	atp_c + ppa_c = adp_c + ppap_c	0	100000	SCLAV4330	#acetate kinase [EC:2.7.2.1]
Rxn0113	h_c + mmcoa_S_c = co2_c + ppcoa_c	0	100000	SCLAV1943 OR SCLAV3405 OR SCLAV3406 OR SCLAV3834 OR SCLAV4484	#3-methylcrotonyl-CoA carboxylase beta subunit [EC:6.4.1.4]/propionyl-CoA carboxylase alpha chain [EC:6.4.1.3]]
Rxn0114	atp_c + coa_c + ppa_c = amp_c + ppcoa_c + ppi_c	0	100000	SCLAV2556 OR SCLAV4986	#acetyl-CoA synthetase [EC:6.2.1.1]/
Rxn0115	mqn8_c + ppcoa_c = mql8_c + prpncoa_c	0	100000	SCLAV0917 OR SCLAV1938	#acyl-CoA dehydrogenase [EC:1.3.8.7]
Rxn0116	prpncoa_c = _3hpcoa_c	-100000	100000	SCLAV0164 OR SCLAV1053 OR SCLAV1217 OR SCLAV3409 OR SCLAV3450 OR SCLAV3838 OR SCLAV4002 OR SCLAV4367 OR SCLAV4816 OR SCLAVp0935 OR SCLAVp0937	#enoyl-CoA hydratase [EC:4.2.1.17]/2-(1.2-epoxy-1.2-dihydrophenyl)acetyl-CoA isomerase [EC:5.3.3.18]
Rxn0117	aacoa_c + h_c + nadph_c = _3hbcoa_c + nadp_c	-100000	100000	SCLAV0815 OR SCLAV2974 OR SCLAV4293	#3-hydroxybutyryl-CoA dehydrogenase [EC:1.1.1.157]
Rxn0118	b2coa_c + h2o_c = _3hbcoa_c	-100000	100000	SCLAV0164 OR SCLAV1053 OR SCLAV1217 OR SCLAV3409 OR SCLAV3450 OR SCLAV3838 OR SCLAV4002 OR SCLAV4367 OR SCLAV4816 OR SCLAVp0935 OR SCLAVp0937 OR SCLAV5210	#enoyl-CoA hydratase [EC:4.2.1.17]/2-(1.2-epoxy-1.2-dihydrophenyl)acetyl-CoA isomerase [EC:5.3.3.18]/3-hydroxyacyl-CoA dehydrogenase / enoyl-CoA hydratase / 3-hydroxybutyryl-CoA epimerase [EC:1.1.1.35 4.2.1.17 5.1.2.3]
Rxn0119	_3hbut_R_c + nad_c = acac_c + h_c + nadh_c	0	100000	SCLAV5531	#3-hydroxybutyrate dehydrogenase [EC:1.1.1.30]
Rxn0120	g6p_c + nadp_c = _6pgl_c + h_c + nadph_c	0	100000	SCLAV1135	#glucose-6-phosphate 1-dehydrogenase [EC:1.1.1.49]
Rxn0121	g6p_c + nad_c = _6pgl_c + h_c + nadh_c	0	100000	SCLAV1135	#glucose-6-phosphate 1-dehydrogenase [EC:1.1.1.49]
Rxn0122	_6pgl_c + h2o_c = _6pgc_c + h_c	0	100000	SCLAV1137 OR SCLAVp0969	#6-phosphogluconolactonase [EC:3.1.1.31]
Rxn0123	_6pgc_c + nadp_c = co2_c + nadph_c + ru5p_D_c	0	100000	SCLAV2913	#6-phosphogluconate dehydrogenase [EC:1.1.1.44]
Rxn0124	ru5p_D_c = xu5p_D_c	-100000	100000	SCLAV0699 OR SCLAVp0975	#ribulose-phosphate 3-epimerase [EC:5.1.3.1]
Rxn0125	ru5p_D_c = r5p_c	-100000	100000	SCLAV1799 OR SCLAVp0787	#ribose 5-phosphate isomerase B [EC:5.3.1.6]
Rxn0126	r5p_c + xu5p_D_c = g3p_c + s7p_c	-100000	100000	SCLAV1133 OR SCLAV4962 OR SCLAV5490 OR SCLAVp0713	#transketolase [EC:2.2.1.1]
Rxn0127	e4p_c + xu5p_D_c = f6p_c + g3p_c	-100000	100000	SCLAV1133 OR SCLAV4962 OR SCLAV5490 OR SCLAVp0713	#transketolase [EC:2.2.1.1]
Rxn0128	g3p_c + s7p_c = e4p_c + f6p_c	-100000	100000	SCLAV1134	#transaldolase [EC:2.2.1.2]
Rxn0129	atp_c + drib_c = _2dr5p_c + adp_c + h_c	0	100000	SCLAV1237	#ribokinase [EC:2.7.1.15]
Rxn0130	_2dr5p_c = acald_c + g3p_c	0	100000	SCLAV3819	#deoxyribose-phosphate aldolase [EC:4.1.2.4]
Rxn0131	_2ddg6p_c = g3p_c + pyr_c	0	100000	SCLAV1532	#2-dehydro-3-deoxyphosphogluconate aldolase / 4-hydroxy-2-oxoglutarate aldolase [EC:4.1.2.14 4.1.3.16]
Rxn0132	h2o_c + 2.0 nad_c + udpg_c = 3.0 h_c + 2.0 nadh_c + udpglcur_c	0	100000	SCLAV2156 OR SCLAVp0471	#UDPglucose 6-dehydrogenase [EC:1.1.1.22]
Rxn0133	gtp_c + oaa_c = co2_c + gdp_c + pep_c	0	100000	SCLAV3873	#phosphoenolpyruvate carboxykinase (GTP) [EC:4.1.1.32]
Rxn0134	co2_c + h2o_c + pep_c = h_c + oaa_c + pi_c	0	100000	SCLAV2248	#phosphoenolpyruvate carboxylase [EC:4.1.1.31]
Rxn0135	icit_c = glx_c + succ_c	0	100000	SCLAVp0927	#isocitrate lyase [EC:4.1.3.1]
Rxn0136	accoa_c + glx_c + h2o_c = coa_c + h_c + mal_L_c	0	100000	SCLAV5001 OR SCLAVp0928	#malate synthase [EC:2.3.3.9]
Rxn0137	_4h2oxg_c = glx_c + pyr_c	0	100000	SCLAV1532	#2-dehydro-3-deoxyphosphogluconate aldolase / 4-hydroxy-2-oxoglutarate aldolase [EC:4.1.2.14 4.1.3.16]
Rxn0138	glyclt_c + o2_c = glx_c + h2o2_c	0	100000	SCLAV2040	#glycolate oxidase [EC:1.1.3.15]
Rxn0139	2.0 h2o2_c = 2.0 h2o_c + o2_c	0	100000	SCLAV3943 OR SCLAV4071	#catalase [EC:1.11.1.6]
Rxn0140	mlthf_c + nadp_c = methf_c + nadph_c	-100000	100000	SCLAV3739	#methylenetetrahydrofolate dehydrogenase (NADP+) / methenyltetrahydrofolate cyclohydrolase [EC:1.5.1.5 3.5.4.9]
Rxn0141	h2o_c + methf_c = _10fthf_c + h_c	-100000	100000	SCLAV3739	#methylenetetrahydrofolate dehydrogenase (NADP+) / methenyltetrahydrofolate cyclohydrolase [EC:1.5.1.5 3.5.4.9]
Rxn0142	2.0 h_c + mlthf_c + nadh_c = _5mthf_c + nad_c	0	100000	SCLAV1318 OR SCLAVp0932	#methylenetetrahydrofolate reductase (NADPH) [EC:1.5.1.20]
Rxn0143	2.0 h_c + mql8_c + 0.5 o2_c = h2o_c + 2.0 h_e + mqn8_c	0	100000	SCLAV2857 AND SCLAV2858	#cytochrome d ubiquinol oxidase subunit I - II[EC:1.10.3.-]
Rxn0144	adp_c + 4.0 h_e + pi_c = atp_c + h2o_c + 3.0 h_c	-100000	100000	SCLAV4265 AND SCLAV4266 AND SCLAV4267 AND SCLAV4268 AND SCLAV4269 AND SCLAV4270 AND SCLAV4271 AND SCLAV4272	#F-type H+-transporting ATPase subunit a [EC:3.6.3.14]
Rxn0145	h2o_c + ppi_c = h_c + 2.0 pi_c	0	100000	SCLAV0215 OR SCLAV2418 OR SCLAV2539	#inorganic pyrophosphatase [EC:3.6.1.1]
Rxn0146	h2o_c + ppi_c = h_e + 2.0 pi_c	0	100000	SCLAV0215 OR SCLAV2418 OR SCLAV2539	#inorganic pyrophosphatase [EC:3.6.1.1]
Rxn0147	atp_c + pi_c = adp_c + ppi_c	-100000	100000	SCLAV3173	#polyphosphate kinase [EC:2.7.4.1]
Rxn0148	atp_c + glu_L_c + nh4_c = adp_c + gln_L_c + h_c + pi_c	0	100000	SCLAV0834 OR SCLAV1416 OR SCLAV1431 OR SCLAV1473 OR SCLAV4796 OR SCLAVp1452	#glutamine synthetase [EC:6.3.1.2]
Rxn0149	akg_c + gln_L_c + h_c + nadh_c = 2.0 glu_L_c + nad_c	0	100000	SCLAV1230 AND SCLAV1231	#glutamate synthase (NADPH/NADH) large chain [EC:1.4.1.13 1.4.1.14]
Rxn0150	akg_c + h_c + nadph_c + nh4_c = glu_L_c + h2o_c + nadp_c	-100000	100000	SCLAV5247	#glutamate dehydrogenase (NAD(P)+) [EC:1.4.1.3]
Rxn0151	atp_c + glu_L_c = adp_c + glu5p_c	0	100000	SCLAV1758	#glutamate 5-kinase [EC:2.7.2.11]
Rxn0152	_1pyr5c_c + h_c + nadh_c + nadph_c = nad_c + nadp_c + pro_L_c	-100000	100000	SCLAV2360	#pyrroline-5-carboxylate reductase [EC:1.5.1.2]
Rxn0153	acglu_c + atp_c = acg5p_c + adp_c	0	100000	SCLAV0799 AND SCLAV0801	#acetylglutamate kinase [EC:2.7.2.8]/ N-acetyl-gamma-glutamyl-phosphate reductase [EC:1.2.1.38]
Rxn0154	acg5p_c + h_c + nadph_c = acg5sa_c + nadp_c + pi_c	0	100000	SCLAV0801	#N-acetyl-gamma-glutamyl-phosphate reductase [EC:1.2.1.38]
Rxn0155	acg5sa_c + glu_L_c = acorn_c + akg_c	0	100000	SCLAV0798	#acetylornithine aminotransferase [EC:2.6.1.11]
Rxn0156	2.0 atp_c + gln_L_c + h2o_c + hco3_c = 2.0 adp_c + cbp_c + glu_L_c + 2.0 h_c + pi_c	0	100000	SCLAV0712 AND SCLAV0713	#carbamoyl-phosphate synthase large subunit [EC:6.3.5.5]
Rxn0157	asp_L_c + atp_c + citr_L_c = amp_c + argsuc_c + h_c + ppi_c	-100000	100000	SCLAV0796	#argininosuccinate synthase [EC:6.3.4.5]
Rxn0158	argsuc_c = arg_L_c + fum_c	-100000	100000	SCLAV0795	#argininosuccinate lyase [EC:4.3.2.1]
Rxn0159	h_c + 2.0 pyr_c = alac_S_c + co2_c	0	100000	SCLAV1934 OR SCLAV4438 OR SCLAV4439	#acetolactate synthase I/II/III large subunit [EC:2.2.1.6]
Rxn0160	alac_S_c + h_c + nadph_c = _23dhmb_c + nadp_c	-100000	100000	SCLAV4440	#ketol-acid reductoisomerase [EC:1.1.1.86]
Rxn0161	_23dhmb_c = _3mob_c + h2o_c	0	100000	SCLAV1088 OR SCLAV2367	#dihydroxy-acid dehydratase [EC:4.2.1.9]
Rxn0162	_3mob_c + glu_L_c = akg_c + val_L_c	0	100000	SCLAV0774 OR SCLAV4463	#branched-chain amino acid aminotransferase [EC:2.6.1.42]
Rxn0163	thr_L_c = _2obut_c + nh4_c	0	100000	SCLAV3856 OR SCLAVp0803 OR SCLAVp1069	#threonine dehydratase [EC:4.3.1.19]
Rxn0164	_2obut_c + h_c + pyr_c = _2ahbut_c + co2_c	0	100000	SCLAV1934 OR SCLAV4438 OR SCLAV4439	#acetolactate synthase I/II/III large subunit [EC:2.2.1.6]/
Rxn0165	_2ahbut_c + h_c + nadph_c = _23dhmp_c + nadp_c	0	100000	SCLAV4440	#ketol-acid reductoisomerase [EC:1.1.1.86]
Rxn0166	_23dhmp_c = _3mop_c + h2o_c	0	100000	SCLAV1088 OR SCLAV2367	#dihydroxy-acid dehydratase [EC:4.2.1.9]
Rxn0167	_3mop_c + glu_L_c = akg_c + ile_L_c	0	100000	SCLAV0774 OR SCLAV4463	#branched-chain amino acid aminotransferase [EC:2.6.1.42]
Rxn0168	_3mob_c + accoa_c + h2o_c = _3c3hmp_c + coa_c + h_c	0	100000	SCLAV1707 OR SCLAV4478	#undecaprenyl diphosphate synthase [EC:2.5.1.31]/short-chain Z-isoprenyl diphosphate synthase [EC:2.5.1.68]/2-isopropylmalate synthase [EC:2.3.3.13]
Rxn0169	_3c3hmp_c = _3c2hmp_c	-100000	100000	SCLAV4501 AND SCLAV4502	#3-isopropylmalate/(R)-2-methylmalate dehydratase large subunit [EC:4.2.1.33 4.2.1.35]
Rxn0170	_3c2hmp_c + nad_c = _3c4mop_c + h_c + nadh_c	0	100000	SCLAV4462 OR SCLAV5635	#3-isopropylmalate dehydrogenase [EC:1.1.1.85]
Rxn0171	_4mop_c + glu_L_c = akg_c + leu_L_c	0	100000	SCLAV0774 OR SCLAV4463	#branched-chain amino acid aminotransferase [EC:2.6.1.42]
Rxn0172	glu_L_c + oaa_c = akg_c + asp_L_c	-100000	100000	SCLAV0320 OR SCLAV2654 OR SCLAV2735 OR SCLAV3875 OR SCLAVp1070	#N-succinyldiaminopimelate aminotransferase [EC:2.6.1.17]/aminotransferase [EC:2.6.1.-]/alanine-synthesizing transaminase [EC:2.6.1.66 2.6.1.2]
Rxn0173	asp_L_c + atp_c + gln_L_c + h2o_c = amp_c + asn_L_c + glu_L_c + h_c + ppi_c	0	100000	SCLAV5649	#asparagine synthase (glutamine-hydrolysing) [EC:6.3.5.4]
Rxn0174	asp_L_c + atp_c = _4pasp_c + adp_c	0	100000	SCLAV2614	#aspartate kinase [EC:2.7.2.4]
Rxn0175	_4pasp_c + h_c + nadph_c = aspsa_c + nadp_c + pi_c	0	100000	SCLAV1812 OR SCLAV2613	#aspartate-semialdehyde dehydrogenase [EC:1.2.1.11]
Rxn0176	aspsa_c + h_c + nadph_c = hom_L_c + nadp_c	-100000	100000	SCLAV4250	#homoserine dehydrogenase [EC:1.1.1.3]
Rxn0177	atp_c + hom_L_c = adp_c + h_c + phom_c	0	100000	SCLAV4252	#homoserine kinase [EC:2.7.1.39]
Rxn0178	h2o_c + phom_c = pi_c + thr_L_c	0	100000	SCLAV3250 OR SCLAV4251 OR SCLAV4480	#threonine synthase [EC:4.2.3.1]
Rxn0179	aspsa_c + pyr_c = _23dhdp_c + 2.0 h2o_c + h_c	0	100000	SCLAV1112 OR SCLAV4634	#4-hydroxy-tetrahydrodipicolinate synthase [EC:4.3.3.7]
Rxn0180	_23dhdp_c + nadh_c + nadph_c = nad_c + nadp_c + thdp_c	0	100000	SCLAV4629	#dihydrodipicolinate reductase [EC:1.3.1.26]
Rxn0181	h2o_c + succoa_c + thdp_c = coa_c + sl2a6o_c	0	100000	SCLAV1115	#2.3.4.5-tetrahydropyridine-2-carboxylate N-succinyltransferase [EC:2.3.1.117]
Rxn0182	glu_L_c + sl2a6o_c = akg_c + sl26da_c	0	100000	SCLAV0798 OR SCLAV0320 OR SCLAV2654 OR SCLAV2735 OR SCLAV3875 OR SCLAVp1070	#aminotransferase [EC:2.6.1.-]
Rxn0183	h2o_c + sl26da_c = _26dap_LL_c + succ_c	0	100000	SCLAV3997	#succinyl-diaminopimelate desuccinylase [EC:3.5.1.18]
Rxn0184	_26dap_LL_c = _26dap_M_c	-100000	100000	SCLAV4673	#diaminopimelate epimerase [EC:5.1.1.7]
Rxn0185	_26dap_M_c + h_c = co2_c + lys_L_c	0	100000	SCLAV0483 OR SCLAV4249 OR SCLAV4983 OR SCLAV5705	#diaminopimelate decarboxylase [EC:4.1.1.20]
Rxn0186	cys_L_c + suchms_c = cyst_L_c + h_c + succ_c	0	100000	SCLAV3851	#cystathionine gamma-synthase [EC:2.5.1.48]
Rxn0187	_5mthglu_c + hcys_L_c = met_L_c + thglu_c	-100000	100000	SCLAV5639 OR SCLAVp0930 OR SCLAVp1324	#5-methyltetrahydropteroyltriglutamate--homocysteine methyltransferase [EC:2.1.1.14]
Rxn0188	_5mthf_c + hcys_L_c = h_c + met_L_c + thf_c	-100000	100000	SCLAV5639 OR SCLAVp0930 OR SCLAVp1324	#5-methyltetrahydropteroyltriglutamate--homocysteine methyltransferase [EC:2.1.1.14]
Rxn0189	h_c + nadh_c + nh4_c + pyr_c = ala_L_c + h2o_c + nad_c	-100000	100000	SCLAV0984	#alanine dehydrogenase [EC:1.4.1.1]
Rxn0190	_3pg_c + nad_c = _3php_c + h_c + nadh_c	0	100000	SCLAV4442	#D-3-phosphoglycerate dehydrogenase [EC:1.1.1.95]
Rxn0191	_3php_c + glu_L_c = akg_c + pser_L_c	0	100000	SCLAV3352	#phosphoserine aminotransferase [EC:2.6.1.52]
Rxn0192	h2o_c + pser_L_c = pi_c + ser_L_c	0	100000	SCLAV1020	#phosphoserine phosphatase [EC:3.1.3.3]
Rxn0193	acser_c + h2s_c = ac_c + cys_L_c + h_c	0	100000	SCLAV0274 OR SCLAV2020 OR SCLAV2716 OR SCLAV2770 OR SCLAVp0292 OR SCLAVp0300	#cysteine synthase A [EC:2.5.1.47]
Rxn0194	achms_c + cys_L_c = ac_c + cyst_L_c + h_c	0	100000	SCLAV3851	#cystathionine gamma-synthase [EC:2.5.1.48]
Rxn0195	h2s_c + suchms_c = h_c + hcys_L_c + succ_c	0	100000	SCLAV3851	#cystathionine gamma-synthase [EC:2.5.1.48]
Rxn0196	achms_c + h2s_c = ac_c + h_c + hcys_L_c	0	100000	SCLAV5559	#O-acetylhomoserine (thiol)-lyase [EC:2.5.1.49]
Rxn0197	h2o_c + suchms_c = _2obut_c + h_c + nh4_c + succ_c	0	100000	SCLAV3851	#cystathionine gamma-synthase [EC:2.5.1.48]
Rxn0198	hcys_L_c + ser_L_c = cyst_L_c + h2o_c	0	100000	SCLAV2199	#cystathionine beta-synthase [EC:4.2.1.22]
Rxn0199	cyst_L_c + h2o_c = _2obut_c + cys_L_c + nh4_c	0	100000	SCLAV2869	#cystathionine gamma-lyase [EC:4.4.1.1]
Rxn0200	atp_c + h2o_c + met_L_c = amet_c + pi_c + ppi_c	0	100000	SCLAV0705	#S-adenosylmethionine synthetase [EC:2.5.1.6]
Rxn0201	ahcys_c + h2o_c = adn_c + hcys_L_c	0	100000	SCLAV2107	#adenosylhomocysteinase [EC:3.3.1.1]
Rxn0202	h2o_c + prbatp_c = h_c + ppi_c + prbamp_c	0	100000	SCLAV0676	#phosphoribosyl-ATP pyrophosphohydrolase [EC:3.6.1.31]
Rxn0203	h2o_c + prbamp_c = prfp_c	0	100000	SCLAV1251	#phosphoribosyl-AMP cyclohydrolase [EC:3.5.4.19]
Rxn0204	prfp_c = prlp_c	0	100000	SCLAV1257	#phosphoribosylanthranilate isomerase [EC:5.3.1.24]
Rxn0205	gln_L_c + prlp_c = aicar_c + eig3p_c + glu_L_c + h_c	0	100000	SCLAV1258	#glutamine amidotransferase [EC:2.4.2.-]
Rxn0206	eig3p_c = h2o_c + imacp_c	0	100000	SCLAV1260	#imidazoleglycerol-phosphate dehydratase [EC:4.2.1.19]
Rxn0207	glu_L_c + imacp_c = akg_c + hisp_c	0	100000	SCLAV1070 OR SCLAV1261 OR SCLAV2859	#histidinol-phosphate aminotransferase [EC:2.6.1.9]
Rxn0208	h2o_c + histd_c + 2.0 nad_c = 3.0 h_c + his_L_c + 2.0 nadh_c	0	100000	SCLAV1262	#histidinol dehydrogenase [EC:1.1.1.23]
Rxn0209	e4p_c + h2o_c + pep_c = _2dda7p_c + pi_c	0	100000	SCLAV1331	#3-deoxy-7-phosphoheptulonate synthase [EC:2.5.1.54]
Rxn0210	_2dda7p_c = _3dhq_c + pi_c	0	100000	SCLAV0725 AND SCLAV0726	#3-dehydroquinate synthase [EC:4.2.3.4]
Rxn0211	_3dhq_c = _3dhsk_c + h2o_c	0	100000	SCLAV0724	#3-dehydroquinate dehydratase II [EC:4.2.1.10]
Rxn0212	_3dhsk_c + h_c + nadph_c = nadp_c + skm_c	0	100000	SCLAV0728	#shikimate dehydrogenase [EC:1.1.1.25]
Rxn0213	atp_c + skm_c = adp_c + h_c + skm5p_c	0	100000	SCLAV0726	#shikimate kinase [EC:2.7.1.71]
Rxn0214	pep_c + skm5p_c = _3psme_c + pi_c	0	100000	SCLAV4077	#3-phosphoshikimate 1-carboxyvinyltransferase [EC:2.5.1.19]
Rxn0215	_3psme_c = chor_c + pi_c	0	100000	SCLAV0727	#chorismate synthase [EC:4.2.3.5]
Rxn0216	chor_c + gln_L_c = anth_c + glu_L_c + h_c + pyr_c	0	100000	SCLAV1250	#anthranilate synthase component I [EC:4.1.3.27]
Rxn0217	anth_c + prpp_c = ppi_c + pran_c	0	100000	SCLAV1363 OR SCLAVp1299	#anthranilate phosphoribosyltransferase [EC:2.4.2.18]
Rxn0218	pran_c = _2cpr5p_c	0	100000	SCLAV1257	#phosphoribosylanthranilate isomerase [EC:5.3.1.24]
Rxn0219	_2cpr5p_c + h_c = _3ig3p_c + co2_c + h2o_c	0	100000	SCLAV1246 OR SCLAVp1294	#indole-3-glycerol phosphate synthase [EC:4.1.1.48]
Rxn0220	_3ig3p_c + ser_L_c = g3p_c + h2o_c + trp_L_c	0	100000	SCLAV1243 OR SCLAV1244 OR SCLAVp1298	#tryptophan synthase alpha chain [EC:4.2.1.20]/phospho-N-acetylmuramoyl-pentapeptide-transferase [EC:2.7.8.13]
Rxn0221	chor_c = pphn_c	-100000	100000	SCLAV0975 OR SCLAV1209 OR SCLAV3273	#chorismate mutase [EC:5.4.99.5]
Rxn0222	h_c + pphn_c = co2_c + h2o_c + phpyr_c	0	100000	SCLAV2840	#prephenate dehydratase [EC:4.2.1.51]
Rxn0223	nad_c + pphn_c = _34hpp_c + co2_c + nadh_c	0	100000	SCLAV0975 OR SCLAV1209 OR SCLAV3273	#chorismate mutase [EC:5.4.99.5]
Rxn0224	atp_c + r5p_c = amp_c + h_c + prpp_c	-100000	100000	SCLAV2244	#ribose-phosphate pyrophosphokinase [EC:2.7.6.1]
Rxn0225	asp_L_c + cbp_c = cbasp_c + h_c + pi_c	0	100000	SCLAV0716	#aspartate carbamoyltransferase catalytic subunit [EC:2.1.3.2]
Rxn0226	cbasp_c + h_c = dhor_S_c + h2o_c	-100000	100000	SCLAV0715	#dihydroorotase [EC:3.5.2.3]
Rxn0227	dhor_S_c + mqn8_c = mql8_c + orot_c	-100000	100000	SCLAV0711	#dihydroorotate dehydrogenase (fumarate) [EC:1.3.98.1]
Rxn0228	orot_c + prpp_c = orot5p_c + ppi_c	-100000	100000	SCLAV2649	#orotate phosphoribosyltransferase [EC:2.4.2.10]
Rxn0229	h_c + orot5p_c = co2_c + ump_c	0	100000	SCLAV0710	#orotidine-5-phosphate decarboxylase [EC:4.1.1.23]
Rxn0230	atp_c + ump_c = adp_c + udp_c	-100000	100000	SCLAV0973 OR SCLAV4512	#cytidylate kinase [EC:2.7.4.14]/hydroxymethylpyrimidine/phosphomethylpyrimidine kinase [EC:2.7.1.49 2.7.4.7]
Rxn0231	atp_c + udp_c = adp_c + utp_c	-100000	100000	SCLAV1778 OR SCLAV1882 OR SCLAV3080	#nucleoside-diphosphate kinase [EC:2.7.4.6]
Rxn0232	atp_c + gln_L_c + h2o_c + utp_c = adp_c + ctp_c + glu_L_c + 2.0 h_c + pi_c	0	100000	SCLAV0987	#CTP synthase [EC:6.3.4.2]
Rxn0233	atp_c + nh4_c + utp_c = adp_c + ctp_c + 2.0 h_c + pi_c	0	100000	SCLAV0987	#CTP synthase [EC:6.3.4.2]
Rxn0234	atp_c + cdp_c = adp_c + ctp_c	-100000	100000	SCLAV1778 OR SCLAV1882 OR SCLAV3080	#nucleoside-diphosphate kinase [EC:2.7.4.6]
Rxn0235	cdp_c + trdrd_c = dcdp_c + h2o_c + trdox_c	0	100000	SCLAV4088 OR SCLAV4089 OR SCLAV4684	#ribonucleoside-diphosphate reductase alpha or beta chain [EC:1.17.4.1]
Rxn0236	atp_c + dcdp_c = adp_c + dctp_c	-100000	100000	SCLAV1778 OR SCLAV1882 OR SCLAV3080	#nucleoside-diphosphate kinase [EC:2.7.4.6]
Rxn0237	_2dr1p_c + thym_c = pi_c + thymd_c	-100000	100000	SCLAV3797	#thymidine phosphorylase [EC:2.4.2.4]
Rxn0238	atp_c + thymd_c = adp_c + dtmp_c + h_c	0	100000	SCLAV4716	#thymidine kinase [EC:2.7.1.21]
Rxn0239	dctp_c + h2o_c + h_c = dutp_c + nh4_c	0	100000	SCLAV2671	#dCTP deaminase [EC:3.5.4.13]
Rxn0240	dutp_c + h2o_c = dump_c + h_c + ppi_c	0	100000	SCLAV4782	#dUTP pyrophosphatase [EC:3.6.1.23]
Rxn0241	dump_c + fadh2_c + mlthf_c = dtmp_c + fad_c + thf_c	-100000	100000	SCLAV4633	#thymidylate synthase (FAD) [EC:2.1.1.148]
Rxn0242	atp_c + dtdp_c = adp_c + dttp_c	-100000	100000	SCLAV1778 OR SCLAV1882 OR SCLAV3080	#nucleoside-diphosphate kinase [EC:2.7.4.6]
Rxn0243	atp_c + cmp_c = adp_c + cdp_c	-100000	100000	SCLAV0973 OR SCLAV4512	#cytidylate kinase [EC:2.7.4.14]/hydroxymethylpyrimidine/phosphomethylpyrimidine kinase [EC:2.7.1.49 2.7.4.7]
Rxn0244	h_c + nadph_c + trdox_c = nadp_c + trdrd_c	0	100000	SCLAV2898	#thioredoxin reductase (NADPH) [EC:1.8.1.9]
Rxn0245	atp_c + dcmp_c = adp_c + dcdp_c	-100000	100000	SCLAV0973 OR SCLAV4512	#cytidylate kinase [EC:2.7.4.14]/hydroxymethylpyrimidine/phosphomethylpyrimidine kinase [EC:2.7.1.49 2.7.4.7]
Rxn0246	atp_c + duri_c = adp_c + dump_c + h_c	0	100000	SCLAV4716	#thymidine kinase [EC:2.7.1.21]
Rxn0247	duri_c + pi_c = _2dr1p_c + ura_c	-100000	100000	SCLAV3825	#Purine nucleoside phosphorylase [EC: 2.4.2.1]
Rxn0248	prpp_c + ura_c = ppi_c + ump_c	0	100000	SCLAV0717 OR SCLAV3039	#pyrimidine operon attenuation protein / uracil phosphoribosyltransferase [EC:2.4.2.9]
Rxn0249	r5p_c + ura_c = h2o_c + psd5p_c	-100000	100000	SCLAV0979 OR SCLAV1282 OR SCLAV3666 OR SCLAV4605	#tRNA pseudouridine55 synthase [EC:5.4.99.25]
Rxn0250	gln_L_c + h2o_c + prpp_c = glu_L_c + ppi_c + pram_c	0	100000	SCLAV3105	#amidophosphoribosyltransferase [EC:2.4.2.14]
Rxn0251	atp_c + gly_c + pram_c = adp_c + gar_c + h_c + pi_c	-100000	100000	SCLAV3089 OR SCLAV3106	#phosphoribosylamine--glycine ligase [EC:6.3.4.13]/phosphoribosylformylglycinamidine cyclo-ligase [EC:6.3.3.1]
Rxn0252	_10fthf_c + gar_c = fgam_c + h_c + thf_c	0	100000	SCLAV3735	#phosphoribosylglycinamide formyltransferase 1 [EC:2.1.2.2]
Rxn0253	atp_c + fgam_c + gln_L_c + h2o_c = adp_c + fpram_c + glu_L_c + h_c + pi_c	0	100000	SCLAV3098 AND SCLAV3099 AND SCLAV3100	#phosphoribosylformylglycinamidine synthase [EC:6.3.5.3]
Rxn0254	atp_c + fpram_c = adp_c + air_c + 2.0 h_c + pi_c	0	100000	SCLAV3106	#phosphoribosylformylglycinamidine cyclo-ligase [EC:6.3.3.1]
Rxn0255	_5aizc_c + asp_L_c + atp_c = _25aics_c + adp_c + h_c + pi_c	-100000	100000	SCLAV1876 OR SCLAV3092	#phosphoribosylaminoimidazole-succinocarboxamide synthase [EC:6.3.2.6]
Rxn0256	_10fthf_c + aicar_c = fprica_c + thf_c	-100000	100000	SCLAV3736	#phosphoribosylaminoimidazolecarboxamide formyltransferase / IMP cyclohydrolase [EC:2.1.2.3 3.5.4.10]
Rxn0257	fprica_c = h2o_c + imp_c	-100000	100000	SCLAV3736	#phosphoribosylaminoimidazolecarboxamide formyltransferase / IMP cyclohydrolase [EC:2.1.2.3 3.5.4.10]
Rxn0258	atp_c = camp_c + ppi_c	0	100000	SCLAV3837	#adenylate cyclase [EC:4.6.1.1]
Rxn0259	gtp_c = _35cgmp_c + ppi_c	0	100000	SCLAV3837	#adenylate cyclase [EC:4.6.1.1]
Rxn0260	atp_c + dgmp_c = adp_c + dgdp_c	-100000	100000	SCLAV0708	#guanylate kinase [EC:2.7.4.8]
Rxn0261	datp_c + gmp_c = dadp_c + gdp_c	-100000	100000	SCLAV0708	#guanylate kinase [EC:2.7.4.8]
Rxn0262	atp_c + dudp_c = adp_c + dutp_c	-100000	100000	SCLAV1778 OR SCLAV1882 OR SCLAV3080	#nucleoside-diphosphate kinase [EC:2.7.4.6]
Rxn0263	atp_c + idp_c = adp_c + itp_c	-100000	100000	SCLAV1778 OR SCLAV1882 OR SCLAV3080	#nucleoside-diphosphate kinase [EC:2.7.4.6]
Rxn0264	trdrd_c + udp_c = dudp_c + h2o_c + trdox_c	0	100000	SCLAV4088 OR SCLAV4089 OR SCLAV4684	#ribonucleoside-diphosphate reductase alpha or beta chain [EC:1.17.4.1]
Rxn0265	ade_c + prpp_c = amp_c + ppi_c	0	100000	SCLAV0745 OR SCLAV1863	#adenine phosphoribosyltransferase [EC:2.4.2.7]
Rxn0266	gua_c + prpp_c = gmp_c + ppi_c	0	100000	SCLAV2414	#hypoxanthine phosphoribosyltransferase [EC:2.4.2.8]
Rxn0267	hxan_c + prpp_c = imp_c + ppi_c	0	100000	SCLAV2414	#hypoxanthine phosphoribosyltransferase [EC:2.4.2.8]
Rxn0268	prpp_c + xan_c = ppi_c + xmp_c	0	100000	SCLAV2414	#hypoxanthine phosphoribosyltransferase [EC:2.4.2.8]
Rxn0269	din_c + pi_c = _2dr1p_c + hxan_c	-100000	100000	SCLAV3825	#Purine nucleoside phosphorylase [EC: 2.4.2.1]
Rxn0270	dad_2_c + pi_c = _2dr1p_c + ade_c	-100000	100000	SCLAV3825	#Purine nucleoside phosphorylase [EC: 2.4.2.1]
Rxn0271	dgsn_c + pi_c = _2dr1p_c + gua_c	-100000	100000	SCLAV3825	#Purine nucleoside phosphorylase [EC: 2.4.2.1]
Rxn0272	hxan_c + r1p_c = ins_c + pi_c	-100000	100000	SCLAV3825	#Purine nucleoside phosphorylase [EC: 2.4.2.1]
Rxn0273	ade_c + r1p_c = adn_c + pi_c	-100000	100000	SCLAV3825	#Purine nucleoside phosphorylase [EC: 2.4.2.1]
Rxn0274	gua_c + r1p_c = gsn_c + pi_c	-100000	100000	SCLAV3825	#Purine nucleoside phosphorylase [EC: 2.4.2.1]
Rxn0275	r1p_c + xan_c = pi_c + xtsn_c	-100000	100000	SCLAV3825	#Purine nucleoside phosphorylase [EC: 2.4.2.1]
Rxn0276	adn_c + h2o_c + h_c = ins_c + nh4_c	0	100000	SCLAV1721 OR SCLAV3621 OR SCLAV3807 OR SCLAV4573 OR SCLAV5078	#adenosine deaminase [EC:3.5.4.4]
Rxn0277	dad_2_c + h2o_c + h_c = din_c + nh4_c	0	100000	SCLAV1721 OR SCLAV3621 OR SCLAV3807 OR SCLAV4573 OR SCLAV5078	#adenosine deaminase [EC:3.5.4.4]
Rxn0278	alltn_c + h2o_c = alltt_c + h_c	-100000	100000	SCLAV5009	#allantoinase [EC:3.5.2.5]
Rxn0279	alltt_c + h2o_c = urdglyc_c + urea_c	-100000	100000	SCLAV5010	#allantoicase [EC:3.5.3.4]
Rxn0280	dgtp_c + h2o_c = dgsn_c + pppi_c	0	100000	SCLAV1674	#dGTPase [EC:3.1.5.1]
Rxn0281	atp_c + gdp_c = amp_c + h_c + ppgpp_c	0	100000	SCLAV0744	#GTP pyrophosphokinase [EC:2.7.6.5]
Rxn0282	h2o_c + ppgpp_c = gdp_c + ppi_c	0	100000	SCLAV0744	#GTP pyrophosphokinase [EC:2.7.6.5]
Rxn0283	asp_L_c + gtp_c + imp_c = dcamp_c + gdp_c + 2.0 h_c + pi_c	0	100000	SCLAV2620	#adenylosuccinate synthase [EC:6.3.4.4]
Rxn0284	adp_c + trdrd_c = dadp_c + h2o_c + trdox_c	0	100000	SCLAV4088 AND SCLAV4089 AND SCLAV4684	#ribonucleoside-diphosphate reductase alpha or beta chain [EC:1.17.4.1]
Rxn0285	atp_c + dadp_c = adp_c + datp_c	-100000	100000	SCLAV1778 OR SCLAV1882 OR SCLAV3080	#nucleoside-diphosphate kinase [EC:2.7.4.6]
Rxn0286	h2o_c + imp_c + nad_c = h_c + nadh_c + xmp_c	0	100000	SCLAV0692 OR SCLAV3701 OR SCLAV3702	#IMP dehydrogenase [EC:1.1.1.205]
Rxn0287	atp_c + gln_L_c + h2o_c + xmp_c = amp_c + glu_L_c + gmp_c + 2.0 h_c + ppi_c	0	100000	SCLAV3712	#GMP synthase (glutamine-hydrolysing) [EC:6.3.5.2]
Rxn0288	atp_c + gmp_c = adp_c + gdp_c	-100000	100000	SCLAV0708	#guanylate kinase [EC:2.7.4.8]
Rxn0289	atp_c + gdp_c = adp_c + gtp_c	-100000	100000	SCLAV1778 OR SCLAV1882 OR SCLAV3080	#nucleoside-diphosphate kinase [EC:2.7.4.6]
Rxn0290	gdp_c + trdrd_c = dgdp_c + h2o_c + trdox_c	0	100000	SCLAV4088 OR SCLAV4089 OR SCLAV4684	#ribonucleoside-diphosphate reductase alpha or beta chain [EC:1.17.4.1]
Rxn0291	atp_c + dgdp_c = adp_c + dgtp_c	-100000	100000	SCLAV1778 OR SCLAV1882 OR SCLAV3080	#nucleoside-diphosphate kinase [EC:2.7.4.6]
Rxn0292	2.0 accoa_c = aacoa_c + coa_c	-100000	100000	SCLAV0161 OR SCLAV1223 OR SCLAV1564 OR SCLAV2201 OR SCLAV4309 OR SCLAV5209	#acetyl-CoA C-acetyltransferase [EC:2.3.1.9]/
Rxn0293	agly3p_c + 0.293 hhpdecACP_c + 0.294 hpdecACP_c + 0.094 myrsACP_c + 0.057 octeACP_c + 0.262 palmACP_c = ACP_c + pa181_c	0	100000	SCLAV0517 OR SCLAV0791 OR SCLAV1336	#1-acyl-sn-glycerol-3-phosphate acyltransferase [EC:2.3.1.51]
Rxn0294	ctp_c + h_c + pa181_c = cdpdodec11eg_c + ppi_c	-100000	100000	SCLAV4560	#phosphatidate cytidylyltransferase [EC:2.7.7.41]
Rxn0295	cdpdodec11eg_c + ser_L_c = cmp_c + h_c + ps181_c	-100000	100000	SCLAV5054	#phosphatidylserine synthase [EC:2.7.8.8]
Rxn0296	h_c + ps181_c = co2_c + pe181_c	0	100000	SCLAV5055	#phosphatidylserine decarboxylase [EC:4.1.1.65]
Rxn0297	dhap_c + h_c + nadh_c = glyc3p_c + nad_c	0	100000	SCLAV4508	#glycerol-3-phosphate dehydrogenase (NAD(P)+) [EC:1.1.1.94]
Rxn0298	cdpdodec11eg_c + glyc3p_c = cmp_c + h_c + pgp181_c	-100000	100000	SCLAV0621 OR SCLAV0758 OR SCLAV4642	#CDP-diacylglycerol--glycerol-3-phosphate 3-phosphatidyltransferase [EC:2.7.8.5]
Rxn0299	g3p_c + h_c + pyr_c = co2_c + dxyl5p_c	0	100000	SCLAV4841	#1-deoxy-D-xylulose-5-phosphate synthase [EC:2.2.1.7]
Rxn0300	dxyl5p_c + h_c + nadph_c = _2me4p_c + nadp_c	0	100000	SCLAV4590	#1-deoxy-D-xylulose-5-phosphate reductoisomerase [EC:1.1.1.267]
Rxn0301	_2me4p_c + ctp_c + h_c = _4c2me_c + ppi_c	0	100000	SCLAV3225	#2-C-methyl-D-erythritol 4-phosphate cytidylyltransferase [EC:2.7.7.60]
Rxn0302	_4c2me_c + atp_c = _2p4c2me_c + adp_c + h_c	0	100000	SCLAV2268	#4-diphosphocytidyl-2-C-methyl-D-erythritol kinase [EC:2.7.1.148]
Rxn0303	_2p4c2me_c = _2mecdp_c + cmp_c	0	100000	SCLAV3226	#2-C-methyl-D-erythritol 2.4-cyclodiphosphate synthase [EC:4.6.1.12]
Rxn0304	_2mecdp_c + h_c + nadh_c = h2mb4p_c + h2o_c + nad_c	0	100000	SCLAV4592	#(E)-4-hydroxy-3-methylbut-2-enyl-diphosphate synthase [EC:1.17.7.1]
Rxn0305	ipdp_c = dmpp_c	-100000	100000	SCLAV5224 OR SCLAVp1562	#isopentenyl-diphosphate delta-isomerase [EC:5.3.3.2]
Rxn0306	dmpp_c + ipdp_c = grdp_c + ppi_c	0	100000	SCLAV5236 OR SCLAV4108	#geranylgeranyl diphosphate synthase. type I [EC:2.5.1.1 2.5.1.10 2.5.1.29]
Rxn0307	grdp_c + ipdp_c = frdp_c + ppi_c	0	100000	SCLAV5236 OR SCLAV4108	#geranylgeranyl diphosphate synthase. type I [EC:2.5.1.1 2.5.1.10 2.5.1.29]
Rxn0308	frdp_c + ipdp_c = ggdp_c + ppi_c	0	100000	SCLAV5236 OR SCLAV4108	#geranylgeranyl diphosphate synthase. type I [EC:2.5.1.1 2.5.1.10 2.5.1.29]
Rxn0309	ggdp_c + ipdp_c = ppi_c + pppp_c	0	100000	SCLAV5236 OR SCLAV4108	#geranylgeranyl diphosphate synthase. type I [EC:2.5.1.1 2.5.1.10 2.5.1.29]
Rxn0310	ipdp_c + octdp_5_c = hepdp_c + ppi_c	0	100000	SCLAV3580	#heptaprenyl diphosphate synthase [EC:2.5.1.30]
Rxn0311	hepdp_c + ipdp_c = octdp_c + ppi_c	0	100000	SCLAV3580	#heptaprenyl diphosphate synthase [EC:2.5.1.30]
Rxn0312	glu_D_c = glu_L_c	-100000	100000	SCLAV0267	#glutamate racemase [EC:5.1.1.3]
Rxn0313	ala_L_c = ala_D_c	-100000	100000	SCLAV3445 OR SCLAV3678	#alanine racemase [EC:5.1.1.1]
Rxn0314	2.0 ala_D_c + atp_c = adp_c + alaala_c + h_c + pi_c	0	100000	SCLAV3446 OR SCLAV4509	#D-alanine-D-alanine ligase [EC:6.3.2.4]
Rxn0315	f6p_c + gln_L_c = gam6p_c + glu_L_c	0	100000	SCLAV1955 OR SCLAV3673 OR SCLAV4098	#glucosamine--fructose-6-phosphate aminotransferase (isomerizing) [EC:2.6.1.16]
Rxn0316	gam6p_c + h2o_c = f6p_c + nh4_c	0	100000	SCLAV0238	#glucosamine-6-phosphate deaminase [EC:3.5.99.6]
Rxn0317	pep_c + uacgam_c = pi_c + uaccg_c	0	100000	SCLAV2064 OR SCLAV4825	#UDP-N-acetylglucosamine 1-carboxyvinyltransferase [EC:2.5.1.7]
Rxn0318	h_c + nadph_c + uaccg_c = nadp_c + uamr_c	0	100000	SCLAV3620	#UDP-N-acetylmuramate dehydrogenase [EC:1.1.1.158]
Rxn0319	asp_L_c + fum_c = h_c + iasp_c + succ_c	0	100000	SCLAV2394	#L-aspartate oxidase [EC:1.4.3.16]
Rxn0320	asp_L_c + o2_c = h2o2_c + h_c + iasp_c	0	100000	SCLAV2394	#L-aspartate oxidase [EC:1.4.3.16]
Rxn0321	2.0 h_c + prpp_c + quln_c = co2_c + nicrnt_c + ppi_c	0	100000	SCLAV2393	#nicotinate-nucleotide pyrophosphorylase (carboxylating) [EC:2.4.2.19]
Rxn0322	h2o_c + ncam_c = nac_c + nh4_c	-100000	100000	SCLAV2032 OR SCLAV5050	#nicotinamidase/pyrazinamidase [EC:3.5.1.19 3.5.1.-]/NAD-dependent deacetylase [EC:3.5.1.-]
Rxn0323	atp_c + h_c + nicrnt_c = dnad_c + ppi_c	0	100000	SCLAV1750	#nicotinate-nucleotide adenylyltransferase [EC:2.7.7.18]
Rxn0324	atp_c + dnad_c + gln_L_c + h2o_c = amp_c + glu_L_c + h_c + nad_c + ppi_c	0	100000	SCLAV1480	#NAD+ synthase (glutamine-hydrolysing) [EC:6.3.5.1]
Rxn0325	nac_c + r1p_c = nicrns_c + pi_c	0	100000	SCLAV3825	#Purine nucleoside phosphorylase [EC: 2.4.2.1]
Rxn0326	h_c + ncam_c + r1p_c = pi_c + rnam_c	0	100000	SCLAV3825	#Purine nucleoside phosphorylase [EC: 2.4.2.1]
Rxn0327	atp_c + h_c + nmn_c = nad_c + ppi_c	0	100000	SCLAV1750	#nicotinate-nucleotide adenylyltransferase [EC:2.7.7.18]
Rxn0328	atp_c + nad_c = adp_c + h_c + nadp_c	0	100000	SCLAV0993	#NAD+ kinase [EC:2.7.1.23]
Rxn0329	gtp_c + 3.0 h2o_c = _25dhpp_c + for_c + 2.0 h_c + ppi_c	0	100000	SCLAV0678	#3.4-dihydroxy 2-butanone 4-phosphate synthase / GTP cyclohydrolase II [EC:4.1.99.12 3.5.4.25]
Rxn0330	_25dhpp_c + h2o_c + h_c = _5apru_c + nh4_c	0	100000	SCLAV0681	#diaminohydroxyphosphoribosylaminopyrimidine deaminase / 5-amino-6-(5-phosphoribosylamino)uracil reductase [EC:3.5.4.26 1.1.1.193]
Rxn0331	_5apru_c + h_c + nadph_c = _5aprbu_c + nadp_c	0	100000	SCLAV0681	#diaminohydroxyphosphoribosylaminopyrimidine deaminase / 5-amino-6-(5-phosphoribosylamino)uracil reductase [EC:3.5.4.26 1.1.1.193]
Rxn0332	_4r5au_c + db4p_c = dmlz_c + 2.0 h2o_c + pi_c	0	100000	SCLAV0677 OR SCLAV0680	#6.7-dimethyl-8-ribityllumazine synthase [EC:2.5.1.78]
Rxn0333	ru5p_D_c = db4p_c + for_c + h_c	0	100000	SCLAV0678	#3.4-dihydroxy 2-butanone 4-phosphate synthase / GTP cyclohydrolase II [EC:4.1.99.12 3.5.4.25]
Rxn0334	2.0 dmlz_c = _4r5au_c + ribflv_c	0	100000	SCLAV0677 AND SCLAV0680	#riboflavin synthase [EC:2.5.1.9]
Rxn0335	atp_c + ribflv_c = adp_c + fmn_c + h_c	0	100000	SCLAV4606	#riboflavin kinase / FMN adenylyltransferase [EC:2.7.1.26 2.7.7.2]
Rxn0336	atp_c + fmn_c + h_c = fad_c + ppi_c	0	100000	SCLAV4606	#riboflavin kinase / FMN adenylyltransferase [EC:2.7.1.26 2.7.7.2]
Rxn0337	_3mob_c + h2o_c + mlthf_c = _2dhp_c + thf_c	0	100000	SCLAV1482	#3-methyl-2-oxobutanoate hydroxymethyltransferase [EC:2.1.2.11]
Rxn0338	atp_c + pnto_R_c = _4ppan_c + adp_c + h_c	0	100000	SCLAV2392 OR SCLAV3672	#type III pantothenate kinase [EC:2.7.1.33]
Rxn0339	atp_c + h_c + pan4p_c = dpcoa_c + ppi_c	0	100000	SCLAV4517	#pantetheine-phosphate adenylyltransferase [EC:2.7.7.3]
Rxn0340	atp_c + dpcoa_c = adp_c + coa_c + h_c	0	100000	SCLAV1183 OR SCLAV1186	#dephospho-CoA kinase [EC:2.7.1.24]
Rxn0341	coa_c + h2o_c = ACP_c + 2.0 h_c + pap_c	0	100000	SCLAV3674	#holo-[acyl-carrier protein] synthase [EC:2.7.8.7]
Rxn0342	gtp_c + h2o_c = ahdt_c + for_c + h_c	0	100000	SCLAV2412	#GTP cyclohydrolase I [EC:3.5.4.16]
Rxn0343	ahdt_c + 3.0 h2o_c = dhnpt_c + 2.0 h_c + 3.0 pi_c	0	100000	SCLAV1277	#alkaline phosphatase D [EC:3.1.3.1]
Rxn0344	dhnpt_c = _2ahhmp_c + gcald_c	0	100000	SCLAV2407 OR SCLAV3999	#dihydropteroate synthase [EC:2.5.1.15]
Rxn0345	_2ahhmp_c + atp_c = _2ahhmd_c + amp_c + h_c	0	100000	SCLAV2410	#2-amino-4-hydroxy-6-hydroxymethyldihydropteridine diphosphokinase [EC:2.7.6.3]
Rxn0346	chor_c + gln_L_c = _4adcho_c + glu_L_c	0	100000	SCLAV2943	#para-aminobenzoate synthetase component II [EC:2.6.1.85]
Rxn0347	_2ahhmd_c + _4abz_c = dhpt_c + ppi_c	0	100000	SCLAV2407 OR SCLAV3999	#dihydropteroate synthase [EC:2.5.1.15]
Rxn0348	_2ahhmp_c + _4abz_c = dhpt_c + h2o_c	0	100000	SCLAV2407 OR SCLAV3999	#dihydropteroate synthase [EC:2.5.1.15]
Rxn0349	atp_c + dhpt_c + glu_L_c = adp_c + dhf_c + h_c + pi_c	0	100000	SCLAV1780 OR SCLAVp1539	#dihydrofolate synthase / folylpolyglutamate synthase [EC:6.3.2.12 6.3.2.17]
Rxn0350	atp_c + glu_L_c + thf_c = adp_c + h_c + pi_c + thfglu_c	-100000	100000	SCLAV1780 OR SCLAVp1539	#dihydrofolate synthase / folylpolyglutamate synthase [EC:6.3.2.12 6.3.2.17]
Rxn0351	atp_c + h2o_c = adp_c + h_c + pi_c	0	100000		#ATP maintenance requirement
Rxn0352	_3hcinnm_c + h_c + nadh_c + o2_c = dhcinnm_c + h2o_c + nad_c	0	100000	SCLAV4912	#polyketide hydroxylase [ EC:1.14.13.-]
Rxn0353	_3hpppn_c + h_c + nadh_c + o2_c = dhpppn_c + h2o_c + nad_c	0	100000	SCLAV4912	#polyketide hydroxylase [ EC:1.14.13.-]
Rxn0354	_3odecACP_c + h_c + nadph_c = _3hdecACP_c + nadp_c	-100000	100000	SCLAV0586 OR SCLAV0587 OR SCLAV1028 OR SCLAV1225 OR SCLAV5413 OR SCLAVp1138	#3-oxoacyl-[acyl-carrier protein] reductase [EC:1.1.1.100]
Rxn0355	_3oddecACP_c + h_c + nadph_c = _3hddecACP_c + nadp_c	-100000	100000	SCLAV0586 OR SCLAV0587 OR SCLAV1028 OR SCLAV1225 OR SCLAV5413 OR SCLAVp1138	#3-oxoacyl-[acyl-carrier protein] reductase [EC:1.1.1.100]
Rxn0356	_3ocddec5eACP_c + h_c + nadph_c = _3hcddec5eACP_c + nadp_c	0	100000	SCLAV0586 OR SCLAV0587 OR SCLAV1028 OR SCLAV1225 OR SCLAV5413 OR SCLAVp1138	#3-oxoacyl-[acyl-carrier protein] reductase [EC:1.1.1.100]
Rxn0357	_3omrsACP_c + h_c + nadph_c = _3hmrsACP_c + nadp_c	-100000	100000	SCLAV0586 OR SCLAV0587 OR SCLAV1028 OR SCLAV1225 OR SCLAV5413 OR SCLAVp1138	#3-oxoacyl-[acyl-carrier protein] reductase [EC:1.1.1.100]
Rxn0358	_3ocmrs7eACP_c + h_c + nadph_c = _3hcmrs7eACP_c + nadp_c	0	100000	SCLAV0586 OR SCLAV0587 OR SCLAV1028 OR SCLAV1225 OR SCLAV5413 OR SCLAVp1138	#3-oxoacyl-[acyl-carrier protein] reductase [EC:1.1.1.100]
Rxn0359	_3opalmACP_c + h_c + nadph_c = _3hpalmACP_c + nadp_c	-100000	100000	SCLAV0586 OR SCLAV0587 OR SCLAV1028 OR SCLAV1225 OR SCLAV5413 OR SCLAVp1138	#3-oxoacyl-[acyl-carrier protein] reductase [EC:1.1.1.100]
Rxn0360	_3ocpalm9eACP_c + h_c + nadph_c = _3hcpalm9eACP_c + nadp_c	0	100000	SCLAV0586 OR SCLAV0587 OR SCLAV1028 OR SCLAV1225 OR SCLAV5413 OR SCLAVp1138	#3-oxoacyl-[acyl-carrier protein] reductase [EC:1.1.1.100]
Rxn0361	_3ooctdACP_c + h_c + nadph_c = _3hoctaACP_c + nadp_c	-100000	100000	SCLAV0586 OR SCLAV0587 OR SCLAV1028 OR SCLAV1225 OR SCLAV5413 OR SCLAVp1138	#3-oxoacyl-[acyl-carrier protein] reductase [EC:1.1.1.100]
Rxn0362	_3ocvac11eACP_c + h_c + nadph_c = _3hcvac11eACP_c + nadp_c	0	100000	SCLAV0586 OR SCLAV0587 OR SCLAV1028 OR SCLAV1225 OR SCLAV5413 OR SCLAVp1138	#3-oxoacyl-[acyl-carrier protein] reductase [EC:1.1.1.100]
Rxn0363	actACP_c + h_c + nadph_c = _3haACP_c + nadp_c	-100000	100000	SCLAV0586 OR SCLAV0587 OR SCLAV1028 OR SCLAV1225 OR SCLAV5413 OR SCLAVp1138	#3-oxoacyl-[acyl-carrier protein] reductase [EC:1.1.1.100]
Rxn0364	_3ohexACP_c + h_c + nadph_c = _3hhexACP_c + nadp_c	-100000	100000	SCLAV0586 OR SCLAV0587 OR SCLAV1028 OR SCLAV1225 OR SCLAV5413 OR SCLAVp1138	#3-oxoacyl-[acyl-carrier protein] reductase [EC:1.1.1.100]
Rxn0365	_3ooctACP_c + h_c + nadph_c = _3hoctACP_c + nadp_c	-100000	100000	SCLAV0586 OR SCLAV0587 OR SCLAV1028 OR SCLAV1225 OR SCLAV5413 OR SCLAVp1138	#3-oxoacyl-[acyl-carrier protein] reductase [EC:1.1.1.100]
Rxn0366	h_c + malACP_c + ocACP_c = ACP_c + _3odecACP_c + co2_c	0	100000	SCLAVp0566 OR SCLAV1628	#3-oxoacyl-[acyl-carrier-protein] synthase II [EC:2.3.1.179]
Rxn0367	dcaACP_c + h_c + malACP_c = ACP_c + _3oddecACP_c + co2_c	0	100000	SCLAVp0566 OR SCLAV1628	#3-oxoacyl-[acyl-carrier-protein] synthase II [EC:2.3.1.179]
Rxn0368	ddcaACP_c + h_c + malACP_c = ACP_c + _3omrsACP_c + co2_c	0	100000	SCLAVp0566 OR SCLAV1628	#3-oxoacyl-[acyl-carrier-protein] synthase II [EC:2.3.1.179]
Rxn0369	h_c + malACP_c + myrsACP_c = ACP_c + _3opalmACP_c + co2_c	0	100000	SCLAVp0566 OR SCLAV1628	#3-oxoacyl-[acyl-carrier-protein] synthase II [EC:2.3.1.179]
Rxn0370	h_c + malACP_c + palmACP_c = ACP_c + _3ooctdACP_c + co2_c	0	100000	SCLAVp0566 OR SCLAV1628	#3-oxoacyl-[acyl-carrier-protein] synthase II [EC:2.3.1.179]
Rxn0371	h_c + hdeACP_c + malACP_c = ACP_c + _3ocvac11eACP_c + co2_c	0	100000	SCLAVp0566 OR SCLAV1628	#3-oxoacyl-[acyl-carrier-protein] synthase II [EC:2.3.1.179]
Rxn0372	butACP_c + h_c + malACP_c = ACP_c + _3ohexACP_c + co2_c	0	100000	SCLAVp0566 OR SCLAV1628	#3-oxoacyl-[acyl-carrier-protein] synthase II [EC:2.3.1.179]
Rxn0373	h_c + hexACP_c + malACP_c = ACP_c + _3ooctACP_c + co2_c	0	100000	SCLAVp0566 OR SCLAV1628	#3-oxoacyl-[acyl-carrier-protein] synthase II [EC:2.3.1.179]
Rxn0374	LalaDgluMdapDala_c + h2o_c = LalaDgluMdap_c + ala_D_c	0	100000	SCLAV5077	#muramoyltetrapeptide carboxypeptidase [EC:3.4.17.13]
Rxn0375	_14glucan_c = malthx_c	0	100000	SCLAV1446	#alpha-amylase [EC:3.2.1.1]
Rxn0376	arbt6p_c + h2o_c = g6p_c + hqn_c	0	100000	SCLAV0249 OR SCLAV1830	#6-phospho-beta-glucosidase [EC:3.2.1.86]
Rxn0377	_4abutn_c + h2o_c + nad_c = _4abut_c + 2.0 h_c + nadh_c	0	100000	SCLAV4212 OR SCLAV5677	#aldehyde dehydrogenase (NAD+) [EC:1.2.1.3]
Rxn0378	_4abut_e + h_e = _4abut_c + h_c	0	100000	SCLAV4201	#L-lysine 6-transaminase [EC:2.6.1.36]
Rxn0379	accoa_c + anth_c = acanth_c + coa_c	0	100000	SCLAV1739	#N-hydroxyarylamine O-acetyltransferase [EC:2.3.1.118]
Rxn0380	adocbip_c + gtp_c + h_c = agdpcbi_c + ppi_c	0	100000	SCLAV1393	#adenosylcobinamide kinase / adenosylcobinamide-phosphate guanylyltransferase [EC:2.7.1.156 2.7.7.62]
Rxn0381	acgam_e + pep_c = acgam6p_c + pyr_c	0	100000	SCLAV0623 AND SCLAV2017 AND SCLAV3275 AND SCLAV0624	#PTS system. glucose-specific IIA component [EC:2.7.1.69]/phosphotransferase system. enzyme I. PtsI [EC:2.7.3.9]
Rxn0382	accoa_c + glu_L_c = acglu_c + coa_c + h_c	0	100000	SCLAV0800 OR SCLAV2388	#glutamate N-acetyltransferase / amino-acid N-acetyltransferase [EC:2.3.1.35 2.3.1.1]
Rxn0383	btcoa_c + fad_c = b2coa_c + fadh2_c	-100000	100000	SCLAV0917 OR SCLAV1938	#acyl-CoA dehydrogenase [EC:1.3.8.7]
Rxn0384	fad_c + hxcoa_c = fadh2_c + hx2coa_c	-100000	100000	SCLAV0917 OR SCLAV1938	#acyl-CoA dehydrogenase [EC:1.3.8.7]
Rxn0385	fad_c + occoa_c = fadh2_c + oc2coa_c	-100000	100000	SCLAV0917 OR SCLAV1938	#acyl-CoA dehydrogenase [EC:1.3.8.7]
Rxn0386	dcacoa_c + fad_c = dc2coa_c + fadh2_c	-100000	100000	SCLAV0917 OR SCLAV1938	#acyl-CoA dehydrogenase [EC:1.3.8.7]
Rxn0387	ddcacoa_c + fad_c = dd2coa_c + fadh2_c	-100000	100000	SCLAV0917 OR SCLAV1938	#acyl-CoA dehydrogenase [EC:1.3.8.7]
Rxn0388	fad_c + tdcoa_c = fadh2_c + td2coa_c	-100000	100000	SCLAV0917 OR SCLAV1938	#acyl-CoA dehydrogenase [EC:1.3.8.7]
Rxn0389	fad_c + pmtcoa_c = fadh2_c + hdd2coa_c	-100000	100000	SCLAV0917 OR SCLAV1938	#acyl-CoA dehydrogenase [EC:1.3.8.7]
Rxn0390	ACP_c + accoa_c = acACP_c + coa_c	-100000	100000	SCLAV1628 OR SCLAVp0566	#3-oxoacyl-[acyl-carrier-protein] synthase II [EC:2.3.1.179]
Rxn0391	acon_T_c + amet_c = aconm_c + ahcys_c	0	100000	SCLAV2251	#trans-aconitate 2-methyltransferase [EC:2.1.1.144]
Rxn0392	apoACP_c + coa_c = ACP_c + h_c + pap_c	0	100000	SCLAV3674	#holo-[acyl-carrier protein] synthase [EC:2.7.8.7]
Rxn0393	amp_c + atp_c = 2.0 adp_c	-100000	100000	SCLAV3658	#adenylate kinase [EC:2.7.4.3]
Rxn0394	amp_c + gtp_c = adp_c + gdp_c	-100000	100000	SCLAV3658	#adenylate kinase [EC:2.7.4.3]
Rxn0395	amp_c + itp_c = adp_c + idp_c	-100000	100000	SCLAV3658	#adenylate kinase [EC:2.7.4.3]
Rxn0396	adn_c + atp_c = adp_c + amp_c + h_c	0	100000	SCLAV1374	#adenosine kinase [EC:2.7.1.20]
Rxn0397	adocbi_c + atp_c = adocbip_c + adp_c + h_c	0	100000	SCLAV1393	#adenosylcobinamide kinase / adenosylcobinamide-phosphate guanylyltransferase [EC:2.7.1.156 2.7.7.62]
Rxn0398	agdpcbi_c + rdmbzi_c = adocbl_c + gmp_c + h_c	0	100000	SCLAV1396	#adenosylcobinamide-GDP ribazoletransferase [EC:2.7.8.26]
Rxn0399	dcamp_c = amp_c + fum_c	-100000	100000	SCLAV0540	#adenylosuccinate lyase [EC:4.3.2.2]
Rxn0400	_25aics_c = aicar_c + fum_c	-100000	100000	SCLAV0540	#adenylosuccinate lyase [EC:4.3.2.2]
Rxn0401	acgam6p_c + h2o_c = ac_c + gam6p_c	0	100000	SCLAV3258	#N-acetylglucosamine-6-phosphate deacetylase [EC:3.5.1.25]
Rxn0402	anhgm3p_c + h2o_c = LalaDgluMdap_c + anhgm_c	0	100000	SCLAVp0771	#Peptidoglycan recognition protein 2 [EC:3.5. 1.28]
Rxn0403	anhgm3p_c + h2o_c = acgam_c + anhm3p_c	0	100000	SCLAV2058 OR SCLAV3774 OR SCLAV4097	#hexosaminidase [EC:3.2.1.52]
Rxn0404	anhgm4p_c + h2o_c = LalaDgluMdapDala_c + anhgm_c	0	100000	SCLAVp0771	#Peptidoglycan recognition protein 2 [EC:3.5. 1.28]
Rxn0405	anhgm4p_c + h2o_c = ala_D_c + anhgm3p_c	0	100000	SCLAV5077	#muramoyltetrapeptide carboxypeptidase [EC:3.4.17.13]
Rxn0406	anhgm4p_c + h2o_c = acgam_c + anhm4p_c	0	100000	SCLAV2058 OR SCLAV3774 OR SCLAV4097	#beta-N-acetylhexosaminidase [EC:3.2.1.52]
Rxn0407	anhgm_c + h2o_c = acgam_c + anhm_c	0	100000	SCLAV2058 OR SCLAV3774 OR SCLAV4097	#beta-N-acetylhexosaminidase [EC:3.2.1.52]
Rxn0408	agm_c + h2o_c = ptrc_c + urea_c	0	100000	SCLAV0183 OR SCLAV1935	#agmatinase [EC:3.5.3.11]
Rxn0409	_1ddecg3p_c + ddcaACP_c = ACP_c + pa120_c	0	100000	SCLAV0517 OR SCLAV0791 OR SCLAV1336	#1-acyl-sn-glycerol-3-phosphate acyltransferase [EC:2.3.1.51]
Rxn0410	_1tdecg3p_c + myrsACP_c = ACP_c + pa140_c	0	100000	SCLAV0517 OR SCLAV0791 OR SCLAV1336	#1-acyl-sn-glycerol-3-phosphate acyltransferase [EC:2.3.1.51]
Rxn0411	_1tdec7eg3p_c + tdeACP_c = ACP_c + pa141_c	0	100000	SCLAV0517 OR SCLAV0791 OR SCLAV1336	#1-acyl-sn-glycerol-3-phosphate acyltransferase [EC:2.3.1.51]
Rxn0412	_1hdecg3p_c + palmACP_c = ACP_c + pa160_c	0	100000	SCLAV0517 OR SCLAV0791 OR SCLAV1336	#1-acyl-sn-glycerol-3-phosphate acyltransferase [EC:2.3.1.51]
Rxn0413	_1hdec9eg3p_c + hdeACP_c = ACP_c + pa161_c	0	100000	SCLAV0517 OR SCLAV0791 OR SCLAV1336	#1-acyl-sn-glycerol-3-phosphate acyltransferase [EC:2.3.1.51]
Rxn0414	_1odecg3p_c + ocdcaACP_c = ACP_c + pa180_c	0	100000	SCLAV0517 OR SCLAV0791 OR SCLAV1336	#1-acyl-sn-glycerol-3-phosphate acyltransferase [EC:2.3.1.51]
Rxn0415	_1odec11eg3p_c + octeACP_c = ACP_c + pa181_c	0	100000	SCLAV0517 OR SCLAV0791 OR SCLAV1336	#1-acyl-sn-glycerol-3-phosphate acyltransferase [EC:2.3.1.51]
Rxn0416	air_c + atp_c + hco3_c = _5caiz_c + adp_c + h_c + pi_c	0	100000	SCLAV2160 AND SCLAV2161	#5-(carboxyamino)imidazole ribonucleotide mutase [EC:5.4.99.18]/5-(carboxyamino)imidazole ribonucleotide synthase [EC:6.3.4.18]
Rxn0417	_5aizc_c = _5caiz_c	-100000	100000	SCLAV2160 AND SCLAV2161	#5-(carboxyamino)imidazole ribonucleotide mutase [EC:5.4.99.18]/5-(carboxyamino)imidazole ribonucleotide synthase [EC:6.3.4.18]
Rxn0418	akg_c + thmpp_c = chpthpp_c + co2_c	0	100000	SCLAV4132	#2-oxoglutarate dehydrogenase E1 component [EC:1.2.4.2]
Rxn0419	chpthpp_c + lpame_c = sdhlame_c + thmpp_c	0	100000	SCLAV4132	#2-oxoglutarate dehydrogenase E1 component [EC:1.2.4.2]/dihydrolipoamide dehydrogenase [EC:1.8.1.4]/2-oxoglutarate dehydrogenase E2 component (dihydrolipoamide succinyltransferase) [EC:2.3.1.61]
Rxn0420	coa_c + sdhlame_c = dhlame_c + succoa_c	-100000	100000	SCLAV1399 OR SCLAVp1444	#2-oxoglutarate dehydrogenase E2 component (dihydrolipoamide succinyltransferase) [EC:2.3.1.61]
Rxn0421	dhlame_c + nad_c = h_c + lpame_c + nadh_c	-100000	100000	SCLAV1398 OR SCLAV3827	#dihydrolipoamide dehydrogenase [EC:1.8.1.4]
Rxn0422	_2oxoadp_c + coa_c + nad_c = co2_c + glutcoa_c + nadh_c	0	100000	SCLAV4132 AND SCLAV1398 AND SCLAV3827 AND SCLAV1399 AND SCLAVp1444	#2-oxoglutarate dehydrogenase E1 component [EC:1.2.4.2]/
Rxn0423	ala_D_c + pydx5p_c = pyam5p_c + pyr_c	0	100000	SCLAV0295 OR SCLAV3757 OR SCLAV4262 OR SCLAV4399 OR SCLAVp1072	#threonine aldolase [EC:4.1.2.5]/glycine hydroxymethyltransferase [EC:2.1.2.1]
Rxn0424	ala_L_c + pydx5p_c = pyam5p_c + pyr_c	0	100000	SCLAV0295 OR SCLAV3757 OR SCLAV4262 OR SCLAV4399 OR SCLAVp1072	#threonine aldolase [EC:4.1.2.5]/glycine hydroxymethyltransferase [EC:2.1.2.1]
Rxn0425	ala_L_c + atp_c + trnaala_c = alatrna_c + amp_c + ppi_c	0	100000	SCLAV0731	#alanyl-tRNA synthetase [EC:6.1.1.7]
Rxn0426	glyald_c + h_c + nadh_c = glyc_c + nad_c	-100000	100000	SCLAV4123 OR SCLAVp0727	#Putative alcohol dehydrogenase/Dehydrogenase
Rxn0427	acald_c + h2o_c + nadp_c = ac_c + 2.0 h_c + nadph_c	0	100000	SCLAV4212 OR SCLAV5677	#aldehyde dehydrogenase (NAD+) [EC:1.2.1.3]
Rxn0428	h2o_c + nadp_c + ppal_c = 2.0 h_c + nadph_c + ppa_c	0	100000	SCLAV4212 OR SCLAV5677	#aldehyde dehydrogenase (NAD+) [EC:1.2.1.3]
Rxn0430	alltt_c + 2.0 h2o_c + 2.0 h_c = co2_c + 2.0 nh4_c + urdglyc_c	0	100000	SCLAV2181	#N-carbamoyl-L-amino-acid hydrolase [EC:3.5.1.87]
Rxn0431	h_c + mthgxl_c + nadph_c = acetol_c + nadp_c	0	100000	SCLAV5103	#Oxidoreductase
Rxn0432	anhm3p_c + h2o_c = LalaDgluMdap_c + anhm_c	0	100000	SCLAVp0771	#Peptidoglycan recognition protein 2 [EC:3.5. 1.28]
Rxn0433	anhm4p_c + h2o_c = LalaDgluMdapDala_c + anhm_c	0	100000	SCLAVp0771	#Peptidoglycan recognition protein 2 [EC:3.5. 1.28]
Rxn0434	anhm4p_c + h2o_c = ala_D_c + anhm3p_c	0	100000	SCLAV5077	#muramoyltetrapeptide carboxypeptidase [EC:3.4.17.13]
Rxn0435	malt_c + malttr_c = glc_D_c + maltttr_c	0	100000	SCLAV1820	#4-alpha-glucanotransferase [EC:2.4.1.25]
Rxn0436	malt_c + maltttr_c = glc_D_c + maltpt_c	0	100000	SCLAV1820	#4-alpha-glucanotransferase [EC:2.4.1.25]
Rxn0437	malt_c + maltpt_c = glc_D_c + malthx_c	0	100000	SCLAV1820	#4-alpha-glucanotransferase [EC:2.4.1.25]
Rxn0438	malt_c + malthx_c = glc_D_c + malthp_c	0	100000	SCLAV1820	#4-alpha-glucanotransferase [EC:2.4.1.25]
Rxn0439	_8aonn_c + amet_c = amob_c + dann_c	-100000	100000	SCLAV0532	#adenosylmethionine-8-amino-7-oxononanoate aminotransferase [EC:2.6.1.62]
Rxn0440	_2dmmql8_c + amet_c = ahcys_c + h_c + mql8_c	0	100000	SCLAV0077 OR SCLAV0700 OR SCLAV0778 OR SCLAV1303 OR SCLAV1567 OR SCLAV1726 OR SCLAV2269 OR SCLAV2675 OR SCLAV3229 OR SCLAV3559 OR SCLAV4561	#ubiquinone/menaquinone biosynthesis methyltransferase [EC:2.1.1.163 2.1.1.201]
Rxn0441	air_c + h2o_c + nad_c = _4ampm_c + 2.0 for_c + 3.0 h_c + nadh_c	0	100000	SCLAV2863	#Phosphomethylpyrimidine synthase [EC: 4.1.99.17]
Rxn0442	cgly_c + h2o_c = cys_L_c + gly_c	0	100000	SCLAV1397 OR SCLAV1207 OR SCLAV1809 OR SCLAV1814	#leucyl aminopeptidase [EC:3.4.11.1]/aminopeptidase N [EC:3.4.11.2]
Rxn0443	h2o_c + progly_c = gly_c + pro_L_c	0	100000	SCLAV1397 OR SCLAV1207 OR SCLAV1809 OR SCLAV1814	#leucyl aminopeptidase [EC:3.4.11.1]/aminopeptidase N [EC:3.4.11.2]
Rxn0444	ala_L_c + h_c + pmcoa_c = _8aonn_c + co2_c + coa_c	-100000	100000	SCLAV0530	#8-amino-7-oxononanoate synthase [EC:2.3.1.47]
Rxn0445	arbtn_fe3_e + atp_c + h2o_c = adp_c + arbtn_fe3_c + h_c + pi_c	0	100000	SCLAV0393 OR SCLAV0397 OR SCLAV0997 OR SCLAV1010 OR SCLAV1502 OR SCLAV2023 OR SCLAV4726 OR SCLAV5399 OR SCLAVp1592 OR SCLAV1306 OR SCLAV1700 OR SCLAV3284 OR SCLAV3314 OR SCLAV4663 OR SCLAV5028	#iron complex transport system ATP-binding protein [EC:3.6.3.34]/MoxR-like ATPase [EC:3.6.3.-]/zinc transport system ATP-binding protein [EC:3.6.3.-]/Cu2+-exporting ATPase [EC:3.6.3.4]/glutamate transport system ATP-binding protein [EC:3.6.3.-]
Rxn0446	arg_L_c + atp_c + trnaarg_c = amp_c + argtrna_c + ppi_c	0	100000	SCLAV3517 OR SCLAV4248	#arginyl-tRNA synthetase [EC:6.1.1.19]
Rxn0447	asn_L_c + h2o_c = asp_L_c + nh4_c	0	100000	SCLAV2932	#beta-aspartyl-peptidase (threonine type) [EC:3.4.19.5]
Rxn0448	asn_L_c + atp_c + trnaasn_c = amp_c + asntrna_c + ppi_c	0	100000	SCLAV3013 OR SCLAV3084	#aspartyl-tRNA synthetase [EC:6.1.1.12]
Rxn0449	asp_L_c + q8_c = h_c + iasp_c + q8h2_c	0	100000	SCLAV2394	#L-aspartate oxidase [EC:1.4.3.16]
Rxn0450	asp_L_c + mqn8_c = h_c + iasp_c + mql8_c	0	100000	SCLAV2394	#L-aspartate oxidase [EC:1.4.3.16]
Rxn0451	asp_L_c + atp_c + trnaasp_c = amp_c + asptrna_c + ppi_c	0	100000	SCLAV3013 OR SCLAV3084	#aspartyl-tRNA synthetase [EC:6.1.1.12]
Rxn0452	atp_c + prpp_c = ppi_c + prbatp_c	0	100000	SCLAV0675	#ATP phosphoribosyltransferase [EC:2.4.2.17]
Rxn0453	betald_c + h2o_c + nad_c = glyb_c + 2.0 h_c + nadh_c	0	100000	SCLAV4570 OR SCLAV4798	#betaine-aldehyde dehydrogenase [EC:1.2.1.8]
Rxn0454	betald_c + h2o_c + nadp_c = glyb_c + 2.0 h_c + nadph_c	0	100000	SCLAV4570 OR SCLAV4798	#betaine-aldehyde dehydrogenase [EC:1.2.1.8]
Rxn0455	amet_c + dtbt_c + s_c = btn_c + dad_5_c + h_c + met_L_c	0	100000	SCLAV0531	#biotin synthase [EC:2.8.1.6]
Rxn0456	atp_c + cbi_c + h_c = adocbi_c + pppi_c	-100000	100000	SCLAV1065	#cob(I)alamin adenosyltransferase [EC:2.5.1.17]
Rxn0457	atp_c + cbl1_c + h_c = adocbl_c + pppi_c	-100000	100000	SCLAV1065	#cob(I)alamin adenosyltransferase [EC:2.5.1.17]
Rxn0458	2.0 amet_c + pe161_c = 2.0 ahcys_c + cpe160_c + 2.0 h_c	0	100000	SCLAV2209 OR SCLAVp1265	#cyclopropane-fatty-acyl-phospholipid synthase [EC:2.1.1.79]
Rxn0459	2.0 amet_c + pg161_c = 2.0 ahcys_c + cpg160_c + 2.0 h_c	0	100000	SCLAV2209 OR SCLAVp1265	#cyclopropane-fatty-acyl-phospholipid synthase [EC:2.1.1.79]
Rxn0460	2.0 amet_c + pe181_c = 2.0 ahcys_c + cpe180_c + 2.0 h_c	0	100000	SCLAV2209 OR SCLAVp1265	#cyclopropane-fatty-acyl-phospholipid synthase [EC:2.1.1.79]
Rxn0461	2.0 amet_c + pg181_c = 2.0 ahcys_c + cpg180_c + 2.0 h_c	0	100000	SCLAV2209 OR SCLAVp1265	#cyclopropane-fatty-acyl-phospholipid synthase [EC:2.1.1.79]
Rxn0462	atp_c + cpgn_e + h2o_c = adp_c + cpgn_c + h_c + pi_c	0	100000	SCLAV0393 OR SCLAV0397 OR SCLAV0997 OR SCLAV1010 OR SCLAV1502 OR SCLAV2023 OR SCLAV4726 OR SCLAV5399 OR SCLAVp1592 OR SCLAV1306 OR SCLAV1700 OR SCLAV3284 OR SCLAV3314 OR SCLAV4663 OR SCLAV5028	#iron complex transport system ATP-binding protein [EC:3.6.3.34]/MoxR-like ATPase [EC:3.6.3.-]/zinc transport system ATP-binding protein [EC:3.6.3.-]/Cu2+-exporting ATPase [EC:3.6.3.4]/glutamate transport system ATP-binding protein [EC:3.6.3.-]
Rxn0463	2.0 amet_c + cpppg3_c = 2.0 co2_c + 2.0 dad_5_c + 2.0 met_L_c + pppg9_c	0	100000	SCLAV1732 OR SCLAV5416	#oxygen-independent coproporphyrinogen III oxidase [EC:1.3.99.22]
Rxn0464	atp_c + coa_c + crn_c = adp_c + crncoa_c + pi_c	0	100000	SCLAV0168 OR SCLAV1345 OR SCLAV1733	#long-chain acyl-CoA synthetase [EC:6.2.1.3]
Rxn0465	crncoa_c = crnDcoa_c	-100000	100000	SCLAV0164 OR SCLAV1053 OR SCLAV1217 OR SCLAV3409 OR SCLAV3450 OR SCLAV3838 OR SCLAV4002 OR SCLAV4367 OR SCLAV4816 OR SCLAVp0935 OR SCLAVp0937	#enoyl-CoA hydratase [EC:4.2.1.17]/2-(1.2-epoxy-1.2-dihydrophenyl)acetyl-CoA isomerase [EC:5.3.3.18]
Rxn0466	crncoa_c = ctbtcoa_c + h2o_c	-100000	100000	SCLAV0164 OR SCLAV1053 OR SCLAV1217 OR SCLAV3409 OR SCLAV3450 OR SCLAV3838 OR SCLAV4002 OR SCLAV4367 OR SCLAV4816 OR SCLAVp0935 OR SCLAVp0937	#enoyl-CoA hydratase [EC:4.2.1.17]/2-(1.2-epoxy-1.2-dihydrophenyl)acetyl-CoA isomerase [EC:5.3.3.18]
Rxn0467	atp_c + coa_c + crn_D_c = adp_c + crnDcoa_c + pi_c	0	100000	SCLAV0164 OR SCLAV1053 OR SCLAV1217 OR SCLAV3409 OR SCLAV3450 OR SCLAV3838 OR SCLAV4002 OR SCLAV4367 OR SCLAV4816 OR SCLAVp0935 OR SCLAVp0937	#enoyl-CoA hydratase [EC:4.2.1.17]/2-(1.2-epoxy-1.2-dihydrophenyl)acetyl-CoA isomerase [EC:5.3.3.18]
Rxn0468	csn_c + h2o_c + h_c = nh4_c + ura_c	0	100000	SCLAV3616	#cytosine deaminase [EC:3.5.4.1]
Rxn0469	atp_c + coa_c + ctbt_c = adp_c + ctbtcoa_c + pi_c	0	100000	SCLAV0168 OR SCLAV1345 OR SCLAV1733	#long-chain acyl-CoA synthetase [EC:6.2.1.3]
Rxn0470	atp_c + cu_c + h2o_c = adp_c + cu_e + h_c + pi_c	0	100000	SCLAV0393 OR SCLAV0397 OR SCLAV0997 OR SCLAV1010 OR SCLAV1502 OR SCLAV2023 OR SCLAV4726 OR SCLAV5399 OR SCLAVp1592 OR SCLAV1306 OR SCLAV1700 OR SCLAV3284 OR SCLAV3314 OR SCLAV4663 OR SCLAV5028	#iron complex transport system ATP-binding protein [EC:3.6.3.34]/MoxR-like ATPase [EC:3.6.3.-]/zinc transport system ATP-binding protein [EC:3.6.3.-]/Cu2+-exporting ATPase [EC:3.6.3.4]/glutamate transport system ATP-binding protein [EC:3.6.3.-]
Rxn0471	4.0 cu_c + 4.0 h_c + o2_c = 4.0 cu2_c + 2.0 h2o_c	0	100000	SCLAV0906 OR SCLAVp1404 OR SCLAV1479	#multicopper oxidase type 2 [EC 1.10.3.3]
Rxn0472	atp_c + cys_L_c + trnacys_c = amp_c + cystrna_c + ppi_c	0	100000	SCLAV0887 OR SCLAV3228	#L-cysteine:1D-myo-inositol 2-amino-2-deoxy-alpha-D-glucopyranoside ligase [EC:6.3.1.13]/cysteinyl-tRNA synthetase [EC:6.1.1.16]
Rxn0473	atp_c + damp_c = adp_c + dadp_c	-100000	100000	SCLAV3658	#adenylate kinase [EC:2.7.4.3]
Rxn0474	atp_c + co2_c + dann_c = adp_c + dtbt_c + 3.0 h_c + pi_c	0	100000	SCLAV0533	#dethiobiotin synthetase [EC:6.3.3.3]
Rxn0475	_2ddglcn_c + atp_c = _2ddg6p_c + adp_c + h_c	0	100000	SCLAV3904	#2-dehydro-3-deoxygluconokinase [EC:2.7.1.45]
rxn_tre3	pep_c + tre_e = pyr_c + tre6p_c	0	100000	SCLAV0623	#trehalose transport via PEP:PTS [EC: 2.7.1.69]
Rxn0476	dha_c + pep_c = dhap_c + pyr_c	0	100000	SCLAV0624	#phosphotransferase system. enzyme I. PtsI [EC:2.7.3.9]
Rxn0477	_23dhdp_c + h_c + nadph_c = nadp_c + thdp_c	0	100000	SCLAV4629	#dihydrodipicolinate reductase [EC:1.3.1.26]
Rxn0478	dhor_S_c + q8_c = orot_c + q8h2_c	0	100000	SCLAV0711	#dihydroorotate dehydrogenase (fumarate) [EC:1.3.98.1]
Rxn0479	_25drapp_c + h2o_c + h_c = _5apru_c + nh4_c	0	100000	SCLAV0681	#diaminohydroxyphosphoribosylaminopyrimidine deaminase / 5-amino-6-(5-phosphoribosylamino)uracil reductase [EC:3.5.4.26 1.1.1.193]
Rxn0480	h2mb4p_c + h_c + nadh_c = dmpp_c + h2o_c + nad_c	0	100000	SCLAV3957	#4-hydroxy-3-methylbut-2-enyl diphosphate reductase [EC:1.17.1.2]
Rxn0481	ahdt_c + h2o_c = dhpmp_c + h_c + ppi_c	0	100000		#Inosine triphosphate pyrophosphatase [(EC:3.6.1]
Rxn0482	_2dhp_c + h_c + nadph_c = nadp_c + pant_R_c	0	100000	SCLAV4440	#ketol-acid reductoisomerase [EC:1.1.1.86]
Rxn0483	atp_c + dtmp_c = adp_c + dtdp_c	-100000	100000	SCLAV2533	#dTMP kinase [EC:2.7.4.9]
Rxn0484	atp_c + dxyl_c = adp_c + dxyl5p_c + h_c	0	100000	SCLAV1667	#xylulokinase [EC:2.7.1.17]
Rxn0485	h_c + nadh_c + tdec2eACP_c = dcaACP_c + nad_c	0	100000	SCLAV1027	#enoyl-[acyl-carrier protein] reductase I [EC:1.3.1.9 1.3.1.10]
Rxn0486	h_c + nadph_c + tdec2eACP_c = dcaACP_c + nadp_c	0	100000	SCLAV1027	#enoyl-[acyl-carrier protein] reductase I [EC:1.3.1.9 1.3.1.10]
Rxn0487	h_c + nadh_c + tddec2eACP_c = ddcaACP_c + nad_c	0	100000	SCLAV1027	#enoyl-[acyl-carrier protein] reductase I [EC:1.3.1.9 1.3.1.10]
Rxn0488	h_c + nadph_c + tddec2eACP_c = ddcaACP_c + nadp_c	0	100000	SCLAV1027	#enoyl-[acyl-carrier protein] reductase I [EC:1.3.1.9 1.3.1.10]
Rxn0489	h_c + nadh_c + t3c5ddeceACP_c = cddec5eACP_c + nad_c	0	100000	SCLAV1027	#enoyl-[acyl-carrier protein] reductase I [EC:1.3.1.9 1.3.1.10]
Rxn0490	h_c + nadph_c + t3c5ddeceACP_c = cddec5eACP_c + nadp_c	0	100000	SCLAV1027	#enoyl-[acyl-carrier protein] reductase I [EC:1.3.1.9 1.3.1.10]
Rxn0491	h_c + nadh_c + tmrs2eACP_c = myrsACP_c + nad_c	0	100000	SCLAV1027	#enoyl-[acyl-carrier protein] reductase I [EC:1.3.1.9 1.3.1.10]
Rxn0492	h_c + nadph_c + tmrs2eACP_c = myrsACP_c + nadp_c	0	100000	SCLAV1027	#enoyl-[acyl-carrier protein] reductase I [EC:1.3.1.9 1.3.1.10]
Rxn0493	h_c + nadh_c + t3c7mrseACP_c = nad_c + tdeACP_c	0	100000	SCLAV1027	#enoyl-[acyl-carrier protein] reductase I [EC:1.3.1.9 1.3.1.10]
Rxn0494	h_c + nadph_c + t3c7mrseACP_c = nadp_c + tdeACP_c	0	100000	SCLAV1027	#enoyl-[acyl-carrier protein] reductase I [EC:1.3.1.9 1.3.1.10]
Rxn0495	h_c + nadh_c + tpalm2eACP_c = nad_c + palmACP_c	0	100000	SCLAV1027	#enoyl-[acyl-carrier protein] reductase I [EC:1.3.1.9 1.3.1.10]
Rxn0496	h_c + nadph_c + tpalm2eACP_c = nadp_c + palmACP_c	0	100000	SCLAV1027	#enoyl-[acyl-carrier protein] reductase I [EC:1.3.1.9 1.3.1.10]
Rxn0497	h_c + nadh_c + t3c9palmeACP_c = hdeACP_c + nad_c	0	100000	SCLAV1027	#enoyl-[acyl-carrier protein] reductase I [EC:1.3.1.9 1.3.1.10]
Rxn0498	h_c + nadph_c + t3c9palmeACP_c = hdeACP_c + nadp_c	0	100000	SCLAV1027	#enoyl-[acyl-carrier protein] reductase I [EC:1.3.1.9 1.3.1.10]
Rxn0499	h_c + nadh_c + toctd2eACP_c = nad_c + ocdcaACP_c	0	100000	SCLAV1027	#enoyl-[acyl-carrier protein] reductase I [EC:1.3.1.9 1.3.1.10]
Rxn0500	h_c + nadph_c + toctd2eACP_c = nadp_c + ocdcaACP_c	0	100000	SCLAV1027	#enoyl-[acyl-carrier protein] reductase I [EC:1.3.1.9 1.3.1.10]
Rxn0501	h_c + nadh_c + t3c11vaceACP_c = nad_c + octeACP_c	0	100000	SCLAV1027	#enoyl-[acyl-carrier protein] reductase I [EC:1.3.1.9 1.3.1.10]
Rxn0502	h_c + nadph_c + t3c11vaceACP_c = nadp_c + octeACP_c	0	100000	SCLAV1027	#enoyl-[acyl-carrier protein] reductase I [EC:1.3.1.9 1.3.1.10]
Rxn0503	but2eACP_c + h_c + nadh_c = butACP_c + nad_c	0	100000	SCLAV1027	#enoyl-[acyl-carrier protein] reductase I [EC:1.3.1.9 1.3.1.10]
Rxn0504	but2eACP_c + h_c + nadph_c = butACP_c + nadp_c	0	100000	SCLAV1027	#enoyl-[acyl-carrier protein] reductase I [EC:1.3.1.9 1.3.1.10]
Rxn0505	h_c + nadh_c + thex2eACP_c = hexACP_c + nad_c	0	100000	SCLAV1027	#enoyl-[acyl-carrier protein] reductase I [EC:1.3.1.9 1.3.1.10]
Rxn0506	h_c + nadph_c + thex2eACP_c = hexACP_c + nadp_c	0	100000	SCLAV1027	#enoyl-[acyl-carrier protein] reductase I [EC:1.3.1.9 1.3.1.10]
Rxn0507	h_c + nadh_c + toct2eACP_c = nad_c + ocACP_c	0	100000	SCLAV1027	#enoyl-[acyl-carrier protein] reductase I [EC:1.3.1.9 1.3.1.10]
Rxn0508	h_c + nadph_c + toct2eACP_c = nadp_c + ocACP_c	0	100000	SCLAV1027	#enoyl-[acyl-carrier protein] reductase I [EC:1.3.1.9 1.3.1.10]
Rxn0509	_3hhcoa_c = h2o_c + hx2coa_c	-100000	100000	SCLAV0164 OR SCLAV1053 OR SCLAV1217 OR SCLAV3409 OR SCLAV3450 OR SCLAV3838 OR SCLAV4002 OR SCLAV4367 OR SCLAV4816 OR SCLAVp0935 OR SCLAVp0937	#enoyl-CoA hydratase [EC:4.2.1.17]/2-(1.2-epoxy-1.2-dihydrophenyl)acetyl-CoA isomerase [EC:5.3.3.18]
Rxn0510	_3hocoa_c = h2o_c + oc2coa_c	-100000	100000	SCLAV0164 OR SCLAV1053 OR SCLAV1217 OR SCLAV3409 OR SCLAV3450 OR SCLAV3838 OR SCLAV4002 OR SCLAV4367 OR SCLAV4816 OR SCLAVp0935 OR SCLAVp0937	#enoyl-CoA hydratase [EC:4.2.1.17]/2-(1.2-epoxy-1.2-dihydrophenyl)acetyl-CoA isomerase [EC:5.3.3.18]
Rxn0511	_3hdcoa_c = dc2coa_c + h2o_c	-100000	100000	SCLAV0164 OR SCLAV1053 OR SCLAV1217 OR SCLAV3409 OR SCLAV3450 OR SCLAV3838 OR SCLAV4002 OR SCLAV4367 OR SCLAV4816 OR SCLAVp0935 OR SCLAVp0937	#enoyl-CoA hydratase [EC:4.2.1.17]/2-(1.2-epoxy-1.2-dihydrophenyl)acetyl-CoA isomerase [EC:5.3.3.18]
Rxn0512	_3hddcoa_c = dd2coa_c + h2o_c	-100000	100000	SCLAV0164 OR SCLAV1053 OR SCLAV1217 OR SCLAV3409 OR SCLAV3450 OR SCLAV3838 OR SCLAV4002 OR SCLAV4367 OR SCLAV4816 OR SCLAVp0935 OR SCLAVp0937	#enoyl-CoA hydratase [EC:4.2.1.17]/2-(1.2-epoxy-1.2-dihydrophenyl)acetyl-CoA isomerase [EC:5.3.3.18]
Rxn0513	_3htdcoa_c = h2o_c + td2coa_c	-100000	100000	SCLAV0164 OR SCLAV1053 OR SCLAV1217 OR SCLAV3409 OR SCLAV3450 OR SCLAV3838 OR SCLAV4002 OR SCLAV4367 OR SCLAV4816 OR SCLAVp0935 OR SCLAVp0937	#enoyl-CoA hydratase [EC:4.2.1.17]/2-(1.2-epoxy-1.2-dihydrophenyl)acetyl-CoA isomerase [EC:5.3.3.18]
Rxn0514	_3hhdcoa_c = h2o_c + hdd2coa_c	-100000	100000	SCLAV0164 OR SCLAV1053 OR SCLAV1217 OR SCLAV3409 OR SCLAV3450 OR SCLAV3838 OR SCLAV4002 OR SCLAV4367 OR SCLAV4816 OR SCLAVp0935 OR SCLAVp0937	#enoyl-CoA hydratase [EC:4.2.1.17]/2-(1.2-epoxy-1.2-dihydrophenyl)acetyl-CoA isomerase [EC:5.3.3.18]
Rxn0515	_3hodcoa_c = h2o_c + od2coa_c	-100000	100000	SCLAV0164 OR SCLAV1053 OR SCLAV1217 OR SCLAV3409 OR SCLAV3450 OR SCLAV3838 OR SCLAV4002 OR SCLAV4367 OR SCLAV4816 OR SCLAVp0935 OR SCLAVp0937	#enoyl-CoA hydratase [EC:4.2.1.17]/2-(1.2-epoxy-1.2-dihydrophenyl)acetyl-CoA isomerase [EC:5.3.3.18]
Rxn0516	ddcaACP_c + kdo2lipid4_c = ACP_c + kdo2lipid4L_c	0	100000	SCLAV0265 OR SCLAV0579 OR SCLAV0757 OR SCLAV4915 OR SCLAV4916 OR SCLAV5719	#apolipoprotein N-acyltransferase [EC:2.3.1.-]/lipid A biosynthesis lauroyl acyltransferase [EC:2.3.1.-]/minimal PKS ketosynthase (KS/KS alpha) [EC:2.3.1.-]/putative acetyltransferase [EC:2.3.1.-]
Rxn0517	dcacoa_c + h2o_c = coa_c + dca_c + h_c	0	100000	SCLAV0496 OR SCLAV1939	#acyl-CoA thioesterase II [EC:3.1.2.-]
Rxn0518	ddcacoa_c + h2o_c = coa_c + ddca_c + h_c	0	100000	SCLAV0496 OR SCLAV1939	#acyl-CoA thioesterase II [EC:3.1.2.-]
Rxn0519	h2o_c + tdcoa_c = coa_c + h_c + ttdca_c	0	100000	SCLAV0496 OR SCLAV1939	#acyl-CoA thioesterase II [EC:3.1.2.-]
Rxn0520	h2o_c + tdecoa_c = coa_c + h_c + ttdcea_c	0	100000	SCLAV0496 OR SCLAV1939	#acyl-CoA thioesterase II [EC:3.1.2.-]
Rxn0521	h2o_c + pmtcoa_c = coa_c + h_c + hdca_c	0	100000	SCLAV0496 OR SCLAV1939	#acyl-CoA thioesterase II [EC:3.1.2.-]
Rxn0522	h2o_c + hdcoa_c = coa_c + h_c + hdcea_c	0	100000	SCLAV0496 OR SCLAV1939	#acyl-CoA thioesterase II [EC:3.1.2.-]
Rxn0523	h2o_c + stcoa_c = coa_c + h_c + ocdca_c	0	100000	SCLAV0496 OR SCLAV1939	#acyl-CoA thioesterase II [EC:3.1.2.-]
Rxn0524	h2o_c + odecoa_c = coa_c + h_c + ocdcea_c	0	100000	SCLAV0496 OR SCLAV1939	#acyl-CoA thioesterase II [EC:3.1.2.-]
Rxn0525	h2o_c + hxcoa_c = coa_c + h_c + hxa_c	0	100000	SCLAV0496 OR SCLAV1939	#acyl-CoA thioesterase II [EC:3.1.2.-]
Rxn0526	h2o_c + occoa_c = coa_c + h_c + octa_c	0	100000	SCLAV0496 OR SCLAV1939	#acyl-CoA thioesterase II [EC:3.1.2.-]
Rxn0527	atp_c + coa_c + ddca_e + h_e = amp_c + ddcacoa_c + h_c + ppi_c	0	100000	SCLAV0168 OR SCLAV1345 OR SCLAV1733	#long-chain acyl-CoA synthetase [EC:6.2.1.3]
Rxn0528	atp_c + coa_c + h_e + ttdca_e = amp_c + h_c + ppi_c + tdcoa_c	0	100000	SCLAV0168 OR SCLAV1345 OR SCLAV1733	#long-chain acyl-CoA synthetase [EC:6.2.1.3]
Rxn0529	atp_c + coa_c + h_e + ttdcea_e = amp_c + h_c + ppi_c + tdecoa_c	0	100000	SCLAV0168 OR SCLAV1345 OR SCLAV1733	#long-chain acyl-CoA synthetase [EC:6.2.1.3]
Rxn0530	atp_c + coa_c + h_e + hdca_e = amp_c + h_c + pmtcoa_c + ppi_c	0	100000	SCLAV0168 OR SCLAV1345 OR SCLAV1733	#long-chain acyl-CoA synthetase [EC:6.2.1.3]
Rxn0531	atp_c + coa_c + h_e + hdcea_e = amp_c + h_c + hdcoa_c + ppi_c	0	100000	SCLAV0168 OR SCLAV1345 OR SCLAV1733	#long-chain acyl-CoA synthetase [EC:6.2.1.3]
Rxn0532	atp_c + coa_c + h_e + ocdca_e = amp_c + h_c + ppi_c + stcoa_c	0	100000	SCLAV0168 OR SCLAV1345 OR SCLAV1733	#long-chain acyl-CoA synthetase [EC:6.2.1.3]
Rxn0533	atp_c + coa_c + h_e + ocdcea_e = amp_c + h_c + odecoa_c + ppi_c	0	100000	SCLAV0168 OR SCLAV1345 OR SCLAV1733	#long-chain acyl-CoA synthetase [EC:6.2.1.3]
Rxn0534	atp_c + coa_c + h_e + hxa_e = amp_c + h_c + hxcoa_c + ppi_c	0	100000	SCLAV0168 OR SCLAV1345 OR SCLAV1733	#long-chain acyl-CoA synthetase [EC:6.2.1.3]
Rxn0535	hmgth_c + nad_c = Sfglutth_c + h_c + nadh_c	-100000	100000	SCLAV4123 OR SCLAVp0727	#Putative alcohol dehydrogenase/Dehydrogenase
Rxn0536	fc1p_c = dhap_c + lald_L_c	-100000	100000	SCLAV1059	#L-fuculose-phosphate aldolase [EC:4.1.2.17]
Rxn0537	atp_c + fe3dhbzs_e + h2o_c = adp_c + fe3dhbzs_c + h_c + pi_c	0	100000	SCLAV0393 OR SCLAV0397 OR SCLAV0997 OR SCLAV1010 OR SCLAV1502 OR SCLAV2023 OR SCLAV4726 OR SCLAV5399 OR SCLAVp1592	#iron complex transport system ATP-binding protein [EC:3.6.3.34]
Rxn0538	atp_c + fe3hox_e + h2o_c = adp_c + fe3hox_c + h_c + pi_c	0	100000	SCLAV0393 OR SCLAV0397 OR SCLAV0997 OR SCLAV1010 OR SCLAV1502 OR SCLAV2023 OR SCLAV4726 OR SCLAV5399 OR SCLAVp1592 OR SCLAV1306 OR SCLAV1700 OR SCLAV3284 OR SCLAV3314 OR SCLAV4663 OR SCLAV5028	#iron complex transport system ATP-binding protein [EC:3.6.3.34]/MoxR-like ATPase [EC:3.6.3.-]/zinc transport system ATP-binding protein [EC:3.6.3.-]/Cu2+-exporting ATPase [EC:3.6.3.4]/glutamate transport system ATP-binding protein [EC:3.6.3.-]
Rxn0539	atp_c + fecrm_e + h2o_c = adp_c + fecrm_c + h_c + pi_c	0	100000	SCLAV0393 OR SCLAV0397 OR SCLAV0997 OR SCLAV1010 OR SCLAV1502 OR SCLAV2023 OR SCLAV4726 OR SCLAV5399 OR SCLAVp1592 OR SCLAV1306 OR SCLAV1700 OR SCLAV3284 OR SCLAV3314 OR SCLAV4663 OR SCLAV5028	#iron complex transport system ATP-binding protein [EC:3.6.3.34]/MoxR-like ATPase [EC:3.6.3.-]/zinc transport system ATP-binding protein [EC:3.6.3.-]/Cu2+-exporting ATPase [EC:3.6.3.4]/glutamate transport system ATP-binding protein [EC:3.6.3.-]
Rxn0540	atp_c + feenter_e + h2o_c = adp_c + feenter_c + h_c + pi_c	0	100000	SCLAV0393 OR SCLAV0397 OR SCLAV0997 OR SCLAV1010 OR SCLAV1502 OR SCLAV2023 OR SCLAV4726 OR SCLAV5399 OR SCLAVp1592	#iron complex transport system ATP-binding protein [EC:3.6.3.34]
Rxn0541	atp_c + feoxam_e + h2o_c = adp_c + feoxam_c + h_c + pi_c	0	100000	SCLAV0393 OR SCLAV0397 OR SCLAV0997 OR SCLAV1010 OR SCLAV1502 OR SCLAV2023 OR SCLAV4726 OR SCLAV5399 OR SCLAVp1592 OR SCLAV1306 OR SCLAV1700 OR SCLAV3284 OR SCLAV3314 OR SCLAV4663 OR SCLAV5028	#iron complex transport system ATP-binding protein [EC:3.6.3.34]/MoxR-like ATPase [EC:3.6.3.-]/zinc transport system ATP-binding protein [EC:3.6.3.-]/Cu2+-exporting ATPase [EC:3.6.3.4]/glutamate transport system ATP-binding protein [EC:3.6.3.-]
Rxn0542	_10fthf_c + mettrna_c = fmettrna_c + h_c + thf_c	0	100000	SCLAV0701	#methionyl-tRNA formyltransferase [EC:2.1.2.9]
Rxn0543	fmn_c + h_c + nadh_c = fmnh2_c + nad_c	0	100000	SCLAVp0908	#FMN reductase [EC:1.5.1.38]
Rxn0544	fmn_c + h_c + nadph_c = fmnh2_c + nadp_c	0	100000	SCLAVp0908	#FMN reductase [EC:1.5.1.38]
Rxn0545	_10fthf_c + h2o_c = for_c + h_c + thf_c	0	100000	SCLAV3426	#formyltetrahydrofolate deformylase [EC:3.5.1.10]
Rxn0546	accoa_c + gam1p_c = acgam1p_c + coa_c + h_c	0	100000	SCLAV2243	#bifunctional UDP-N-acetylglucosamine pyrophosphorylase / Glucosamine-1-phosphate N-acetyltransferase [EC:2.7.7.23 2.3.1.157]
Rxn0547	dttp_c + g1p_c + h_c = dtdpglu_c + ppi_c	0	100000	SCLAVp1120 OR SCLAVp1372	#glucose-1-phosphate thymidylyltransferase [EC:2.7.7.24]
Rxn0548	glu1sa_c = _5aop_c	-100000	100000	SCLAV3538 OR SCLAV5663	#glutamate-1-semialdehyde 2.1-aminomutase [EC:5.4.3.8]
Rxn0549	glyc3p_c + q8_c = dhap_c + q8h2_c	0	100000	SCLAV0879 OR SCLAV3704	#glycerol-3-phosphate dehydrogenase [EC:1.1.5.3]
Rxn0550	ggbutal_c + h2o_c + nadp_c = gg4abut_c + 2.0 h_c + nadph_c	-100000	100000	SCLAV4212 OR SCLAV5677	#aldehyde dehydrogenase (NAD+) [EC:1.2.1.3]
Rxn0551	atp_c + glu_L_c + ptrc_c = adp_c + ggptrc_c + h_c + pi_c	0	100000	SCLAV0834 OR SCLAV1416 OR SCLAV1431 OR SCLAV1473 OR SCLAV4796 OR SCLAVp1452	#glutamine synthetase [EC:6.3.1.2]
Rxn0552	glycogen_c = bglycogen_c	0	100000	SCLAV4347	#1.4-alpha-glucan branching enzyme [EC:2.4.1.18]
Rxn0553	accoa_c + glc_D_c = acglc_D_c + coa_c	-100000	100000	SCLAV2437 OR SCLAV4967	#maltose O-acetyltransferase [EC:2.3.1.79]
Rxn0554	glycogen_c + pi_c = g1p_c	0	100000	SCLAV4351	#glycogen branching enzyme [EC 2.4.1.18]
Rxn0555	bglycogen_c + pi_c = g1p_c	0	100000	SCLAV4351	#glycogen branching enzyme [EC 2.4.1.18]
Rxn0556	glcr_c = _5dh4dglc_c + h2o_c	0	100000	SCLAVp1147	#glucarate dehydratase [EC:4.2.1.40]
Rxn0557	atp_c + gln_L_e + h2o_c = adp_c + gln_L_c + h_c + pi_c	0	100000	SCLAV0144 OR SCLAV1981	#polar amino acid transport system ATP-binding protein [EC:3.6.3.21]
Rxn0558	akg_c + gln_L_c + h_c + nadph_c = 2.0 glu_L_c + nadp_c	0	100000	SCLAV1230 AND SCLAV1231	#glutamate synthase (NADPH/NADH) large chain [EC:1.4.1.13 1.4.1.14]
Rxn0559	glutrna_c + h_c + nadph_c = glu1sa_c + nadp_c + trnaglu_c	0	100000	SCLAV2345	#glutamyl-tRNA reductase [EC:1.2.1.70]
Rxn0560	atp_c + glu_L_c + trnaglu_c = amp_c + glutrna_c + ppi_c	0	100000	SCLAV4498	#glutamyl-tRNA synthetase [EC:6.1.1.17]
Rxn0561	atp_c + glyc_R_c = _2pg_c + adp_c + h_c	0	100000	SCLAV1360 OR SCLAV5053	#glycerate kinase [EC:2.7.1.31]
Rxn0562	gly_c + nad_c + thf_c = co2_c + mlthf_c + nadh_c + nh4_c	0	100000	SCLAV4401 AND SCLAV0609 AND SCLAV1398 AND SCLAV3827	#glycine dehydrogenase [EC:1.4.4.2]
Rxn0563	g3pc_c + h2o_c = chol_c + glyc3p_c + h_c	0	100000	SCLAV0298 OR SCLAV0656 OR SCLAV0790 OR SCLAV1169 OR SCLAV2827	#glycerophosphoryl diester phosphodiesterase [EC:3.1.4.46]/
Rxn0564	g3pe_c + h2o_c = etha_c + glyc3p_c + h_c	0	100000	SCLAV0298 OR SCLAV0656 OR SCLAV0790 OR SCLAV1169 OR SCLAV2827	#glycerophosphoryl diester phosphodiesterase [EC:3.1.4.46]
Rxn0565	g3ps_c + h2o_c = glyc3p_c + h_c + ser_L_c	0	100000	SCLAV0298 OR SCLAV0656 OR SCLAV0790 OR SCLAV1169 OR SCLAV2827	#glycerophosphoryl diester phosphodiesterase [EC:3.1.4.46]
Rxn0566	g3pg_c + h2o_c = glyc3p_c + glyc_c + h_c	0	100000	SCLAV0298 OR SCLAV0656 OR SCLAV0790 OR SCLAV1169 OR SCLAV2827	#glycerophosphoryl diester phosphodiesterase [EC:3.1.4.46]
Rxn0567	g3pi_c + h2o_c = glyc3p_c + h_c + inost_c	0	100000	SCLAV0298 OR SCLAV0656 OR SCLAV0790 OR SCLAV1169 OR SCLAV2827	#glycerophosphoryl diester phosphodiesterase [EC:3.1.4.46]
Rxn0568	gthrd_c + h2o_c = cgly_c + glu_L_c	0	100000	SCLAV5033	#gamma-glutamyltranspeptidase [EC:2.3.2.2]
Rxn0569	gdptp_c + h2o_c = h_c + pi_c + ppgpp_c	0	100000	SCLAV2369	#exopolyphosphatase / guanosine-5-triphosphate.3-diphosphate pyrophosphatase [EC:3.6.1.11 3.6.1.40]
Rxn0570	gua_c + h2o_c + h_c = nh4_c + xan_c	0	100000	SCLAV0098 OR SCLAV3530	#guanine deaminase [EC:3.5.4.3]
Rxn0571	_3hhcoa_c + nad_c = _3ohcoa_c + h_c + nadh_c	-100000	100000	SCLAV0164 OR SCLAV1053 OR SCLAV1217 OR SCLAV3409 OR SCLAV3450 OR SCLAV3838 OR SCLAV4002 OR SCLAV4367 OR SCLAV4816 OR SCLAVp0935 OR SCLAVp0937	#enoyl-CoA hydratase [EC:4.2.1.17]/2-(1.2-epoxy-1.2-dihydrophenyl)acetyl-CoA isomerase [EC:5.3.3.18]
Rxn0572	_3hocoa_c + nad_c = _3oocoa_c + h_c + nadh_c	-100000	100000	SCLAV0164 OR SCLAV1053 OR SCLAV1217 OR SCLAV3409 OR SCLAV3450 OR SCLAV3838 OR SCLAV4002 OR SCLAV4367 OR SCLAV4816 OR SCLAVp0935 OR SCLAVp0937	#enoyl-CoA hydratase [EC:4.2.1.17]/2-(1.2-epoxy-1.2-dihydrophenyl)acetyl-CoA isomerase [EC:5.3.3.18]
Rxn0573	_3hdcoa_c + nad_c = _3odcoa_c + h_c + nadh_c	-100000	100000	SCLAV0164 OR SCLAV1053 OR SCLAV1217 OR SCLAV3409 OR SCLAV3450 OR SCLAV3838 OR SCLAV4002 OR SCLAV4367 OR SCLAV4816 OR SCLAVp0935 OR SCLAVp0937	#enoyl-CoA hydratase [EC:4.2.1.17]/2-(1.2-epoxy-1.2-dihydrophenyl)acetyl-CoA isomerase [EC:5.3.3.18]
Rxn0574	_3hddcoa_c + nad_c = _3oddcoa_c + h_c + nadh_c	-100000	100000	SCLAV0164 OR SCLAV1053 OR SCLAV1217 OR SCLAV3409 OR SCLAV3450 OR SCLAV3838 OR SCLAV4002 OR SCLAV4367 OR SCLAV4816 OR SCLAVp0935 OR SCLAVp0937	#enoyl-CoA hydratase [EC:4.2.1.17]/2-(1.2-epoxy-1.2-dihydrophenyl)acetyl-CoA isomerase [EC:5.3.3.18]
Rxn0575	_3htdcoa_c + nad_c = _3otdcoa_c + h_c + nadh_c	-100000	100000	SCLAV0164 OR SCLAV1053 OR SCLAV1217 OR SCLAV3409 OR SCLAV3450 OR SCLAV3838 OR SCLAV4002 OR SCLAV4367 OR SCLAV4816 OR SCLAVp0935 OR SCLAVp0937	#enoyl-CoA hydratase [EC:4.2.1.17]/2-(1.2-epoxy-1.2-dihydrophenyl)acetyl-CoA isomerase [EC:5.3.3.18]
Rxn0576	_3hhdcoa_c + nad_c = _3ohdcoa_c + h_c + nadh_c	-100000	100000	SCLAV0164 OR SCLAV1053 OR SCLAV1217 OR SCLAV3409 OR SCLAV3450 OR SCLAV3838 OR SCLAV4002 OR SCLAV4367 OR SCLAV4816 OR SCLAVp0935 OR SCLAVp0937	#enoyl-CoA hydratase [EC:4.2.1.17]/2-(1.2-epoxy-1.2-dihydrophenyl)acetyl-CoA isomerase [EC:5.3.3.18]
Rxn0577	_3hodcoa_c + nad_c = _3ohodcoa_c + h_c + nadh_c	-100000	100000	SCLAV0164 OR SCLAV1053 OR SCLAV1217 OR SCLAV3409 OR SCLAV3450 OR SCLAV3838 OR SCLAV4002 OR SCLAV4367 OR SCLAV4816 OR SCLAVp0935 OR SCLAVp0937	#enoyl-CoA hydratase [EC:4.2.1.17]/2-(1.2-epoxy-1.2-dihydrophenyl)acetyl-CoA isomerase [EC:5.3.3.18]
Rxn0578	_4hbz_c + octdp_c = _3ophb_c + ppi_c	0	100000	SCLAV3494 OR SCLAV3546 OR SCLAV5127 OR SCLAV5359 OR SCLAVp0487	#FO synthase [EC:2.5.1.-]/4-hydroxybenzoate octaprenyltransferase [EC:2.5.1.-]/geranylgeranyl diphosphate synthase. type I [EC:2.5.1.1 2.5.1.10 2.5.1.29]
Rxn0579	co2_c + h2o_c = h_c + hco3_c	-100000	100000	SCLAV0090 OR SCLAV1305 OR SCLAV2554 OR SCLAV4997 OR SCLAVp0117 OR SCLAVp0703 OR SCLAVp1028	#carbonic anhydrase [EC:4.2.1.1]
Rxn0580	amet_c + hcys_L_c = ahcys_c + h_c + met_L_c	0	100000	SCLAV4809	#homocysteine S-methyltransferase [EC:2.1.1.10]
Rxn0581	hcys_L_c + mmet_c = h_c + 2.0 met_L_c	0	100000	SCLAV4809	#homocysteine S-methyltransferase [EC:2.1.1.10]
Rxn0582	frdp_c + h2o_c + pheme_c = hemeO_c + ppi_c	0	100000	SCLAV3546	#4-hydroxybenzoate octaprenyltransferase [EC:2.5.1.-]
Rxn0583	h2o_c + hisp_c = histd_c + pi_c	0	100000	SCLAV1260	#imidazoleglycerol-phosphate dehydratase [EC:4.2.1.19]
Rxn0584	atp_c + his_L_c + trnahis_c = amp_c + histrna_c + ppi_c	0	100000	SCLAV0738 OR SCLAV2287	#histidyl-tRNA synthetase [EC:6.1.1.21]
Rxn0585	h2o_c + 4.0 ppbng_c = hmbil_c + 4.0 nh4_c	0	100000	SCLAV1424 OR SCLAV2344 OR SCLAV4341	#hydroxymethylbilane synthase [EC:2.5.1.61]
Rxn0586	_4ahmmp_c + atp_c = _4ampm_c + adp_c + h_c	0	100000	SCLAV4512	#hydroxymethylpyrimidine/phosphomethylpyrimidine kinase [EC:2.7.1.49 2.7.4.7]
Rxn0587	h2o_c + hxan_c + nad_c = h_c + nadh_c + xan_c	0	100000		#Xanthine/NAD(+) oxidoreductase.[EC: 1.17.1.4]
Rxn0588	atp_c + ile_L_c + trnaile_c = amp_c + iletrna_c + ppi_c	0	100000	SCLAV1285	#isoleucyl-tRNA synthetase [EC:6.1.1.5]
Rxn0589	h2mb4p_c + h_c + nadh_c = h2o_c + ipdp_c + nad_c	0	100000	SCLAV3957	#4-hydroxy-3-methylbut-2-enyl diphosphate reductase [EC:1.17.1.2]
Rxn0590	atp_c + h2o_c + k_e = adp_c + h_c + k_c + pi_c	0	100000	SCLAV5144 OR SCLAV5145 OR SCLAV5146 OR SCLAV5514 OR SCLAV5515 OR SCLAV5516 OR SCLAVp1322	#K+-transporting ATPase ATPase A chain [EC:3.6.3.12]
Rxn0591	acACP_c + h_c + malACP_c = ACP_c + actACP_c + co2_c	0	100000	SCLAV1628 OR SCLAVp0566	#3-oxoacyl-[acyl-carrier-protein] synthase II [EC:2.3.1.179]
Rxn0592	accoa_c + h_c + malACP_c = actACP_c + co2_c + coa_c	0	100000	SCLAV1628 OR SCLAVp0566	#3-oxoacyl-[acyl-carrier-protein] synthase II [EC:2.3.1.179]
Rxn0593	_3ohcoa_c + coa_c = accoa_c + btcoa_c	0	100000	SCLAV1544 OR SCLAV4845	#acetyl-CoA acyltransferase [EC:2.3.1.16]
Rxn0594	_3oocoa_c + coa_c = accoa_c + hxcoa_c	0	100000	SCLAV1544 OR SCLAV4845	#acetyl-CoA acyltransferase [EC:2.3.1.16]
Rxn0595	_3odcoa_c + coa_c = accoa_c + occoa_c	0	100000	SCLAV1544 OR SCLAV4845	#acetyl-CoA acyltransferase [EC:2.3.1.16]
Rxn0596	_3oddcoa_c + coa_c = accoa_c + dcacoa_c	0	100000	SCLAV1544 OR SCLAV4845	#acetyl-CoA acyltransferase [EC:2.3.1.16]
Rxn0597	_3otdcoa_c + coa_c = accoa_c + ddcacoa_c	0	100000	SCLAV1544 OR SCLAV4845	#acetyl-CoA acyltransferase [EC:2.3.1.16]
Rxn0598	_3ohdcoa_c + coa_c = accoa_c + tdcoa_c	0	100000	SCLAV1544 OR SCLAV4845	#acetyl-CoA acyltransferase [EC:2.3.1.16]
Rxn0599	_3ohodcoa_c + coa_c = accoa_c + pmtcoa_c	0	100000	SCLAV1544 OR SCLAV4845	#acetyl-CoA acyltransferase [EC:2.3.1.16]
Rxn0600	atp_c + leu_L_c + trnaleu_c = amp_c + leutrna_c + ppi_c	0	100000	SCLAV1744	#leucyl-tRNA synthetase [EC:6.1.1.4]
Rxn0601	nadp_c + ser_L_c = _2amsa_c + h_c + nadph_c	-100000	100000	SCLAV3426	#formyltetrahydrofolate deformylase [EC:3.5.1.10]
Rxn0602	mal_D_c + nad_c = co2_c + nadh_c + pyr_c	0	100000	SCLAV4462 OR SCLAV5635	#3-isopropylmalate dehydrogenase [EC:1.1.1.85]
Rxn0603	accoa_c + malt_c = acmalt_c + coa_c	-100000	100000	SCLAV2437 OR SCLAV4967	#maltose O-acetyltransferase [EC:2.3.1.79]
Rxn0604	h2o_c + man6pglyc_c = glyc_R_c + man6p_c	0	100000	SCLAV0250	#alpha-mannosidase [EC:3.2.1.24]
Rxn0605	_2mcit_c = _2mcacn_c + h2o_c	0	100000	SCLAVp0017	#2-methylcitrate dehydratase [EC:4.2.1.79]
Rxn0606	micit_c = pyr_c + succ_c	-100000	100000	SCLAVp0016	#methylisocitrate lyase [EC:4.1.3.30]
Rxn0607	h2o_c + oaa_c + ppcoa_c = _2mcit_c + coa_c + h_c	0	100000	SCLAV1907 OR SCLAV3411 OR SCLAV4705 OR SCLAVp0015	#citrate synthase [EC:2.3.3.1]
Rxn0608	ACP_c + malcoa_c = coa_c + malACP_c	-100000	100000	SCLAV1625	#[acyl-carrier-protein] S-malonyltransferase [EC:2.3.1.39]
Rxn0609	murein5p5p_c = ala_D_c + murein5px4p_c	0	100000	SCLAV2887 OR SCLAV1301 OR SCLAV2006 OR SCLAV2887 OR SCLAV3942 OR SCLAV4180	#cell division protein FtsI (penicillin-binding protein 3) [EC:2.4.1.129]
Rxn0610	murein5p5p5p_c = 2.0 ala_D_c + murein5px4px4p_c	0	100000	SCLAV2887 OR SCLAV1301 OR SCLAV2006 OR SCLAV2887 OR SCLAV3942 OR SCLAV4180	#cell division protein FtsI (penicillin-binding protein 3) [EC:2.4.1.129]
Rxn0611	h2o_c + murein5px4p_c = ala_D_c + murein4px4p_c	0	100000	SCLAV2072 OR SCLAV3000 OR SCLAV3765	#D-alanyl-D-alanine carboxypeptidase (penicillin-binding protein 5/6) [EC:3.4.16.4]
Rxn0612	h2o_c + murein5px4px4p_c = ala_D_c + murein4px4px4p_c	0	100000	SCLAV2072 OR SCLAV3000 OR SCLAV3765	#D-alanyl-D-alanine carboxypeptidase (penicillin-binding protein 5/6) [EC:3.4.16.4]
Rxn0613	h2o_c + murein5p5p_c = ala_D_c + murein5p4p_c	0	100000	SCLAV2072 OR SCLAV3000 OR SCLAV3765	#D-alanyl-D-alanine carboxypeptidase (penicillin-binding protein 5/6) [EC:3.4.16.4]
Rxn0614	h2o_c + murein5p4p_c = ala_D_c + murein4p4p_c	0	100000	SCLAV2072 OR SCLAV3000 OR SCLAV3765	#D-alanyl-D-alanine carboxypeptidase (penicillin-binding protein 5/6) [EC:3.4.16.4]
Rxn0615	h2o_c + murein5p3p_c = ala_D_c + murein4p3p_c	0	100000	SCLAV2072 OR SCLAV3000 OR SCLAV3765	#D-alanyl-D-alanine carboxypeptidase (penicillin-binding protein 5/6) [EC:3.4.16.4]
Rxn0616	h2o_c + murein4px4p_c = murein4p4p_c	0	100000	SCLAV2072 OR SCLAV3000 OR SCLAV3765	#D-alanyl-D-alanine carboxypeptidase (penicillin-binding protein 5/6) [EC:3.4.16.4]
Rxn0617	h2o_c + murein3px4p_c = murein4p3p_c	0	100000	SCLAV2072 OR SCLAV3000 OR SCLAV3765	#D-alanyl-D-alanine carboxypeptidase (penicillin-binding protein 5/6) [EC:3.4.16.4]
Rxn0618	h2o_c + murein5px4p_c = murein5p4p_c	0	100000	SCLAV2072 OR SCLAV3000 OR SCLAV3765	#D-alanyl-D-alanine carboxypeptidase (penicillin-binding protein 5/6) [EC:3.4.16.4]
Rxn0619	h2o_c + murein4px4px4p_c = murein4px4p4p_c	0	100000	SCLAV2072 OR SCLAV3000 OR SCLAV3765	#D-alanyl-D-alanine carboxypeptidase (penicillin-binding protein 5/6) [EC:3.4.16.4]
Rxn0620	_2mecdp_c + nadh_c = h2mb4p_c + h2o_c + nad_c	0	100000	SCLAV4592	#(E)-4-hydroxy-3-methylbut-2-enyl-diphosphate synthase [EC:1.17.7.1]
Rxn0621	metsox_S_L_c + trdrd_c = h2o_c + met_L_c + trdox_c	0	100000	SCLAV3848	#peptide-methionine (S)-S-oxide reductase [EC:1.8.4.11]
Rxn0622	metsox_R_L_c + trdrd_c = h2o_c + met_L_c + trdox_c	0	100000	SCLAV4869	#peptide-methionine (R)-S-oxide reductase [EC:1.8.4.12]
Rxn0623	atp_c + met_L_c + trnamet_c = amp_c + mettrna_c + ppi_c	0	100000	SCLAV2681 OR SCLAV3017	#methionyl-tRNA synthetase [EC:6.1.1.10]
Rxn0624	h2o_c + mi1p_D_c = inost_c + pi_c	0	100000	SCLAV4767	#histidinol-phosphatase [EC:3.1.3.15]
Rxn0625	h2o_c + malttr_c = glc_D_c + malt_c	0	100000	SCLAV1444	#alpha-glucosidase [EC:3.2.1.20]
Rxn0626	h2o_c + maltttr_c = glc_D_c + malttr_c	0	100000	SCLAV1444	#Alpha-amylase [EC:3.2.1.1]
Rxn0627	h2o_c + maltpt_c = glc_D_c + maltttr_c	0	100000	SCLAV1444	#Alpha-amylase [EC:3.2.1.1]
Rxn0628	h2o_c + malthx_c = glc_D_c + maltpt_c	0	100000	SCLAV1444	#Alpha-amylase [EC:3.2.1.1]
Rxn0629	h2o_c + malthp_c = glc_D_c + malthx_c	0	100000	SCLAV1444	#Alpha-amylase [EC:3.2.1.1]
Rxn0630	h2o_c + nad_c = amp_c + 2.0 h_c + nmn_c	0	100000	SCLAV4421	#DNA ligase (NAD+) [EC:6.5.1.2]
Rxn0631	h_c + mqn8_c + nadh_c = mql8_c + nad_c	0	100000	SCLAV2210 OR SCLAV3147	#NADH dehydrogenase [EC:1.6.99.3]
Rxn0632	4.0 h_c + nadh_c + q8_c = 3.0 h_e + nad_c + q8h2_c	0	100000	SCLAV2401 AND SCLAV3564 AND SCLAV3566 AND SCLAV3567 AND SCLAV3568 AND SCLAV3570 AND SCLAV3571 AND SCLAV3572 AND SCLAV3573 AND SCLAV3574 AND SCLAV3575 AND SCLAV3576 AND SCLAV3577 AND SCLAV3598 AND SCLAV3599 AND SCLAV3601 AND SCLAV3602 AND SCLAV3603 AND SCLAV3604 AND SCLAV3605 AND SCLAV3606 AND SCLAV3607	#NADH-quinone oxidoreductase subunit A - N [EC:1.6.5.3]
Rxn0633	4.0 h_c + mqn8_c + nadh_c = 3.0 h_e + mql8_c + nad_c	0	100000	SCLAV2401 AND SCLAV3564 AND SCLAV3566 AND SCLAV3567 AND SCLAV3568 AND SCLAV3570 AND SCLAV3571 AND SCLAV3572 AND SCLAV3573 AND SCLAV3574 AND SCLAV3575 AND SCLAV3576 AND SCLAV3577 AND SCLAV3598 AND SCLAV3599 AND SCLAV3601 AND SCLAV3602 AND SCLAV3603 AND SCLAV3604 AND SCLAV3605 AND SCLAV3606 AND SCLAV3607	#NADH-quinone oxidoreductase subunit A - N [EC:1.6.5.3]
Rxn0634	h_c + nadh_c + q8_c = nad_c + q8h2_c	0	100000	SCLAV2210 OR SCLAV3147	#NADH dehydrogenase [EC:1.6.99.3]
Rxn0635	dmbzid_c + nicrnt_c = _5prdmbz_c + h_c + nac_c	0	100000	SCLAV0780 OR SCLAV1394	#nicotinate-nucleotide--dimethylbenzimidazole phosphoribosyltransferase [EC:2.4.2.21]
Rxn0636	nadh_c + 2.0 no_c + 2.0 o2_c = h_c + nad_c + 2.0 no3_c	0	100000	SCLAV0206	#nitric oxide dioxygenase [EC:1.14.12.17]
Rxn0637	nadph_c + 2.0 no_c + 2.0 o2_c = h_c + nadp_c + 2.0 no3_c	0	100000	SCLAV0206	#nitric oxide dioxygenase [EC:1.14.12.17]
Rxn0638	dump_c + h2o_c = duri_c + pi_c	0	100000	SCLAV3178	#5-nucleotidase [EC:3.1.3.5]
Rxn0639	h2o_c + xmp_c = pi_c + xtsn_c	0	100000	SCLAV3178	#5-nucleotidase [EC:3.1.3.5]
Rxn0640	h2o_c + imp_c = ins_c + pi_c	0	100000	SCLAV3178	#5-nucleotidase [EC:3.1.3.5]
Rxn0641	dimp_c + h2o_c = din_c + pi_c	0	100000	SCLAV3178	#5-nucleotidase [EC:3.1.3.5]
Rxn0642	h2o_c + ump_c = pi_c + uri_c	0	100000	SCLAV3178	#5-nucleotidase [EC:3.1.3.5]
Rxn0643	dcmp_c + h2o_c = dcyt_c + pi_c	0	100000	SCLAV3178	#5-nucleotidase [EC:3.1.3.5]
Rxn0644	cmp_c + h2o_c = cytd_c + pi_c	0	100000	SCLAV3178	#5-nucleotidase [EC:3.1.3.5]
Rxn0645	dtmp_c + h2o_c = pi_c + thymd_c	0	100000	SCLAV3178	#5-nucleotidase [EC:3.1.3.5]
Rxn0646	damp_c + h2o_c = dad_2_c + pi_c	0	100000	SCLAV3178	#5-nucleotidase [EC:3.1.3.5]
Rxn0647	amp_c + h2o_c = adn_c + pi_c	0	100000	SCLAV3178	#5-nucleotidase [EC:3.1.3.5]
Rxn0648	dgmp_c + h2o_c = dgsn_c + pi_c	0	100000	SCLAV3178	#5-nucleotidase [EC:3.1.3.5]
Rxn0649	gmp_c + h2o_c = gsn_c + pi_c	0	100000	SCLAV3178	#5-nucleotidase [EC:3.1.3.5]
Rxn0650	h2o_c + itp_c = h_c + idp_c + pi_c	0	100000	SCLAV0704 OR SCLAV0847 OR SCLAV1190 OR SCLAV2227 OR SCLAV2876 OR SCLAV3112 OR SCLAV3298 OR SCLAV3721 OR SCLAV3966 OR SCLAV4048 OR SCLAV4052 OR SCLAV4076 OR SCLAV4515 OR SCLAV4649 OR SCLAV4681 OR SCLAV4693 OR SCLAV4922	#ATP-dependent helicase HrpB [EC:3.6.4.13]
Rxn0651	gtp_c + h2o_c = gdp_c + h_c + pi_c	0	100000	SCLAV0704 OR SCLAV0847 OR SCLAV1190 OR SCLAV2227 OR SCLAV2876 OR SCLAV3112 OR SCLAV3298 OR SCLAV3721 OR SCLAV3966 OR SCLAV4048 OR SCLAV4052 OR SCLAV4076 OR SCLAV4515 OR SCLAV4649 OR SCLAV4681 OR SCLAV4693 OR SCLAV4922	#GTPase EngC [EC:3.6.4.13]
Rxn0652	ctp_c + h2o_c = cdp_c + h_c + pi_c	0	100000	SCLAV0704 OR SCLAV0847 OR SCLAV1190 OR SCLAV2227 OR SCLAV2876 OR SCLAV3112 OR SCLAV3298 OR SCLAV3721 OR SCLAV3966 OR SCLAV4048 OR SCLAV4052 OR SCLAV4076 OR SCLAV4515 OR SCLAV4649 OR SCLAV4681 OR SCLAV4693 OR SCLAV4922	#CTPase EngC [EC:3.6.4.13]
Rxn0653	dgtp_c + h2o_c = dgmp_c + h_c + ppi_c	0	100000	SCLAV2219	#dITP/XTP pyrophosphatase [EC:3.6.1.19]
Rxn0654	ditp_c + h2o_c = dimp_c + h_c + ppi_c	0	100000	SCLAV2219	#dITP/XTP pyrophosphatase [EC:3.6.1.19]
Rxn0655	h2o_c + xtp_c = h_c + ppi_c + xmp_c	0	100000	SCLAV2219	#dITP/XTP pyrophosphatase [EC:3.6.1.19]
Rxn0656	gtp_c + h2o_c = gmp_c + h_c + ppi_c	0	100000	SCLAV2219	#dITP/XTP pyrophosphatase [EC:3.6.1.19]
Rxn0657	dctp_c + h2o_c = dcmp_c + h_c + ppi_c	0	100000	SCLAV2219	#dITP/XTP pyrophosphatase [EC:3.6.1.19]
Rxn0658	ctp_c + h2o_c = cmp_c + h_c + ppi_c	0	100000	SCLAV2219	#dITP/XTP pyrophosphatase [EC:3.6.1.19]
Rxn0659	datp_c + h2o_c = damp_c + h_c + ppi_c	0	100000	SCLAV2219	#dITP/XTP pyrophosphatase [EC:3.6.1.19]
Rxn0660	atp_c + h2o_c = amp_c + h_c + ppi_c	0	100000	SCLAV2219	#dITP/XTP pyrophosphatase [EC:3.6.1.19]
Rxn0661	dttp_c + h2o_c = dtmp_c + h_c + ppi_c	0	100000	SCLAV2219	#dITP/XTP pyrophosphatase [EC:3.6.1.19]
Rxn0662	h2o_c + utp_c = h_c + ppi_c + ump_c	0	100000	SCLAV2219	#dITP/XTP pyrophosphatase [EC:3.6.1.19]
Rxn0663	h2o_c + itp_c = h_c + imp_c + ppi_c	0	100000	SCLAV2219	#dITP/XTP pyrophosphatase [EC:3.6.1.19]
Rxn0664	gtp_c + h2o_c = gsn_c + pppi_c	0	100000	SCLAV1674	#dGTPase [EC:3.1.5.1]
Rxn0665	h_c + oaa_c = co2_c + pyr_c	0	100000	SCLAV1532	#2-dehydro-3-deoxyphosphogluconate aldolase / 4-hydroxy-2-oxoglutarate aldolase [EC:4.1.2.14 4.1.3.16]
Rxn0666	frdp_c + 5.0 ipdp_c = octdp_c + 5.0 ppi_c	0	100000	SCLAV3494 OR SCLAV3546 OR SCLAV5127 OR SCLAV5359 OR SCLAVp0487	#FO synthase [EC:2.5.1.-]/4-hydroxybenzoate octaprenyltransferase [EC:2.5.1.-]/geranylgeranyl diphosphate synthase. type I [EC:2.5.1.1 2.5.1.10 2.5.1.29]
Rxn0667	glu_L_c + ohpb_c = akg_c + phthr_c	-100000	100000	SCLAV3352	#phosphoserine aminotransferase [EC:2.6.1.52]
Rxn0668	_2ombzl_c + amet_c = _2ommbl_c + ahcys_c + h_c	0	100000	SCLAV0077 OR SCLAV0700 OR SCLAV0778 OR SCLAV1303 OR SCLAV1567 OR SCLAV1726 OR SCLAV2269 OR SCLAV2675 OR SCLAV3229 OR SCLAV3559 OR SCLAV4561	#ubiquinone/menaquinone biosynthesis methyltransferase [EC:2.1.1.163 2.1.1.201]
Rxn0669	_3ophb_c + h_c = _2oph_c + co2_c	0	100000	SCLAV1948 OR SCLAV3545 OR SCLAV3547 OR SCLAVp1566	#L-2.4-diaminobutyrate decarboxylase [EC:4.1.1.86]/3-octaprenyl-4-hydroxybenzoate carboxy-lyase UbiD [EC:4.1.1.-]/phenolic acid decarboxylase [EC:4.1.1.-]
Rxn0670	_1pyr5c_c + 2.0 h2o_c + nad_c = glu_L_c + h_c + nadh_c	0	100000	SCLAV4445	#1-pyrroline-5-carboxylate dehydrogenase [EC:1.5.1.12]
Rxn0671	nadp_c + pro_L_c = _1pyr5c_c + 2.0 h_c + nadph_c	0	100000	SCLAV2360	#pyrroline-5-carboxylate reductase [EC:1.5.1.2]
Rxn0672	atp_c + coa_c + pheac_c = amp_c + phaccoa_c + ppi_c	0	100000	SCLAV5505	#phenylacetate-CoA ligase [EC:6.2.1.30]
Rxn0673	ala_B_c + atp_c + pant_R_c = amp_c + h_c + pnto_R_c + ppi_c	0	100000	SCLAV2395	#pantoate--beta-alanine ligase [EC:6.3.2.1]
Rxn0674	udcpp_c + ugmda_c = uagmda_c + ump_c	0	100000	SCLAV1286 OR SCLAV1298	#phospho-N-acetylmuramoyl-pentapeptide-transferase [EC:2.7.8.13]
Rxn0675	coa_c + nad_c + pyr_c = accoa_c + co2_c + nadh_c	0	100000	SCLAV1401 AND SCLAV1613 AND SCLAV2977 AND SCLAV2978 AND SCLAV2997 AND SCLAV2998 AND SCLAV1398 AND SCLAV3827	#pyruvate dehydrogenase E1 component subunit alpha [EC:1.2.4.1]/dihydrolipoamide dehydrogenase [EC:1.8.1.4]
Rxn0676	o2_c + pdx5p_c = h2o2_c + pydx5p_c	0	100000	SCLAV3412 OR SCLAV3455	#pyridoxamine 5-phosphate oxidase [EC:1.4.3.5]
Rxn0677	atp_c + tag6p_D_c = adp_c + h_c + tagdp_D_c	0	100000	SCLAV0508 OR SCLAV1333 OR SCLAV4332	#6-phosphofructokinase 1 [EC:2.7.1.11]
Rxn0678	gam1p_c = gam6p_c	-100000	100000	SCLAV3671	#phosphoglucosamine mutase [EC:5.4.2.10]
Rxn0679	_2pglyc_c + h2o_c = glyclt_c + pi_c	0	100000	SCLAVp0965	#cytochrome c oxidase subunit I [EC:1.9.3.1]
Rxn0680	g1p_c = g6p_c	-100000	100000		#Phosphoglucomutase (EC 5.4.2.2)
Rxn0681	h2o_c + pgp120_c = pg120_c + pi_c	0	100000		#hosphatidylglycerophosphate transport via ABC system (n-C12:0. periplasm)
Rxn0682	h2o_c + pgp140_c = pg140_c + pi_c	0	100000		#phosphatidylglycerophosphate transport via ABC system (n-C14:0. periplasm)
Rxn0683	h2o_c + pgp141_c = pg141_c + pi_c	0	100000		#phosphatidylglycerophosphate transport via ABC system (n-C14:1. periplasm)
Rxn0684	h2o_c + pgp160_c = pg160_c + pi_c	0	100000		#phosphatidylglycerophosphate transport via ABC system (n-C16:0. periplasm)
Rxn0685	h2o_c + pgp161_c = pg161_c + pi_c	0	100000		#phosphatidylglycerophosphate transport via ABC system (n-C16:1. periplasm)
Rxn0686	h2o_c + pgp180_c = pg180_c + pi_c	0	100000		#phosphatidylglycerophosphate transport via ABC system (n-C18:0. periplasm)
Rxn0687	h2o_c + pgp181_c = pg181_c + pi_c	0	100000		#phosphatidylglycerophosphate transport via ABC system (n-C18:1. periplasm)
Rxn0688	cdpdddecg_c + glyc3p_c = cmp_c + h_c + pgp120_c	0	100000	SCLAV0621 OR SCLAV0758 OR SCLAV4642	#phosphatidylglycerol phosphate phosphatase (periplasm. n-C14:0)
Rxn0689	cdpdtdecg_c + glyc3p_c = cmp_c + h_c + pgp140_c	0	100000	SCLAV0621 OR SCLAV0758 OR SCLAV4642	#phosphatidylglycerol phosphate phosphatase (periplasm. n-C14:0)
Rxn0690	cdpdtdec7eg_c + glyc3p_c = cmp_c + h_c + pgp141_c	0	100000	SCLAV0621 OR SCLAV0758 OR SCLAV4642	#phosphatidylglycerol phosphate phosphatase (periplasm. n-C14:1)
Rxn0691	cdpdhdecg_c + glyc3p_c = cmp_c + h_c + pgp160_c	0	100000	SCLAV0621 OR SCLAV0758 OR SCLAV4642	#phosphatidylglycerol phosphate phosphatase (periplasm. n-C16:0)
Rxn0692	cdpdhdec9eg_c + glyc3p_c = cmp_c + h_c + pgp161_c	0	100000	SCLAV0621 OR SCLAV0758 OR SCLAV4642	#phosphatidylglycerol phosphate phosphatase (periplasm. n-C16:1)
Rxn0693	cdpdodecg_c + glyc3p_c = cmp_c + h_c + pgp180_c	0	100000	SCLAV0621 OR SCLAV0758 OR SCLAV4642	#phosphatidylglycerol phosphate phosphatase (periplasm. n-C18:0)
Rxn0694	atp_c + phe_L_c + trnaphe_c = amp_c + phetrna_c + ppi_c	0	100000	SCLAV0819 AND SCLAV0820	#phenylalanyl-tRNA synthetase beta chain [EC:6.1.1.20]
Rxn0695	_4ampm_c + atp_c = _2mahmp_c + adp_c	0	100000	SCLAV4512	#hydroxymethylpyrimidine/phosphomethylpyrimidine kinase [EC:2.7.1.49 2.7.4.7]
Rxn0696	h2o_c + pyr_c + q8_c = ac_c + co2_c + q8h2_c	0	100000	SCLAV4928	#pyruvate dehydrogenase (quinone) [EC:1.2.5.1]
Rxn0697	h2o_c + pppi_c = h_c + pi_c + ppi_c	0	100000	SCLAV2369	#exopolyphosphatase / guanosine-5-triphosphate.3-diphosphate pyrophosphatase [EC:3.6.1.11 3.6.1.40]
Rxn0698	2.0 _5aop_c = 2.0 h2o_c + h_c + ppbng_c	0	100000	SCLAV3512 OR SCLAV4339 OR SCLAV4340	#porphobilinogen synthase [EC:4.2.1.24]/
Rxn0699	_4ppcys_c + h_c = co2_c + pan4p_c	0	100000	SCLAV0706	#phosphopantothenoylcysteine decarboxylase / phosphopantothenate--cysteine ligase [EC:4.1.1.36 6.3.2.5]
Rxn0700	atp_c + ppi_c = adp_c + pppi_c	-100000	100000	SCLAV3173	#polyphosphate kinase [EC:2.7.4.1]
Rxn0701	_4ppan_c + ctp_c + cys_L_c = _4ppcys_c + cmp_c + h_c + ppi_c	0	100000	SCLAV0706	#phosphopantothenoylcysteine decarboxylase / phosphopantothenate--cysteine ligase [EC:4.1.1.36 6.3.2.5]
Rxn0702	atp_c + h2o_c + pyr_c = amp_c + 2.0 h_c + pep_c + pi_c	0	100000	SCLAVp0814	#pyruvate. water dikinase [EC:2.7.9.2]
Rxn0703	fad_c + pro_L_c = _1pyr5c_c + fadh2_c + h_c	0	100000	SCLAV4445	#1-pyrroline-5-carboxylate dehydrogenase [EC:1.5.1.12]
Rxn0704	atp_c + pro_L_c + trnapro_c = amp_c + ppi_c + protrna_c	0	100000	SCLAV4595	#prolyl-tRNA synthetase [EC:6.1.1.15]
Rxn0705	pi_c + ppcoa_c = coa_c + ppap_c	0	100000	SCLAV4331	#phosphate acetyltransferase [EC:2.3.1.8]
Rxn0706	accoa_c + pi_c = actp_c + coa_c	-100000	100000	SCLAV4331	#phosphate acetyltransferase [EC:2.3.1.8]
Rxn0707	h2o_c + o2_c + pyam5p_c = h2o2_c + nh4_c + pydx5p_c	0	100000	SCLAV3412 OR SCLAV3455	#pyridoxamine 5-phosphate oxidase [EC:1.4.3.5]
Rxn0708	dhap_c + iasp_c = 2.0 h2o_c + pi_c + quln_c	0	100000		#Quinolinate synthase [EC 2.5.1.72]
Rxn0709	_5prdmbz_c + h2o_c = pi_c + rdmbzi_c	0	100000	SCLAV1747 OR SCLAV1803 OR SCLAV1867 OR SCLAV2680 OR SCLAV3219 OR SCLAV4281	#probable phosphoglycerate mutase [EC:5.4.2.1]/2.3-bisphosphoglycerate-dependent phosphoglycerate mutase [EC:5.4.2.1]
Rxn0710	atp_c + gtp_c + h2o_c + so4_c = aps_c + gdp_c + pi_c + ppi_c	0	100000	SCLAV4894 AND SCLAV4895	#sulfate adenylyltransferase subunit 1 [EC:2.7.7.4]
Rxn0711	h2o_c + o2_c + sarcs_c = fald_c + gly_c + h2o2_c	0	100000	SCLAV1843	#sarcosine oxidase [EC:1.5.3.1]
Rxn0712	accoa_c + ser_L_c = acser_c + coa_c	-100000	100000	SCLAV2924 OR SCLAV5558	#homoserine O-acetyltransferase [EC:2.3.1.31]
Rxn0713	atp_c + ser_L_c + trnaser_c = amp_c + ppi_c + sertrna_c	0	100000	SCLAV2841	#seryl-tRNA synthetase [EC:6.1.1.11]
Rxn0714	atp_c + ser_L_c + trnasecys_c = amp_c + ppi_c + sertrna_sec_c	0	100000	SCLAV2841	#seryl-tRNA synthetase [EC:6.1.1.11]
Rxn0715	dscl_c + nad_c = h_c + nadh_c + scl_c	0	100000	SCLAV2343	#uroporphyrinogen III methyltransferase / synthase [EC:2.1.1.107 4.2.1.75]
Rxn0716	fe2_c + scl_c = 3.0 h_c + sheme_c	0	100000	SCLAV2343	#uroporphyrinogen III methyltransferase / synthase [EC:2.1.1.107 4.2.1.75]
Rxn0717	akg_c + sucorn_c = glu_L_c + sucgsa_c	0	100000	SCLAV0798	#acetylornithine aminotransferase [EC:2.6.1.11]
Rxn0718	ametam_c + ptrc_c = _5mta_c + h_c + spmd_c	0	100000	SCLAV2652	#spermidine synthase [EC:2.5.1.16]
Rxn0719	2.0 h_c + 2.0 o2s_c = h2o2_c + o2_c	0	100000	SCLAV1807	#superoxide dismutase. Fe-Mn family [EC:1.15.1.1]
Rxn0720	5.0 h_c + 3.0 nadph_c + so3_c = 3.0 h2o_c + h2s_c + 3.0 nadp_c	0	100000		#sulfite reductase NADPH2 [EC 1.8.1.2]
Rxn0721	akg_c + o2_c + taur_c = amacald_c + co2_c + h_c + so3_c + succ_c	0	100000	SCLAV5315	#taurine dioxygenase [EC 1.14.11.17]
Rxn0722	dtdp4d6dg_c = dtdp4d6dm_c	0	100000	SCLAV5662 OR SCLAVp1110	#dTDP-4-dehydrorhamnose 3.5-epimerase [EC:5.1.3.13]
Rxn0723	dtdpglu_c = dtdp4d6dg_c + h2o_c	0	100000	SCLAV4287 OR SCLAVp1121 OR SCLAVp1371	#dTDP-glucose 4.6-dehydratase [EC:4.2.1.46]
Rxn0724	h2o2_c + trdrd_c = 2.0 h2o_c + trdox_c	0	100000	SCLAV2010 OR SCLAV3934 OR SCLAV3935 OR SCLAVp0820	#thiol peroxidase. atypical 2-Cys peroxiredoxin [EC:1.11.1.15]
Rxn0725	athr_L_c = acald_c + gly_c	0	100000	SCLAV0295 OR SCLAV3757 OR SCLAV4262 OR SCLAV4399 OR SCLAVp1072	#threonine aldolase [EC:4.1.2.5]/glycine hydroxymethyltransferase [EC:2.1.2.1]
Rxn0726	atp_c + thr_L_c + trnathr_c = amp_c + ppi_c + thrtrna_c	0	100000	SCLAV0764	#threonyl-tRNA synthetase [EC:6.1.1.3]
Rxn0727	atp_c + thmmp_c = adp_c + thmpp_c	0	100000	SCLAV4511	#thiamine-monophosphate kinase [EC:2.7.4.16]
Rxn0728	_2mahmp_c + _4mpetz_c + h_c = ppi_c + thmmp_c	0	100000	SCLAV1319	#thiamine-phosphate pyrophosphorylase [EC:2.5.1.3]
Rxn_tre_2	malt_c = tre_c	-100000	100000	SCLAV4349 OR SCLAV1446	#trehalose synthase [EC 5.4.99.16]
Rxn_tre	h2o_c + tre6p_c = pi_c + tre_c	-100000	100000	SCLAV3253	#trehalose 6-phosphate phsphatase [EC: 2.4.1.15]
Rxn0729	g6p_c + udpg_c = h_c + tre6p_c + udp_c	0	100000	SCLAV3252	#trehalose 6-phosphate synthase [EC:2.4.1.15]
Rxn0730	indole_c + ser_L_c = h2o_c + trp_L_c	0	100000	SCLAV1243 OR SCLAV1244 OR SCLAVp1298	#tryptophan synthase alpha chain [EC:4.2.1.20]/
Rxn0731	_3ig3p_c = g3p_c + indole_c	0	100000	SCLAV1243 OR SCLAV1244 OR SCLAVp1298	#tryptophan synthase alpha chain [EC:4.2.1.20]/
Rxn0732	atp_c + trnatrp_c + trp_L_c = amp_c + ppi_c + trptrna_c	0	100000	SCLAV2358 OR SCLAV3758	#tryptophanyl-tRNA synthetase [EC:6.1.1.2]
Rxn0733	atp_c + trnatyr_c + tyr_L_c = amp_c + ppi_c + tyrtrna_c	0	100000	SCLAV1031	#tyrosyl-tRNA synthetase [EC:6.1.1.1]
Rxn0734	_26dap_M_c + atp_c + uamag_c = adp_c + h_c + pi_c + ugmd_c	0	100000	SCLAV1300	#UDP-N-acetylmuramoyl-L-alanyl-D-glutamate--2.6-diaminopimelate ligase [EC:6.3.2.13]
Rxn0735	h2o_c + udpacgal_c = acgal1p_c + 2.0 h_c + ump_c	0	100000	SCLAV3178	#5-nucleotidase [EC:3.1.3.5]
Rxn0736	h2o_c + uacgam_c = acgam1p_c + 2.0 h_c + ump_c	0	100000	SCLAV3178	#5-nucleotidase [EC:3.1.3.5]
Rxn0737	uacgam_c = uacmam_c	-100000	100000	SCLAV0315 OR SCLAV1768	#UDP-N-acetylglucosamine 2-epimerase [EC:5.1.3.14]
Rxn0738	acgam1p_c + h_c + utp_c = ppi_c + uacgam_c	0	100000	SCLAV2243	#bifunctional UDP-N-acetylglucosamine pyrophosphorylase / Glucosamine-1-phosphate N-acetyltransferase [EC:2.7.7.23 2.3.1.157]
Rxn0739	uacgam_c + uagmda_c = h_c + uaagmda_c + udp_c	0	100000	SCLAV1295	#UDP-N-acetylglucosamine--N-acetylmuramyl-(pentapeptide) pyrophosphoryl-undecaprenol N-acetylglucosamine transferase [EC:2.4.1.227]
Rxn0740	atp_c + glu_D_c + uama_c = adp_c + h_c + pi_c + uamag_c	0	100000	SCLAV1297	#UDP-N-acetylmuramoylalanine--D-glutamate ligase [EC:6.3.2.9]
Rxn0741	ala_L_c + atp_c + uamr_c = adp_c + h_c + pi_c + uama_c	0	100000	SCLAV4868	#UDP-N-acetylmuramate--alanine ligase [EC:6.3.2.8]
Rxn0742	h2o_c + udcpdp_c = h_c + pi_c + udcpp_c	0	100000	SCLAV0574	#undecaprenyl-diphosphatase [EC:3.6.1.27]
Rxn0743	frdp_c + 8.0 ipdp_c = 8.0 ppi_c + udcpdp_c	0	100000	SCLAV1703 OR SCLAV3930 OR SCLAVp1172	#undecaprenyl diphosphate synthase [EC:2.5.1.31]/short-chain Z-isoprenyl diphosphate synthase [EC:2.5.1.68]
Rxn0744	h2o_c + udpgal_c = gal1p_c + 2.0 h_c + ump_c	0	100000	SCLAV3178	#5-nucleotidase [EC:3.1.3.5]
Rxn0745	h2o_c + udpg_c = g1p_c + 2.0 h_c + ump_c	0	100000	SCLAV3178	#5-nucleotidase [EC:3.1.3.5]
Rxn0746	h2o_c + udpglcur_c = glcur1p_c + 2.0 h_c + ump_c	0	100000	SCLAV3178	#5-nucleotidase [EC:3.1.3.5]
Rxn0747	alaala_c + atp_c + ugmd_c = adp_c + h_c + pi_c + ugmda_c	0	100000	SCLAV1299	#UDP-N-acetylmuramoyl-tripeptide--D-alanyl-D-alanine ligase [EC:6.3.2.10]
Rxn0748	h2o_c + um4p_c = ala_D_c + ugmd_c	0	100000	SCLAV5077	#muramoyltetrapeptide carboxypeptidase [EC:3.4.17.13]
Rxn0749	udcpp_c + udpLa4fn_c = uLa4fn_c + udp_c	0	100000	SCLAV5542	#dolichol-phosphate mannosyltransferase [EC:2.4.1.83]
Rxn0750	2.0 amet_c + uppg3_c = 2.0 ahcys_c + h_c + scl_c	0	100000	SCLAV2343	#uroporphyrinogen III methyltransferase / synthase [EC:2.1.1.107 4.2.1.75]
Rxn0751	4.0 h_c + uppg3_c = 4.0 co2_c + cpppg3_c	0	100000	SCLAV4849	#uroporphyrinogen decarboxylase [EC:4.1.1.37]
Rxn0752	atp_c + dump_c = adp_c + dudp_c	-100000	100000		#thymidylate kinase [EC:2.7.4.9]
Rxn0753	h2o_c + uri_c = rib_D_c + ura_c	0	100000	SCLAV0522 OR SCLAV0523 OR SCLAV0524 OR SCLAV4473 OR SCLAV4474	#urease subunit alpha [EC:3.5.1.5]
Rxn0754	atp_c + trnaval_c + val_L_c = amp_c + ppi_c + valtrna_c	0	100000	SCLAV1782	#valyl-tRNA synthetase [EC:6.1.1.9]
Rxn0755	atp_c + xylu_D_c = adp_c + h_c + xu5p_D_c	0	100000	SCLAV1667	#xylulokinase [EC:2.7.1.17]
Rxn0756	_14glun_c = glycogen_c + h2o_c	0	100000	SCLAV4347	#glycogen branching enzyme [EC 2.4.1.18]
Rxn0757	_2mcit_c = pyr_c + succ_c	0	100000	SCLAVp0016	#methylisocitrate lyase [EC:4.1.3.30]
Rxn0758	glu5p_c + h_c + nadh_c = glu5sa_c + nad_c + pi_c	0	100000		#Glutamate-5-semialdehyde dehydrogenase [EC: 1.2.1.41]
Rxn0759	_1p3h5c_c + 2.0 h2o_c + nad_c = _4hglu_c + h_c + nadh_c	0	100000	SCLAV4445	#1-pyrroline-5-carboxylate dehydrogenase [EC:1.5.1.12]
Rxn0760	_4hpro_LT_c + nadp_c = _1p3h5c_c + 2.0 h_c + nadph_c	0	100000	SCLAV4445	#1-pyrroline-5-carboxylate dehydrogenase [EC:1.5.1.12]
Rxn0761	_4hpro_LT_c + nad_c = _1p3h5c_c + 2.0 h_c + nadh_c	0	100000	SCLAV4445	#1-pyrroline-5-carboxylate dehydrogenase [EC:1.5.1.12]
Rxn0762	_4hglusa_c + h2o_c + nad_c = _4hglu_c + 2.0 h_c + nadh_c	-100000	100000	SCLAV4445	#1-pyrroline-5-carboxylate dehydrogenase [EC:1.5.1.12]
Rxn0763	acorn_c + glu_L_c = acglu_c + orn_L_c	0	100000	SCLAV4193 OR SCLAVp1077	#glutamate N-acetyltransferase / amino-acid N-acetyltransferase [EC:2.3.1.35 2.3.1.1]
Rxn0764	arg_L_c + h2o_c = orn_L_c + urea_c	0	100000	SCLAV0183 OR SCLAV1935	#agmatinase [EC:3.5.3.11]
Rxn0765	akg_c + h_c + lpam_c = co2_c + sdhlam_c	-100000	100000	SCLAV4132 AND SCLAV1398 AND SCLAV3827	#2-oxoglutarate dehydrogenase E1 component [EC:1.2.4.2]/dihydrolipoamide dehydrogenase [EC:1.8.1.4]/2-oxoglutarate dehydrogenase E2 component (dihydrolipoamide succinyltransferase) [EC:2.3.1.61]
Rxn0766	_3hacoa_c + nad_c = _3oacoa_c + h_c + nadh_c	-100000	100000	SCLAV0586 OR SCLAV0587 OR SCLAV1028 OR SCLAV1225 OR SCLAV5413 OR SCLAVp1138	#3-oxoacyl-[acyl-carrier protein] reductase [EC:1.1.1.100]
Rxn0767	_3oacoa_c + coa_c = accoa_c + acoa_c	0	100000	SCLAV1544 OR SCLAV4845	#acetyl-CoA acyltransferase [EC:2.3.1.16]
Rxn0768	atp_c + coa_c + ocdcya_c = amp_c + ocdycacoa_c + ppi_c	-100000	100000	SCLAV0168 OR SCLAV1345 OR SCLAV1733	#long-chain acyl-CoA synthetase [EC:6.2.1.3]
Rxn0769	atp_c + coa_c + ocdcea_c = amp_c + odecoa_c + ppi_c	-100000	100000	SCLAV0168 OR SCLAV1345 OR SCLAV1733	#long-chain acyl-CoA synthetase [EC:6.2.1.3]
Rxn0770	atp_c + coa_c + ocdca_c = amp_c + ppi_c + stcoa_c	-100000	100000	SCLAV0168 OR SCLAV1345 OR SCLAV1733	#long-chain acyl-CoA synthetase [EC:6.2.1.3]
Rxn0771	atp_c + coa_c + hdcea_c = amp_c + hdcoa_c + ppi_c	-100000	100000	SCLAV0168 OR SCLAV1345 OR SCLAV1733	#long-chain acyl-CoA synthetase [EC:6.2.1.3]
Rxn0772	atp_c + coa_c + hdca_c = amp_c + pmtcoa_c + ppi_c	-100000	100000	SCLAV0168 OR SCLAV1345 OR SCLAV1733	#long-chain acyl-CoA synthetase [EC:6.2.1.3]
Rxn0773	atp_c + coa_c + ttdcea_c = amp_c + ppi_c + tdecoa_c	-100000	100000	SCLAV0168 OR SCLAV1345 OR SCLAV1733	#long-chain acyl-CoA synthetase [EC:6.2.1.3]
Rxn0774	atp_c + coa_c + ttdca_c = amp_c + ppi_c + tdcoa_c	-100000	100000	SCLAV0168 OR SCLAV1345 OR SCLAV1733	#long-chain acyl-CoA synthetase [EC:6.2.1.3]
Rxn0775	atp_c + coa_c + ddca_c = amp_c + ddcacoa_c + ppi_c	-100000	100000	SCLAV0168 OR SCLAV1345 OR SCLAV1733	#long-chain acyl-CoA synthetase [EC:6.2.1.3]
Rxn0776	accoa_c + atp_c + hco3_c = adp_c + h_c + malcoa_c + pi_c	-100000	100000	SCLAV1943	#3-methylcrotonyl-CoA carboxylase beta subunit [EC:6.4.1.4]
Rxn0777	_3hxccoa_c + nad_c = _3ohxccoa_c + h_c + nadh_c	-100000	100000	SCLAV0586 OR SCLAV0587 OR SCLAV1028 OR SCLAV1225 OR SCLAV5413 OR SCLAVp1138	#3-oxoacyl-[acyl-carrier protein] reductase [EC:1.1.1.100]
Rxn0778	hexccoa_c + o2_c = h2o2_c + hxc2coa_c	0	100000	SCLAV1892	#acyl-CoA oxidase [EC:1.3.3.6]
Rxn0779	o2_c + stcoa_c = h2o2_c + od2coa_c	0	100000	SCLAV1892	#acyl-CoA oxidase [EC:1.3.3.6]
Rxn0780	o2_c + pmtcoa_c = h2o2_c + hdd2coa_c	0	100000	SCLAV1892	#acyl-CoA oxidase [EC:1.3.3.6]
Rxn0781	o2_c + tdcoa_c = h2o2_c + td2coa_c	0	100000	SCLAV1892	#acyl-CoA oxidase [EC:1.3.3.6]
Rxn0782	ddcacoa_c + o2_c = dd2coa_c + h2o2_c	0	100000	SCLAV1892	#acyl-CoA oxidase [EC:1.3.3.6]
Rxn0783	dcacoa_c + o2_c = dc2coa_c + h2o2_c	0	100000	SCLAV1892	#acyl-CoA oxidase [EC:1.3.3.6]
Rxn0784	_3ohxccoa_c + coa_c = accoa_c + ttccoa_c	0	100000	SCLAV1544 OR SCLAV4845	#acetyl-CoA acyltransferase [EC:2.3.1.16]
Rxn0785	h2o_c + hxc2coa_c = _3hxccoa_c	-100000	100000	SCLAV0164 OR SCLAV1053 OR SCLAV1217 OR SCLAV3409 OR SCLAV3450 OR SCLAV3838 OR SCLAV4002 OR SCLAV4367 OR SCLAV4816 OR SCLAVp0935 OR SCLAVp0937	#enoyl-CoA hydratase [EC:4.2.1.17]/2-(1.2-epoxy-1.2-dihydrophenyl)acetyl-CoA isomerase [EC:5.3.3.18]
Rxn0786	h_c + mlthf_c + nadph_c = _5mthf_c + nadp_c	0	100000	SCLAV1318 OR SCLAVp0932	#methylenetetrahydrofolate reductase (NADPH) [EC:1.5.1.20]
Rxn0787	h2o_c + methf_c = _5fothf_c + h_c	0	100000	SCLAV4401 AND SCLAV0609 AND SCLAV1398 AND SCLAV3827	#glycine dehydrogenase [EC:1.4.4.2]/aminomethyltransferase [EC:2.1.2.10]
Rxn0788	atp_c + for_c + thf_c = _10fthf_c + adp_c + pi_c	-100000	100000	SCLAV3739	#methylenetetrahydrofolate dehydrogenase (NADP+) / methenyltetrahydrofolate cyclohydrolase [EC:1.5.1.5 3.5.4.9]
Rxn0789	dhpmp_c + h2o_c = dhnpt_c + pi_c	0	100000		#Dihydroneopterin monophosphate dephosphorylase [E:CEC:3.6.1.-]
Rxn0790	glu_L_c + h2o_c + nad_c = akg_c + h_c + nadh_c + nh4_c	0	100000	SCLAV2088	#glutamate dehydrogenase [EC:1.4.1.2]
Rxn0791	glu5sa_c + h2o_c + nadp_c = glu_L_c + 2.0 h_c + nadph_c	0	100000	SCLAV4445	#1-pyrroline-5-carboxylate dehydrogenase [EC:1.5.1.12]
Rxn0792	gly_c + h_c + lpam_c = alpam_c + co2_c	-100000	100000	SCLAV4401 AND SCLAV0609 AND SCLAV1398 AND SCLAV3827	#glycine dehydrogenase [EC:1.4.4.2]/dihydrolipoamide dehydrogenase [EC:1.8.1.4]
Rxn0793	alpam_c + thf_c = dhlam_c + mlthf_c + nh4_c	0	100000	SCLAV4401 AND SCLAV0609 AND SCLAV1398 AND SCLAV3827	#dihydrolipoamide dehydrogenase [EC:1.8.1.4]
Rxn0794	atp_c + gly_c + trnagly_c = amp_c + glytrna_c + ppi_c	0	100000	SCLAV1698	#glycyl-tRNA synthetase [EC:6.1.1.14]
Rxn0795	s17bp_c = dhap_c + e4p_c	-100000	100000	SCLAV2648	#fructose-bisphosphate aldolase. class II [EC:4.1.2.13]
Rxn0796	g6p_B_c = f6p_B_c	-100000	100000	SCLAV1142	#glucose-6-phosphate isomerase [EC:5.3.1.9]
Rxn0797	_13dpg_c = _23dpg_c + h_c	-100000	100000	SCLAV1747 OR SCLAV1803 OR SCLAV1867 OR SCLAV2680 OR SCLAV3219 OR SCLAV4281	#probable phosphoglycerate mutase [EC:5.4.2.1]/2.3-bisphosphoglycerate-dependent phosphoglycerate mutase [EC:5.4.2.1]
Rxn0798	met_L_c + thf_c = _5mthf_c + hcys_L_c	0	100000	SCLAV5639 OR SCLAVp0930 OR SCLAVp1324	#5-methyltetrahydropteroyltriglutamate--homocysteine methyltransferase [EC:2.1.1.14]
Rxn0799	accoa_c + hom_L_c = achms_c + coa_c	-100000	100000	SCLAV2924 OR SCLAV5558	#homoserine O-acetyltransferase [EC:2.3.1.31]
Rxn0800	achms_c + ch4s_c = ac_c + h_c + met_L_c	0	100000	SCLAV5559	#O-acetylhomoserine (thiol)-lyase [EC:2.5.1.49]
Rxn0801	atp_c + dnad_c + nh4_c = amp_c + h_c + nad_c + ppi_c	0	100000	SCLAV1480	#NAD+ synthase (glutamine-hydrolysing) [EC:6.3.5.1]
Rxn0802	2.0 h2o_c + ind3acnl_c = ind3ac_c + nh4_c	0	100000	SCLAV0265 OR SCLAV0579 OR SCLAV0757 OR SCLAV4915 OR SCLAV4916 OR SCLAV5719	#apolipoprotein N-acyltransferase [EC:2.3.1.-]/lipid A biosynthesis lauroyl acyltransferase [EC:2.3.1.-]/minimal PKS ketosynthase (KS/KS alpha) [EC:2.3.1.-]/putative acetyltransferase [EC:2.3.1.-]
Rxn0803	dcyt_c + h2o_c + h_c = duri_c + nh4_c	0	100000	SCLAV3796	#cytidine deaminase [EC:3.5.4.5]
Rxn0804	ade_c + h2o_c + h_c = hxan_c + nh4_c	0	100000	SCLAV1721 OR SCLAV3621 OR SCLAV3807 OR SCLAV4573 OR SCLAV5078	#adenosine deaminase [EC:3.5.4.4]
Rxn0805	gsn_c + h2o_c = gua_c + rib_D_c	0	100000	SCLAV0522 OR SCLAV0523 OR SCLAV0524 OR SCLAV4473 OR SCLAV4474	#urease subunit alpha [EC:3.5.1.5]
Rxn0806	adn_c + h2o_c = ade_c + rib_D_c	0	100000	SCLAV0522 OR SCLAV0523 OR SCLAV0524 OR SCLAV4473 OR SCLAV4474	#urease subunit alpha [EC:3.5.1.5]
Rxn0807	gthox_c + 2.0 h2o_c = 2.0 gthrd_c + h2o2_c	-100000	100000	SCLAV0497	#glutathione peroxidase [EC:1.11.1.9]
Rxn0808	h2o_c + lald_L_c + nad_c = 2.0 h_c + lac_L_c + nadh_c	-100000	100000	SCLAV4212 OR SCLAV5677	#aldehyde dehydrogenase (NAD+) [EC:1.2.1.3]
Rxn0809	ala_L_c + gthrd_c = cgly_c + gluala_c	0	100000	SCLAV5033	#gamma-glutamyltranspeptidase [EC:2.3.2.2]
Rxn0810	acybut_c + 2.0 h2o_c = glu_L_c + nh4_c	0	100000	SCLAV0265 OR SCLAV0579 OR SCLAV0757 OR SCLAV4915 OR SCLAV4916 OR SCLAV5719	#apolipoprotein N-acyltransferase [EC:2.3.1.-]/lipid A biosynthesis lauroyl acyltransferase [EC:2.3.1.-]/minimal PKS ketosynthase (KS/KS alpha) [EC:2.3.1.-]/putative acetyltransferase [EC:2.3.1.-]
Rxn0811	aprop_c + 2.0 h2o_c = ala_L_c + nh4_c	0	100000	SCLAV0265 OR SCLAV0579 OR SCLAV0757 OR SCLAV4915 OR SCLAV4916 OR SCLAV5719	#apolipoprotein N-acyltransferase [EC:2.3.1.-]/lipid A biosynthesis lauroyl acyltransferase [EC:2.3.1.-]/minimal PKS ketosynthase (KS/KS alpha) [EC:2.3.1.-]/putative acetyltransferase [EC:2.3.1.-]
Rxn0812	fadh2_c + fum_c = fad_c + succ_c	-100000	100000	SCLAV3769 OR SCLAV3770 OR SCLAV3771 OR SCLAV3772 OR SCLAV3969 OR SCLAV3970	#succinate dehydrogenase flavoprotein subunit [EC:1.3.99.1]
Rxn0813	dtbt_c + s_c = btn_c + 2.0 h_c	-100000	100000	SCLAV0531	#biotin synthase [EC:2.8.1.6]
Rxn0814	g6p_c = mi1p_D_c	0	100000	SCLAV2890 OR SCLAV5126	#myo-inositol-1-phosphate synthase [EC:5.5.1.4]
Rxn0815	cytd_c + h2o_c + h_c = nh4_c + uri_c	0	100000	SCLAV3796	#cytidine deaminase [EC:3.5.4.5]
Rxn0816	air_c + co2_c = _5aizc_c + h_c	-100000	100000	SCLAV2160 OR SCLAV2161	#5-(carboxyamino)imidazole ribonucleotide mutase [EC:5.4.99.18]/5-(carboxyamino)imidazole ribonucleotide synthase [EC:6.3.4.18]
Rxn0817	2.0 h2o2_c + pydam_c = 2.0 h2o_c + nh4_c + 0.5 o2_c + pydx_c	-100000	100000	SCLAV3412 OR SCLAV3455	#pyridoxamine 5-phosphate oxidase [EC:1.4.3.5]
Rxn0818	fald_c + gthrd_c + nad_c = Sfglutth_c + h_c + nadh_c	-100000	100000	SCLAV1539	#S-(hydroxymethyl)glutathione dehydrogenase / alcohol dehydrogenase [EC:1.1.1.284 1.1.1.1]
Rxn0819	_4mhetz_c + atp_c = _4mpetz_c + adp_c + h_c	0	100000	SCLAV1319	#thiamine-phosphate pyrophosphorylase [EC:2.5.1.3]
Rxn0820	hicit_c + nad_c = h_c + nadh_c + oxag_c	-100000	100000	SCLAV4462 OR SCLAV5635	#3-isopropylmalate dehydrogenase [EC:1.1.1.85]
Rxn0821	h2o_c + id3aca_c = ind3ac_c + nh4_c	0	100000	SCLAV4472 OR SCLAVp0954	#amidase [EC:3.5.1.4]
Rxn0822	h2o_c + pheacm_c = nh4_c + pheac_c	0	100000	SCLAV4472 OR SCLAVp0954	#amidase [EC:3.5.1.4]
Rxn0823	h2o_c + id3acald_c + nadp_c = 2.0 h_c + ind3ac_c + nadph_c	0	100000	SCLAV4212 OR SCLAV5677	#aldehyde dehydrogenase (NAD+) [EC:1.2.1.3]
Rxn0824	h2o_c + id3acald_c + nad_c = 2.0 h_c + ind3ac_c + nadh_c	0	100000	SCLAV4212 OR SCLAV5677	#aldehyde dehydrogenase (NAD+) [EC:1.2.1.3]
Rxn0825	_3c4mop_c + h_c = _4mop_c + co2_c	0	100000	SCLAV0774 OR SCLAV4463	#branched-chain amino acid aminotransferase [EC:2.6.1.42]
Rxn0826	h2o_c + pap_c = amp_c + pi_c	0	100000	SCLAV4767	#histidinol-phosphatase [EC:3.1.3.15]
Rxn0827	asp_L_c + h2o_c + o2_c = h2o2_c + nh4_c + oaa_c	0	100000	SCLAVp1117 OR SCLAV0688	#monoamine oxidase [EC:1.4.3.4]/tryptophan 2-monooxygenase [EC:1.13.12.3]
Rxn0828	gal_c + o2_c = dgalhxald_c + h2o2_c	0	100000	SCLAV5541	#Putative Galactose oxidase [EC 1.1.3.9]
Rxn0829	galman_c + h2o_c = gal_c	0	100000	SCLAV0288 OR SCLAV5167 OR SCLAV5243	#alpha-galactosidase [EC:3.2.1.22]
Rxn0830	galogs_c + h2o_c = gal_c	0	100000	SCLAV0288 OR SCLAV5167 OR SCLAV5243	#alpha-galactosidase [EC:3.2.1.22]
Rxn0831	acmd_c + h2o_c = ac_c + nh4_c	0	100000	SCLAV1977 OR SCLAV4423 OR SCLAV4424 OR SCLAV4426 OR SCLAV4472 OR SCLAVp0954	#aspartyl-tRNA(Asn)/glutamyl-tRNA (Gln) amidotransferase subunit A [EC:6.3.5.6 6.3.5.7]/amidase [EC:3.5.1.4]
Rxn0832	ivcoa_c + nad_c = _3mb2coa_c + h_c + nadh_c	0	100000	SCLAV0917 OR SCLAV1938 OR SCLAV1946 OR SCLAV0189 OR SCLAV0665 OR SCLAV2155 OR SCLAV2964 OR SCLAV3008 OR SCLAV3434 OR SCLAV4589 OR SCLAV4820 OR SCLAV5056 OR SCLAVp0297 OR SCLAVp1296	#short/branched chain acyl-CoA dehydrogenase [EC:1.3.99.12]/acyl-CoA dehydrogenase [EC:1.3.8.7]
Rxn0833	coa_c + nad_c + ppal_c = h_c + nadh_c + ppcoa_c	0	100000	SCLAV1899 OR SCLAVp0939	#malonate-semialdehyde dehydrogenase (acetylating) / methylmalonate-semialdehyde dehydrogenase [EC:1.2.1.18 1.2.1.27]
Rxn0834	coa_c + mmalsa_S_c + nad_c = co2_c + nadh_c + ppcoa_c	0	100000	SCLAV1899 OR SCLAVp0939	#malonate-semialdehyde dehydrogenase (acetylating) / methylmalonate-semialdehyde dehydrogenase [EC:1.2.1.18 1.2.1.27]
Rxn0835	phe_L_c = cinnm_c + nh4_c	0	100000	SCLAV3840 OR SCLAV5425 OR SCLAV5457	#histidine ammonia-lyase [EC:4.3.1.3]/
Rxn0836	abt_D_c + nad_c = h_c + nadh_c + rbl_D_c	0	100000	SCLAV1079 OR SCLAV3760 OR SCLAVp1330 OR SCLAV0586 OR SCLAV0587 OR SCLAV1028 OR SCLAV1225 OR SCLAV5413 OR SCLAVp1138 OR SCLAV1027 OR SCLAV4964	#N-ethylmaleimide reductase [EC:1.-.-.-]/decaprenylphospho-beta-D-erythro-pentofuranosid-2-ulose 2-reductase [EC:1.1.1.333]/3-oxoacyl-[acyl-carrier protein] reductase [EC:1.1.1.100]/enoyl-[acyl-carrier protein] reductase I [EC:1.3.1.9 1.3.1.10]/
Rxn0837	_2oxoadp_c + orn_L_c = _2aadp_c + glu5sa_c	0	100000	SCLAV0222 OR SCLAV3756	#putrescine aminotransferase [EC:2.6.1.82]/ornithine--oxo-acid transaminase [EC:2.6.1.13]
Rxn0838	bzal_c + h2o_c + nad_c = bz_c + 2.0 h_c + nadh_c	-100000	100000	SCLAV4212 OR SCLAV5677 OR SCLAV4570 OR SCLAV4798	#betaine-aldehyde dehydrogenase [EC:1.2.1.8]/5-carboxymethyl-2-hydroxymuconic-semialdehyde dehydrogenase [EC:1.2.1.60]
Rxn0839	chitin_c + h2o_c = acgam_c	0	100000	SCLAV1974 OR SCLAVp0630	#chitinase [EC:3.2.1.14]
Rxn0840	udpacgal_c = chitin_c + h_c + udp_c	0	100000	SCLAV2441	#hyaluronan synthase [EC:2.4.1.212]
Rxn0841	_2dglcn_c + nad_c = _3ddgc_c + h_c + nadh_c	0	100000	SCLAV0097	#gluconate 5-dehydrogenase [EC:1.1.1.69]
Rxn0842	_1Dgali_c + h2o_c = gal_c + inost_c	-100000	100000	SCLAV0288 OR SCLAV5167 OR SCLAV5243	#alpha-galactosidase [EC:3.2.1.22]
Rxn0843	h2o_c + melib_c = gal_c + glc_D_c	0	100000	SCLAV0288 OR SCLAV5167 OR SCLAV5243	#alpha-galactosidase [EC:3.2.1.22]
Rxn0844	_14glun_c = glycogen_c	0	100000	SCLAV4347	#glycogen branching enzyme [EC 2.4.1.18]
Rxn0845	ggl_c + h2o_c = gal_c + glyc_c	-100000	100000	SCLAV0288 OR SCLAV5167 OR SCLAV5243	#alpha-galactosidase [EC:3.2.1.22]
Rxn0846	cell_c + h2o_c = glc_D_c	0	100000	SCLAV4874	#beta-glucosidase [EC:3.2.1.21]
Rxn0847	chitob_c + h2o_c = 2.0 acgam_c	0	100000	SCLAV2058 OR SCLAV3774 OR SCLAV4097	#beta-N-acetylhexosaminidase [EC:3.2.1.52]
Rxn0848	h2o_c + melt_c = gal_c + sbt_D_c	-100000	100000	SCLAV0288 OR SCLAV5167 OR SCLAV5243	#alpha-galactosidase [EC:3.2.1.22]
Rxn0849	coa_c + msa_c + nad_c = accoa_c + co2_c + nadh_c	0	100000	SCLAV1899 OR SCLAVp0939	#malonate-semialdehyde dehydrogenase (acetylating) / methylmalonate-semialdehyde dehydrogenase [EC:1.2.1.18 1.2.1.27]
Rxn0850	h2o_c + raffin_c = gal_c + sucr_c	0	100000	SCLAV0288 OR SCLAV5167 OR SCLAV5243	#alpha-galactosidase [EC:3.2.1.22]
Rxn0851	_3oxadp_c + nad_c = h_c + malace_c + nadh_c	-100000	100000	SCLAV5229	#glycerol-1-phosphate dehydrogenase [NAD(P)] [EC:1.1.1.261]
Rxn0852	h_c + nadph_c + o2_c + phenol_c = catechol_c + h2o_c + nadp_c	0	100000	SCLAVp0584	#p-hydroxybenzoate 3-monooxygenase [EC:1.14.13.2]
Rxn0853	fald_c + xu5p_D_c = dha_c + g3p_c	0	100000	SCLAV1133 OR SCLAV4962 OR SCLAV5490 OR SCLAVp0713	#transketolase [EC:2.2.1.1]
Rxn0854	glc_D_c + nad_c = g15lac_c + h_c + nadh_c	0	100000	SCLAV0586 OR SCLAV0587 OR SCLAV1028 OR SCLAV1225 OR SCLAV5413 OR SCLAVp1138 OR SCLAV1079 OR SCLAV3760 OR SCLAVp1330	#3-oxoacyl-[acyl-carrier protein] reductase [EC:1.1.1.100]/decaprenylphospho-beta-D-erythro-pentofuranosid-2-ulose 2-reductase [EC:1.1.1.333]
Rxn0855	glc_D_c + nadp_c = g15lac_c + h_c + nadph_c	0	100000	SCLAV0586 OR SCLAV0587 OR SCLAV1028 OR SCLAV1225 OR SCLAV5413 OR SCLAVp1138 OR SCLAV1079 OR SCLAV3760 OR SCLAVp1330	#3-oxoacyl-[acyl-carrier protein] reductase [EC:1.1.1.100]/decaprenylphospho-beta-D-erythro-pentofuranosid-2-ulose 2-reductase [EC:1.1.1.333]
Rxn0856	acser_c + h2s_c = ac_c + cys_L_c	0	100000	SCLAV0274 OR SCLAV2020 OR SCLAV2716 OR SCLAV2770 OR SCLAVp0292 OR SCLAVp0300	#cysteine synthase A [EC:2.5.1.47]
Rxn0857	2.0 ficytc_c + lac_D_c = 2.0 focytc_c + 2.0 h_c + pyr_c	0	100000	SCLAVp0722	#alkyldihydroxyacetonephosphate synthase [EC:2.5.1.26]
Rxn0858	_3hydadcoa_c + nad_c = h_c + nadh_c + oxadpcoa_c	0	100000	SCLAV0586 OR SCLAV0587 OR SCLAV1028 OR SCLAV1225 OR SCLAV5413 OR SCLAVp1138	#3-oxoacyl-[acyl-carrier protein] reductase [EC:1.1.1.100]
Rxn0859	coa_c + oxadpcoa_c = accoa_c + succoa_c	-100000	100000	SCLAV1544 OR SCLAV4845	#acetyl-CoA acyltransferase [EC:2.3.1.16]
Rxn0860	_5c2pcoa_c + h2o_c = _3hydadcoa_c	0	100000	SCLAV0586 OR SCLAV0587 OR SCLAV1028 OR SCLAV1225 OR SCLAV5413 OR SCLAVp1138	#3-oxoacyl-[acyl-carrier protein] reductase [EC:1.1.1.100]
Rxn0861	h2o_c + succoa_c = coa_c + h_c + succ_c	0	100000	SCLAV0496 OR SCLAV1939	#acyl-CoA thioesterase II [EC:3.1.2.-]
Rxn0862	3.0 h_c + malACP_c + 2.0 nadph_c + ocACP_c = ACP_c + co2_c + dcaACP_c + h2o_c + 2.0 nadp_c	0	100000	SCLAV1628 OR SCLAVp0566	#3-oxoacyl-[acyl-carrier-protein] synthase II [EC:2.3.1.179]
Rxn0863	dcaACP_c + 3.0 h_c + malACP_c + 2.0 nadph_c = ACP_c + co2_c + ddcaACP_c + h2o_c + 2.0 nadp_c	0	100000	SCLAV1628 OR SCLAVp0566	#3-oxoacyl-[acyl-carrier-protein] synthase II [EC:2.3.1.179]
Rxn0864	ddcaACP_c + 3.0 h_c + malACP_c + 2.0 nadph_c = ACP_c + co2_c + h2o_c + myrsACP_c + 2.0 nadp_c	0	100000	SCLAV1628 OR SCLAVp0566	#3-oxoacyl-[acyl-carrier-protein] synthase II [EC:2.3.1.179]
Rxn0865	ddcaACP_c + 4.0 h_c + malACP_c + 3.0 nadph_c + o2_c = ACP_c + co2_c + 3.0 h2o_c + 3.0 nadp_c + tdeACP_c	0	100000	SCLAV1628 OR SCLAVp0566	#3-oxoacyl-[acyl-carrier-protein] synthase II [EC:2.3.1.179]
Rxn0866	3.0 h_c + malACP_c + myrsACP_c + 2.0 nadph_c = ACP_c + co2_c + h2o_c + 2.0 nadp_c + palmACP_c	0	100000	SCLAV1628 OR SCLAVp0566	#3-oxoacyl-[acyl-carrier-protein] synthase II [EC:2.3.1.179]
Rxn0867	4.0 h_c + malACP_c + myrsACP_c + 3.0 nadph_c + o2_c = ACP_c + co2_c + 3.0 h2o_c + hdeACP_c + 3.0 nadp_c	0	100000	SCLAV1628 OR SCLAVp0566	#3-oxoacyl-[acyl-carrier-protein] synthase II [EC:2.3.1.179]
Rxn0868	3.0 h_c + malACP_c + 2.0 nadph_c + palmACP_c = ACP_c + co2_c + h2o_c + 2.0 nadp_c + ocdcaACP_c	0	100000	SCLAV1628 OR SCLAVp0566	#3-oxoacyl-[acyl-carrier-protein] synthase II [EC:2.3.1.179]
Rxn0869	4.0 h_c + malACP_c + 3.0 nadph_c + o2_c + palmACP_c = ACP_c + co2_c + 3.0 h2o_c + 3.0 nadp_c + octeACP_c	0	100000	SCLAV1628 OR SCLAVp0566	#3-oxoacyl-[acyl-carrier-protein] synthase II [EC:2.3.1.179]
Rxn0870	5.0 h_c + malACP_c + 4.0 nadph_c + 2.0 o2_c + palmACP_c = ACP_c + co2_c + 5.0 h2o_c + 4.0 nadp_c + ocdcyaACP_c	0	100000	SCLAV1628 OR SCLAVp0566	#3-oxoacyl-[acyl-carrier-protein] synthase II [EC:2.3.1.179]
Rxn0871	_10fthf_c + mettrna_c = fmettrna_c + thf_c	0	100000	SCLAV0701	#methionyl-tRNA formyltransferase [EC:2.1.2.9]
Rxn0872	2.0 h_c + mlthf_c + nadph_c = _5mthf_c + nadp_c	0	100000	SCLAV1318 OR SCLAVp0932	#methylenetetrahydrofolate reductase (NADPH) [EC:1.5.1.20]
Rxn0873	_5oxpro_c + atp_c + 2.0 h2o_c = adp_c + glu_L_c + h_c + pi_c	-100000	100000	SCLAV0648	#5-oxoprolinase (ATP-hydrolysing) [EC:3.5.2.9]
Rxn0874	ala_L_c + glx_c = gly_c + pyr_c	-100000	100000	SCLAV3352	#phosphoserine aminotransferase [EC:2.6.1.52]
Rxn0875	dmgly_c + h2o_c + nadp_c = fald_c + h_c + nadph_c + sarcs_c	0	100000	SCLAV1843	#sarcosine oxidase [EC:1.5.3.1]
Rxn0876	gln_L_c + prlp_c = aicar_c + eig3p_c + glu_L_c + 2.0 h_c	0	100000	SCLAV1258	#glutamine amidotransferase [EC:2.4.2.-]
Rxn0877	eig3p_c + h_c = h2o_c + imacp_c	0	100000	SCLAV1260	#imidazoleglycerol-phosphate dehydratase [EC:4.2.1.19]
Rxn0878	h2o_c + h_c + prbamp_c = prfp_c	0	100000	SCLAV1262	#histidinol dehydrogenase [EC:1.1.1.23]
Rxn0879	2.0 h2o_c + o2_c + urate_c = alltn_c + co2_c + h2o2_c	0	100000	SCLAV4993	#urate oxidase [EC:1.7.3.3]
Rxn0880	acACP_c + 9.0 h_c + 3.0 malACP_c + 6.0 nadph_c = 3.0 ACP_c + 3.0 co2_c + 3.0 h2o_c + 6.0 nadp_c + ocACP_c	0	100000	SCLAV1628 OR SCLAVp0566	#3-oxoacyl-[acyl-carrier-protein] synthase II [EC:2.3.1.179]
Rxn0881	mnl_c + nadp_c = fru_c + h_c + nadph_c	-100000	100000	SCLAV5690	#threonine 3-dehydrogenase [EC:1.1.1.103]
Rxn0882	_1acp1c_c + h2o_c = _2obut_c + nh4_c	0	100000	SCLAV1095 OR SCLAV4107	#1-aminocyclopropane-1-carboxylate deaminase [EC:3.5.99.7]
Rxn0883	achms_c + h2s_c = ac_c + hcys_L_c	0	100000	SCLAV5559	#O-acetylhomoserine (thiol)-lyase [EC:2.5.1.49]
Rxn0884	h2o_c + met_L_c + o2_c = _4met2obut_c + h2o2_c + nh4_c	0	100000	SCLAVp1117 OR SCLAV0688	#monoamine oxidase [EC:1.4.3.4]/tryptophan 2-monooxygenase [EC:1.13.12.3]
Rxn0885	fad_c + glutcoa_c + h_c = b2coa_c + co2_c + fadh2_c	0	100000	SCLAV0960	#glutaryl-CoA dehydrogenase [EC:1.3.8.6]
Rxn0886	N1sprm_c + h2o_c + o2_c = N1aspmd_c + aproa_c + h2o2_c	0	100000	SCLAV4852 OR SCLAVp0330	#oxygen-dependent protoporphyrinogen oxidase [EC:1.3.3.4]
Rxn0887	nadh_c + nadp_c = 2.0 h_c + nad_c + nadph_c	0	100000	SCLAV0984	#alanine dehydrogenase [EC:1.4.1.1]
Rxn0888	nad_c + nadph_c = nadh_c + nadp_c	0	100000	SCLAV0984	#alanine dehydrogenase [EC:1.4.1.1]
Rxn0889	dtbt_c + 2.0 s_c = btn_c + h2s_c	-100000	100000	SCLAV0531	#biotin synthase [EC:2.8.1.6]
Rxn0890	r1p_c = r5p_c	-100000	100000	SCLAV0620 OR SCLAV2112 OR SCLAV3824	#mannose-1-phosphate guanylyltransferase / phosphomannomutase [EC:2.7.7.13 5.4.2.8]
Rxn0891	2.0 amet_c + uppg3_c = 2.0 ahcys_c + 2.0 h_c + scl_c	0	100000	SCLAV0779 OR SCLAV2343	#uroporphyrinogen III methyltransferase / synthase [EC:2.1.1.107 4.2.1.75]
Rxn0892	_2mcacn_c + h2o_c = micit_c	0	100000	SCLAVp0017	#2-methylcitrate dehydratase [EC:4.2.1.79]
Rxn0893	dhor_S_c + fum_c = orot_c + succ_c	-100000	100000	SCLAV0711	#dihydroorotate dehydrogenase (fumarate) [EC:1.3.98.1]
Rxn0894	_56dura_c + h2o_c = cala_c + h_c	0	100000	SCLAV5041	#dihydropyrimidinase [EC:3.5.2.2]
Rxn0895	_56dthm_c + h2o_c = _3uib_c	0	100000	SCLAV5041	#dihydropyrimidinase [EC:3.5.2.2]
Rxn0896	atp_c + fgam_c + gln_L_c + h2o_c = adp_c + fpram_c + glu_L_c + 2.0 h_c + pi_c	0	100000	SCLAV3098 OR SCLAV3099 OR SCLAV3100	#phosphoribosylformylglycinamidine synthase [EC:6.3.5.3]
Rxn0897	h2o_c + h_c + o2_c + pydam_c = h2o2_c + nh4_c + pydx_c	0	100000	SCLAV3412 OR SCLAV3455	#pyridoxamine 5-phosphate oxidase [EC:1.4.3.5]
Rxn0898	lac_L_c + o2_c = ac_c + co2_c + h2o_c	0	100000	SCLAV5224 OR SCLAVp1562	#isopentenyl-diphosphate delta-isomerase [EC:5.3.3.2]
Rxn0899	_4tmeabutn_c + akg_c + o2_c = co2_c + crn_c + succ_c	0	100000	SCLAV2925 OR SCLAV4194	#clavaminate synthase 1 or 2 [EC:1.14.11.21]
Rxn0900	akg_c + lys_L_c = ampsal_c + glu_L_c	-100000	100000	SCLAV4201	#L-lysine 6-transaminase [EC:2.6.1.36]
Rxn0901	_2oxoadp_c + lys_L_c = _2aadp_c + ampsal_c	-100000	100000	SCLAV0222 OR SCLAV3756	#putrescine aminotransferase [EC:2.6.1.82]/ornithine--oxo-acid transaminase [EC:2.6.1.13]
Rxn0902	ampsal_c + h2o_c + nadp_c = _2aadp_c + h_c + nadph_c	0	100000		#L-aminoadipate-semialdehyde dehydrogenase (NADH) [EC:1.2.1.31]
Rxn0903	_5aop_e + h_e = _5aop_c + h_c	0	100000	SCLAV4201	#L-lysine 6-transaminase [EC:2.6.1.36]
Rxn0904	atp_c + cholate_c + h2o_c = adp_c + cholate_e + h_c + pi_c	0	100000	SCLAV2932	#beta-aspartyl-peptidase (threonine type) [EC:3.4.19.5]
Rxn0905	atp_c + gchola_c + h2o_c = adp_c + gchola_e + h_c + pi_c	0	100000	SCLAV2932	#beta-aspartyl-peptidase (threonine type) [EC:3.4.19.5]
Rxn0906	h_c + tyr_L_c = co2_c + tyramine_c	0	100000	SCLAV1948 OR SCLAV3545 OR SCLAV3547 OR SCLAVp1566	#L-2.4-diaminobutyrate decarboxylase [EC:4.1.1.86]/3-octaprenyl-4-hydroxybenzoate carboxy-lyase UbiD [EC:4.1.1.-]/phenolic acid decarboxylase [EC:4.1.1.-]
Rxn0907	h_c + phe_L_c = co2_c + pheamn_c	0	100000	SCLAV1948 OR SCLAV3545 OR SCLAV3547 OR SCLAVp1566	#L-2.4-diaminobutyrate decarboxylase [EC:4.1.1.86]/3-octaprenyl-4-hydroxybenzoate carboxy-lyase UbiD [EC:4.1.1.-]/phenolic acid decarboxylase [EC:4.1.1.-]
Rxn0908	h_c + trp_L_c = co2_c + trypta_c	0	100000	SCLAV1948 OR SCLAV3545 OR SCLAV3547 OR SCLAVp1566	#L-2.4-diaminobutyrate decarboxylase [EC:4.1.1.86]/3-octaprenyl-4-hydroxybenzoate carboxy-lyase UbiD [EC:4.1.1.-]/phenolic acid decarboxylase [EC:4.1.1.-]
Rxn0909	Lfmkynr_c + h2o_c = for_c + h_c + kynr_L_c	0	100000	SCLAV0320 OR SCLAV2654 OR SCLAV2735 OR SCLAV3875 OR SCLAVp1070	#N-succinyldiaminopimelate aminotransferase [EC:2.6.1.17]/aminotransferase [EC:2.6.1.-]/alanine-synthesizing transaminase [EC:2.6.1.66 2.6.1.2]
Rxn0910	_34dhpha_c + o2_c = _5cm2hms_c + 2.0 h_c	0	100000	SCLAV0929 OR SCLAVp1215	#homogentisate 1.2-dioxygenase [EC:1.13.11.5]
Rxn0911	o2_c + phpyr_c = _2hpac_c + co2_c	0	100000	SCLAV2046	#4-hydroxyphenylpyruvate dioxygenase [EC:1.13.11.27]
Rxn0912	h2o_c + kynr_L_c = ala_L_c + anth_c + h_c	0	100000	SCLAV2644	#kynureninase [EC:3.7.1.3]
Rxn0913	h2o_c + hkyn_c = _3hanthrn_c + ala_L_c + h_c	0	100000	SCLAV2644	#kynureninase [EC:3.7.1.3]
Rxn0914	h2o_c + o2_c + phe_L_c = h2o2_c + nh4_c + phpyr_c	0	100000	SCLAVp1117	#monoamine oxidase [EC:1.4.3.4]
Rxn0915	nadp_c + pphn_c = _34hpp_c + co2_c + nadph_c	0	100000	SCLAV3193	#thiosulfate/3-mercaptopyruvate sulfurtransferase [EC:2.8.1.1 2.8.1.2]
Rxn0916	h2o_c + o2_c + trp_L_c = h2o2_c + indpyr_c + nh4_c	0	100000	SCLAVp1117 OR SCLAV0688	#monoamine oxidase [EC:1.4.3.4]/tryptophan 2-monooxygenase [EC:1.13.12.3]
Rxn0917	h2o_c + o2_c + tyr_L_c = _34hpp_c + h2o2_c + nh4_c	0	100000	SCLAVp1117 OR SCLAV0688	#monoamine oxidase [EC:1.4.3.4]/tryptophan 2-monooxygenase [EC:1.13.12.3]
Rxn0918	_24clph_c + nadph_c + o2_c = _35dclcat_c + h2o_c + nadp_c	0	100000	SCLAV4912	#polyketide hydroxylase [ EC:1.14.13.-]
Rxn0919	eta_c + h2o_c + o2_c = acald_c + h2o2_c + nh4_c	0	100000	SCLAV4852 OR SCLAVp0330	#oxygen-dependent protoporphyrinogen oxidase [EC:1.3.3.4]
Rxn0920	bzamine_c + h2o_c + o2_c = bzal_c + h2o2_c + nh4_c	0	100000	SCLAV4852 OR SCLAVp0330	#oxygen-dependent protoporphyrinogen oxidase [EC:1.3.3.4]
Rxn0921	_2phetham_c + h2o_c + o2_c = h2o2_c + nh4_c + pacald_c	0	100000	SCLAV4852 OR SCLAVp0330	#oxygen-dependent protoporphyrinogen oxidase [EC:1.3.3.4]
Rxn0922	dopmn_c + h2o_c + o2_c = dpheacd_c + h2o2_c + nh4_c	0	100000	SCLAV4852 OR SCLAVp0330	#oxygen-dependent protoporphyrinogen oxidase [EC:1.3.3.4]
Rxn0923	h2o_c + o2_c + srtn_c = h2o2_c + hindoald_c + nh4_c	0	100000	SCLAV4852 OR SCLAVp0330	#oxygen-dependent protoporphyrinogen oxidase [EC:1.3.3.4]
Rxn0924	_4coum_c + atp_c + coa_c = _4cmcoa_c + amp_c + ppi_c	0	100000	SCLAV0168 OR SCLAV1345 OR SCLAV1733 OR SCLAV0165 OR SCLAV2812 OR SCLAV3390 OR SCLAV4987	#long-chain acyl-CoA synthetase [EC:6.2.1.3]/fatty-acyl-CoA synthase [EC:6.2.1.-]
Rxn0925	o2_c + vanloh_c = h2o2_c + vanln_c	0	100000	SCLAV0993	#NAD+ kinase [EC:2.7.1.23]
Rxn0926	h2o_c + hibcoa_c = _3hmp_c + coa_c + h_c	0	100000	SCLAV0164 OR SCLAV1053 OR SCLAV1217 OR SCLAV3409 OR SCLAV3450 OR SCLAV3838 OR SCLAV4002 OR SCLAV4367 OR SCLAV4816 OR SCLAVp0935 OR SCLAVp0937	#enoyl-CoA hydratase [EC:4.2.1.17]/2-(1.2-epoxy-1.2-dihydrophenyl)acetyl-CoA isomerase [EC:5.3.3.18]
Rxn0927	h2o_c + ile_L_c + o2_c = _3mop_c + h2o2_c + nh4_c	0	100000	SCLAVp1117 OR SCLAV0688	#monoamine oxidase [EC:1.4.3.4]/tryptophan 2-monooxygenase [EC:1.13.12.3]
Rxn0928	glu5sa_c = _1pyr5c_c + h2o_c + h_c	0	100000		#L-glutamate5-semialdehydedehydratase [EC 1.2.1.41]
Rxn0929	gtp_c + 3.0 h2o_c = _25drapp_c + for_c + 2.0 h_c + ppi_c	0	100000		#GTP cyclohydrolase II (25drapp)[(EC 3.5.4.16]
Rxn0930	dhf_c + h_c + nadph_c = nadp_c + thf_c	-10000	100000	SCLAV4109 OR SCLAVp0843	#dihydrofolate reductase [EC 1.5.1.3 ]
Rxn0931	_4adcho_c = _4abz_c + h_c + pyr_c	0	100000	SCLAV0775	#4-aminobenzoate synthase [EC:2.6.1.85]
Rxn0932	gcald_c + h2o_c + nad_c = glyclt_c + 2.0 h_c + nadh_c	0	100000		#Glycolaldehyde dehydrogenase [EC 1.2.1.21]
Rxn0933	chor_c = ichor_c	-100000	100000		#Isochorismate synthase [EC 5.4.4.2]
Rxn0934	ichor_c + ssaltpp_c = _2shchc_c + pyr_c + thmpp_c	0	100000		#2-succinyl-6-hydroxy-2.4-cyclohexadiene 1-carboxylate synthase [EC 4.2.99.20]
Rxn0935	_2shchc_c = h2o_c + sucbz_c	0	100000		#O-succinylbenzoate-CoA synthase [EC 6.2.1.26]
Rxn0936	atp_c + coa_c + sucbz_c = amp_c + ppi_c + sbzcoa_c	0	100000		#o-succinylbenzoate-CoA ligase [EC 6.2.1.26]
Rxn0937	sbzcoa_c = coa_c + dhna_c	0	100000		#naphthoate synthase [EC 4.1.3.36]
Rxn0938	dhna_c + h_c + octdp_c = _2dmmql8_c + co2_c + ppi_c	0	100000	SCLAV0089	#1.4-dihydroxy-2-naphthoate octaprenyltransferase [EC 2.5.1.74]
Rxn0939	akg_c + h_c + thmpp_c = co2_c + ssaltpp_c	0	100000	SCLAV4132	#2-Oxoglutarate decarboxylase [EC 4.1.1.71]
Rxn0940	atp_c + h2o_c + thm_e = adp_c + h_c + pi_c + thm_c	0	100000		#biomass component required in media--assumed mechanism
Rxn0941	_5aprbu_c + h2o_c = _4r5au_c + pi_c	0	100000		#riboflavin-5-phosphate phosphohydrolase [EC 2.7.11.5]
Rxn0942	12.0 ctp_c + 12.0 glyc3p_c = POLYGP_c + 12.0 cmp_c + 12.0 ppi_c	0	100000		#CDP-glycerol glycerophosphotransferase [EC 2.7.8.12]
Rxn0943	cdpdodec11eg_c + pg181_c = clpn181_c + cmp_c	0	100000		#CDP-Diacylglycerol pyrophostatase ( n-C18:1 ) [EC 3.1.3.81 3.1.3.4]
Rxn0944	ACP_c + ppcoa_c = coa_c + ppACP_c	0	100000		#Propanoyl-CoA ACP transacylase [EC 2.3.1.38]
Rxn0945	6.0 malACP_c + 12.0 nadph_c + ppACP_c = 6.0 ACP_c + 6.0 co2_c + hpdecACP_c + 12.0 nadp_c	0	100000		#Pentadecanoyl-[acyl-carrier protein] synthesis (lumped reaction) [EC 2.3.1.41/1.1.1.1 00/1.3.1.9]
Rxn0946	7.0 malACP_c + 14.0 nadph_c + ppACP_c = 7.0 ACP_c + 7.0 co2_c + hhpdecACP_c + 14.0 nadp_c	0	100000		#Heptadecanoyl-[acyl-carrier protein] [EC 2.3.1.41/1.1.1.1 00/1.3.1.9]
Rxn0947	glyc3p_c + 0.293 hhpdecACP_c + 0.294 hpdecACP_c + 0.094 myrsACP_c + 0.057 octeACP_c + 0.262 palmACP_c = ACP_c + agly3p_c	0	100000		#Phosphatidic acid synthase
Rxn0948	dhap_c + 0.293 hhpdecACP_c + 0.294 hpdecACP_c + 0.094 myrsACP_c + 0.057 octeACP_c + 0.262 palmACP_c = ACP_c + aglynp_c	0	100000		#Phosphatidic acid synthase
Rxn0949	aglynp_c + nadph_c = agly3p_c + nadp_c	0	100000		#acylglycerone-phosphate reductase [EC 1.1.1.101 ]
Rxn0950	1.255 ala_L_c + 0.747 arg_L_c + 0.169 asn_L_c + 0.555 asp_L_c + 40.3879 atp_c + 0.076 cys_L_c + 0.266 gln_L_c + 0.524 glu_L_c + 0.886 gly_c + 29.993 h2o_c + 0.22 his_L_c + 0.293 ile_L_c + 0.954 leu_L_c + 0.215 lys_L_c + 0.169 met_L_c + 0.255 phe_L_c + 0.57 pro_L_c + 0.491 ser_L_c + 0.583 thr_L_c + 0.144 trp_L_c + 0.198 tyr_L_c + 0.779 val_L_c = PROTEIN_c + 40.3879 adp_c + 40.353 pi_c	0	100000	SCLAV0731 AND SCLAV3517 AND SCLAV3013 AND SCLAV0887 AND SCLAV3228 AND SCLAV0701 AND SCLAV4498 AND SCLAV0738 AND SCLAV2287 AND SCLAV1285 AND SCLAV1744 AND SCLAV3017 AND SCLAV2681 AND SCLAV0819 AND SCLAV0820 AND SCLAV4595 AND SCLAV2841 AND SCLAV0764 AND SCLAV2358 AND SCLAV3758 AND SCLAV1031 AND SCLAV1782 AND SCLAV1698	#PROTEIN Biosynthesis
Rxn0951	1.87 atp_c + 1.068 ctp_c + 0.782 gtp_c + 0.671 utp_c = RNA_c + 1.268 adp_c + 1.268 pi_c + 3.124 ppi_c	0	100000	SCLAV3664 AND SCLAV3629 AND SCLAV0707	#RNA Biosynthesis
Rxn0952	4.417 atp_c + 0.474 datp_c + 1.144 dctp_c + 1.144 dgtp_c + 0.474 dttp_c = DNA_c + 4.174 adp_c + 4.417 pi_c + 3.236 ppi_c	0	100000		#DNA Biosynthesis
Rxn0953	0.052 clpn181_c + 1.089 pe181_c + 0.25 pg181_c = PHOSPHOLIPID_c	0	100000		#PHOSPHOLIPIDS Biosynthesis
Rxn0954	1.244 glyc3p_c + 1.57 hhpdecACP_c + 1.677 hpdecACP_c + 0.05 myrsACP_c + 0.014 octeACP_c + 0.421 palmACP_c = 3.732 ACP_c + TAG_c + 1.244 pi_c	0	100000		#TAG Biosynthesis
Rxn0955	0.012 ACP_c + 0.163 coa_c + 0.159 fad_c + 0.274 fmn_c + 0.146 mqn8_c + 0.188 nad_c + 0.168 nadp_c + 0.281 thf_c = SMALL_MOLECULES_c	0	100000		#SMALL MOLECULES Biosynthesis
Rxn0956	1.14 _26dap_M_c + 0.95 ala_L_c + 1.9 alaala_c + 5.026 atp_c + 1.014 glu_D_c + 0.973 gly_c + 1.197 uacgam_c + 1.007 uamr_c = PEPTIDOGLYCAN_c + 5.026 adp_c + 0.95 ala_D_e + 5.026 pi_c + 1.197 udp_c + 1.007 ump_c	0	100000		#PEPTIDOGLYCAN Biosynthesis
Rxn0957	2.057 uacgam_c + 4.1153 udpgal_c = CARBOHYDRATE_c + 6.173 udp_c	0	100000		#CARBOHYDRATE Biosynthesis
Rxn0958	0.518 POLYGP_c + 0.129 atp_c + 0.129 lys_L_c + 0.129 uacgam_c = TEICH_c + 0.129 adp_c + 0.129 pi_c + 0.129 udp_c	0	100000		#TEICH Biosynthesis
Rxn0959	0.0873 CARBOHYDRATE_c + 0.0327 DNA_c + 0.095 PEPTIDOGLYCAN_c + 0.056 PHOSPHOLIPID_c + 0.474 PROTEIN_c + 0.0573 RNA_c + 0.03 SMALL_MOLECULES_c + 0.084 TAG_c + 0.065 TEICH_c + 47.0 atp_c + 0.0426 tre_c = BIOMASS_c + 47.0 adp_c + 47.0 pi_c	0	100000		#BIOMASS Biosynthesis [Claire D=0.02h-1]
Rxn0959a	BIOMASS_c = BIOMASS_b	0	100000		#BIOMASS Exchange Reaction
Rxn0961	arg_L_c + g3p_c = cea_c + h_c + pi_c	0	100000	SCLAV4197 OR SCLAVp1074	#N2-(2-carboxyethyl)arginine synthase [EC:2.5.1.66]
Rxn0962	atp_c + cea_c = amp_c + dgpa_c + 2.0 h_c + ppi_c	0	100000	SCLAV4196	#carboxyethyl)arginine beta-lactam-synthase [EC:6.3.3.4]
Rxn0963	akg_c + dgpa_c + o2_c = co2_c + gpca_c + succ_c	0	100000	SCLAV2925 OR SCLAV4194	#clavaminate synthase 1 or 2 [EC:1.14.11.21]
Rxn0964	gpca_c + h2o_c = pclavaminate_c + urea_c	0	100000	SCLAV4195	#agmatinase [EC:3.5.3.11]
Rxn0965	akg_c + o2_c + pclavaminate_c = co2_c + dclavaminate_c + h2o_c + succ_c	0	100000	SCLAV2925 OR SCLAV4194	#clavaminate synthase 1 or 2 [EC:1.14.11.21]
Rxn0966	akg_c + dclavaminate_c + o2_c = clavaminate_c + co2_c + h2o_c + succ_c	0	100000	SCLAV2925 OR SCLAV4194	#clavaminate synthase 1 or 2 [EC:1.14.11.21]
Rxn0967	clavaminate_c = clavaldehyde_c	0	100000	SCLAV4181	#Unknown enzyme related with CA biosynthesis
Rxn0968	clavaldehyde_c + h_c + nadph_c = clavulanate_c + nadp_c	0	100000	SCLAV4190	#Clavaldehyde dehydrogenase [EC:EC: 1.1.1.100]
clavam5S_1	clavaminate_c = 2_camelidiclavam_c	0	100000	SCLAV2922	#clavam5S_1: Putative pyridoxal phosphate-dependent aminotransferase
clavam5S_2	2_camelidiclavam_c = 2_foxmclavam_c	0	100000	SCLAV2923 OR SCLAV2928	#clavam5S_2: Flavin-dependent oxidoreductase, F420-dependent methylene-tetrahydromethanopterin reductase
clavam5S_3	2_foxmclavam_c = 2_hdxmclavam_c	0	100000		#clavam5S_3: hydrolisis
clavam5S_4	2_hdxmclavam_c = clavam2carb_c	0	100000		#clavam5S_4: oxidation x 2
clavam5S_5	2_hdxmclavam_c + gly_c = 8_hdxalaclavam_c	0	100000	SCLAV2803	#clavam5S_5: hydroxymethyltransferase, orfA
clavam5S_6	8_hdxalaclavam_c = alaclavam_c	0	100000	SCLAV2803	#clavam5S_6: dehydratase, orfD - binding and sequestration, orfB, aminotransferase, orfC
Rxn0969	_2aadp_c + 3.0 atp_c + cys_L_c + h2o_c + val_L_c = ACV_c + 3.0 amp_c + 3.0 ppi_c	0	100000	SCLAV4200	#N-(5-amino-5-carboxypentanoyl)-L-cysteinyl-D-valine synthase [EC:6.3.2.26]
Rxn0970	ACV_c + o2_c = 2.0 h2o_c + isopenicillin_c	0	100000	SCLAV4199	#Isopenicillin N synthase [EC:1.21.3.1]
Rxn0971	acoa_c + h2o_c + isopenicillin_c = _2aadp_c + coa_c + penicillin_c	0	100000	SCLAV1518	#isopenicillin-N N-acyltransferase [EC:2.3.1.164]
Rxn0972	h2o_c + penicillin_c = penicilloic_acid_c	0	100000	SCLAV2436	#beta-lactamase [EC:3.5.2.6]
Rxn0973	isopenicillin_c = penicillin_c	0	100000	SCLAV4210	#isopenicillin-N epimerase [EC:5.1.1.17]
Rxn0974	akg_c + o2_c + penicillin_c = co2_c + dacsC_c + h2o_c + succ_c	0	100000	SCLAV4211	#Deacetoxycephalosporin C synthase [EC:1.14.20.1]
Rxn0975	akg_c + dacsC_c + o2_c = co2_c + dacetylcsC_c + succ_c	0	100000	SCLAV4206	#deacetoxycephalosporin-C hydroxylase;deacetylcephalosporin C synthase; [EC:1.14.11.26]
Rxn0976	accoa_c + dacetylcsC_c = cephalosporinc_c + coa_c	0	100000		#penicillin amidase [EC:3.5.1.11]
Rxn0977	h2o_c + penicillin_c = aminopenicillanate_c + carboxylate_c	0	100000	SCLAV2321	#cephalosporin-C deacetylase [EC:3.1.1.41]
Rxn0978	cephalosporinc_c + h2o_c = ac_c + dacetylcsC_c	0	100000	SCLAV5578	#cephalosporin-C transaminase [ EC 2.6.1.74 ] / D-amino-acid oxidase [EC:1.4.3.3]
Rxn0979	cephalosporinc_c + h2o_c + o2_c = _5coacs_c + h2o2_c + nh4_c	0	100000	SCLAV5216	#cephalosporin-C transaminase [ EC 2.6.1.74 ] / D-amino-acid oxidase [EC:1.4.3.3]
Rxn0980	_5coacs_c = _4cbcs_c + co2_c + h2o_c	0	100000		#indole-3-pyruvate monooxygenase [EC:1.14.13.168]"
Rxn0981	cbp_c + dacetylcsC_c = cdcs_c + pi_c	0	100000	SCLAV4768 OR SCLAV4205 OR SCLAVp1508	#carbamoyltransferase [EC:2.1.3.-]/hydroxymethyl cephem carbamoyltransferase /hydroxymethyl cephem carbamoyltransferase [EC:2.1.3.7]
Rxn0982	akg_c + cdcs_c + o2_c = _7hcdcs_c + co2_c + succ_c	0	100000		# Penicillin and cephalosporin biosynthesis [KEGG: R05302]
Rxn0983	_7hcdcs_c + amet_c = ahcys_c + cephc_c	0	100000	SCLAV4199 AND SCLAV4200	#Isopenicillin N synthase [EC:1.21.3.1]/N-(5-amino-5-carboxypentanoyl)-L-cysteinyl-D-valine synthase [EC:6.3.2.26]
Rxn0984	hmbil_c = h2o_c + uppg3_c	0	100000	SCLAV2343	#uroporphyrinogen III synthase [EC 4.2.1.75]
Rxn0985	2.0 amet_c + uppg3_c = 2.0 ahcys_c + dscl_c + 2.0 h_c	0	100000	SCLAV0779	#sirohydrochlorin ferrochelatase [EC:2.1.1.107 1.3.1.76 4.99.1.4]
Rxn0986	co2_c + scl_c = coscl_c + 2.0 h_c	0	100000		#sirohydrochlorin cobaltochelatase [EC:4.99.1.3]
Rxn0987	amet_c + coscl_c = ahcys_c + coprec3_c	0	100000		#precorrin-2/cobalt-factor-2 C20-methyltransferase [EC:2.1.1.130 2.1.1.151]
Rxn0988	amet_c + coprec3_c = ahcys_c + coprec4_c	0	100000	SCLAV1068 OR SCLAV2598	#precorrin-2 C20-methyltransferase / precorrin-3B C17-methyltransferase [EC:2.1.1.130 2.1.1.131]
Rxn0989	amet_c + coprec4_c = ahcys_c + coprec6A_c	0	100000	SCLAV2600	#precorrin-4 C11-methyltransferase [EC:2.1.1.133]
Rxn0990	coprec6A_c + h_c + nadph_c = ahcys_c + coprec6B_c + nadp_c	0	100000	SCLAV2601	#precorrin-6X reductase [EC:1.3.1.54]
Rxn0991	amet_c + coprec6B_c = ahcys_c + coprec7_c	0	100000		#cobalt-precorrin-6B (C15)-methyltransferase [EC:2.1.1.196]
Rxn0992	amet_c + coprec7_c = ahcys_c + co2_c + coprec8_c	0	100000	SCLAV0781	#cobalt-precorrin-7 (C5)-methyltransferase [EC:2.1.1.289]
Rxn0993	coprec8_c = cobyrinate_c	0	100000	SCLAV2597	#precorrin-8X methylmutase [EC:5.4.1.2]
Rxn0994	2.0 atp_c + cobyrinate_c + 2.0 gln_L_c + 2.0 h2o_c = 2.0 adp_c + cIIyda_c + 2.0 glu_L_c + 2.0 pi_c	0	100000		#cobyrinic acid a.c-diamide synthase [EC:6.3.5.9 6.3.5.11]
Rxn0995	amet_c + dscl_c = ahcys_c + prec3A_c	0	100000		#precorrin-2/cobalt-factor-2 C20-methyltransferase [EC:2.1.1.130 2.1.1.151]
Rxn0996	h_c + nadh_c + o2_c + prec3A_c = h2o_c + nad_c + prec3B_c	0	100000	SCLAV2596	#precorrin-3B synthase [EC:1.14.13.83]
Rxn0997	amet_c + prec3B_c = ahcys_c + prec4_c	0	100000	SCLAV1068 OR SCLAV2598	#precorrin-2 C20-methyltransferase / precorrin-3B C17-methyltransferase [EC:2.1.1.130 2.1.1.131]
Rxn0998	amet_c + prec4_c = ahcys_c + prec5_c	0	100000	SCLAV2600	#precorrin-4 C11-methyltransferase [EC:2.1.1.133]
Rxn0999	amet_c + h2o_c + prec5_c = ac_c + ahcys_c + prec6A_c	0	100000	SCLAVp0933	#precorrin-6A synthase [EC:2.1.1.152]
Rxn1000	h_c + nadph_c + prec6A_c = nadp_c + prec6B_c	0	100000	SCLAV2601	#precorrin-6X reductase [EC:1.3.1.54]
Rxn1001	2.0 amet_c + prec6B_c = ahcys_c + co2_c + prec8X_c	0	100000	SCLAV0781 OR SCLAV2599	#precorrin-6Y C5.15-methyltransferase (decarboxylating) [EC:2.1.1.132]
Rxn1002	prec8X_c = hgb_c	0	100000	SCLAV2597	#precorrin-8X methylmutase [EC:5.4.1.2]
Rxn1003	2.0 atp_c + 2.0 gln_L_c + 2.0 h2o_c + hgb_c = 2.0 adp_c + hgbad_c + 2.0 pi_c	0	100000	SCLAV1066	#cobyrinic acid a.c-diamide synthase [EC:6.3.5.9 6.3.5.11]
Rxn1004	atp_c + co2_c + h2o_c + hgbad_c = adp_c + cIIyda_c + h_c + pi_c	0	100000	SCLAV2595	#cobaltochelatase CobN [EC:6.6.1.2]
Rxn1005	2.0 cIIyda_c + fmnh2_c = 2.0 cIyda_c + fmn_c + 2.0 h_c	0	100000		#cob(II)yrinic acid a.c-diamide reductase [EC:1.16.8.1]
Rxn1006	atp_c + cIyda_c = acd_c + pppi_c	0	100000	SCLAV1065	#cob(I)alamin adenosyltransferase [EC:2.5.1.17]
Rxn1007	acd_c + 4.0 atp_c + 4.0 gln_L_c + 4.0 h2o_c = ach_c + 4.0 adp_c + 4.0 glu_L_c + 4.0 pi_c	0	100000	SCLAV1063	#adenosylcobyric acid synthase [EC:6.3.5.10]
Rxn1008	_1ap2olp_c + ach_c + atp_c = adocbi_c + adp_c + pi_c	0	100000	SCLAV1062	#Putative cobalamin biosynthesis protein
Rxn1009	o2_c + pppg9_c = 6.0 h2o_c + 2.0 protoporphyrin_c	0	100000	SCLAV4852 OR SCLAVp0330	#oxygen-dependent protoporphyrinogen oxidase [EC:1.3.3.4]
Rxn1010	atp_c + mg2_c + protoporphyrin_c = adp_c + 2.0 h_c + pi_c + pppmg_c	0	100000	SCLAV1064	#magnesium chelatase subunit D [EC:6.6.1.1]
Rxn1011	fe2_c + protoporphyrin_c = 2.0 h_c + pheme_c	0	100000	SCLAV4791	#ferrochelatase [EC:4.99.1.1]
Rxn1012	3.0 fadh2_c + 3.0 o2_c + pheme_c = biliverdin_c + 3.0 fad_c + fe2_c + 3.0 h2o_c	0	100000	SCLAV1495	#heme oxygenase [EC:1.14.99.3]
Rxn1013	aspsa_c + glu_L_c = akg_c + dabut_c	0	100000	SCLAV1076 OR SCLAV3449 OR SCLAV4678	#diaminobutyrate-2-oxoglutarate transaminase [EC:2.6.1.76]
Rxn1014	accoa_c + dabut_c = coa_c + gadabut_c	0	100000	SCLAV1075 OR SCLAV3448	#L-2.4-diaminobutyric acid acetyltransferase [EC:2.3.1.178]
Rxn1015	gadabut_c = ectoine_c + h2o_c	0	100000	SCLAV1077 OR SCLAVp1297	#L-ectoine synthase [EC:4.2.1.108]
Rxn1016	akg_c + ectoine_c + o2_c = co2_c + hectoine_c + succ_c	0	100000	SCLAV1078 OR SCLAV3610	#ectoine hydroxylase [EC:1.14.11.-]
Rxn1017	gly_c = igly_c	0	100000	SCLAV1323	#glycine oxidase [EC:1.4.3.19]
Rxn1018	C15815_c + dxyl5p_c + tyr_L_c = _4mpetz_c	0	100000	SCLAV1325	#Thiazole biosynthesis protein thiG [EC:EC 2.8.1.10]
Rxn1019	C15815_c + igly_c + tyr_L_c = _4mpetz_c	0	100000	SCLAV1325	#Thiazole biosynthesis protein thiG [EC:EC 2.8.1.10]
Rxn1020	pi_c + thm_c = h2o_c + thmmp_c	0	100000	SCLAV1021	#phosphohistidine phosphatase [EC:3.1.3.-]
Rxn1021	h2o_c + thmpp_c = h_c + pi_c + thmmp_c	0	100000	SCLAV2013	#dITP/XTP pyrophosphatase [EC:3.6.1.19]
Rxn1022	g6p_c = mi3p_D_c	0	100000	SCLAV2890 OR SCLAV5126	#myo-inositol-1-phosphate synthase [EC:5.5.1.4]
Rxn1023	h2o_c + mi3p_D_c = inost_c + pi_c	0	100000	SCLAV4767	#histidinol-phosphatase [EC:3.1.3.15]
Rxn1024	h2o_c + pminost_c = mi1p_D_c	0	100000	SCLAV3179 OR SCLAVp0048 OR SCLAV0202 OR SCLAV5289	#1-phosphatidylinositol phosphodiesterase [EC:4.6.1.13]/phospholipase C [EC:3.1.4.3]/
Rxn1025	inost_c + nad_c = h_c + nadh_c + s_inosose_c	0	100000		#inositol 2-dehydrogenase [EC 1.1.1.18 ]
Rxn1026	s_inosose_c = h2o_c + tcdione_c	0	100000	SCLAV1904	#inosose dehydratase [EC:4.2.1.44]
Rxn1027	h2o_c + tcdione_c = _5dgca_c	0	100000	SCLAV1900	#3D-(3.5/4)-trihydroxycyclohexane-1.2-dione hydrolase [EC:3.7.1.-]
Rxn1028	_5dgca_c = _5d5kgca_c	0	100000	SCLAV1901	#5-deoxy-glucuronate isomerase [EC:5.3.1.-]
Rxn1029	_5d5kgca_c + atp_c = _2d5kgcap_c + adp_c	0	100000	SCLAV1903	#5-dehydro-2-deoxygluconokinase [EC:2.7.1.92]
Rxn1030	_2d5kgcap_c = dhap_c + msa_c	0	100000		#5-dehydro-2-deoxyphosphogluconate aldolase; phospho-5-keto-2-deoxygluconate aldolase; 5-dehydro-2-deoxy-D-gluconate-6-phosphate malonate-semialdehyde-lyase [EC 4.1.2.29 ]
Rxn1031	asn_L_e + atp_c + h2o_c = adp_c + asn_L_c + h_c + pi_c	0	100000		# L Asparagine transport system ATP-binding protein [EC:3.6.3.-]
Rxn1032	atp_c + glu_L_e + h2o_c = adp_c + glu_L_c + h_c + pi_c	0	100000	SCLAV1306 OR SCLAV1700 OR SCLAV3284 OR SCLAV3314 OR SCLAV4663 OR SCLAV5028	#glutamate transport system ATP-binding protein [EC:3.6.3.-]
Rxn1033	atp_c + h2o_c + malt_e = adp_c + h_c + malt_c + pi_c	0	100000		#Maltose transport system ATP-binding protein [EC:3.6.3.-]
Rxn1034	atp_c + h2o_c + pi_e = adp_c + h_c + 2.0 pi_c	0	100000	SCLAV3166	#phosphate transport system ATP-binding protein [EC:3.6.3.27]
Rxn1035	h_e + pi_e = h_c + pi_c	-100000	100000		#phosphate reversible transport via proton symport
Rxn1036	glyc_R_e + na1_e = glyc_R_c + na1_c	0	100000		#(R) Glycerate reversible transport via proton symport
Rxn1037	h_e + na1_c = h_c + na1_e	0	100000		#Sodium reversible transport via proton symport
Rxn1038	2.0 h_e + na1_c = 2.0 h_c + na1_e	0	100000		#sodium proton antiporter (H:NA is 1:1)
Rxn1039	3.0 h_e + 2.0 na1_c = 3.0 h_c + 2.0 na1_e	0	100000		#Sodium reversible transport via proton symport
Rxn1040	ac_e + na1_e = ac_c + na1_c	0	100000	SCLAV1037	#Transmembrane transport protein
Rxn1041	akg_e + h_e = akg_c + h_c	-100000	100000		#2 Oxoglutarate reversible transport via proton symport
Rxn1043	ala_L_e + h_e = ala_L_c + h_c	0	100000		#L-alanine reversible transport via proton symport
Rxn1044	asn_L_c + h_c = asn_L_e + h_e	-100000	100000		#L-asparagine reversible transport via proton symport
Rxn1045	aso3_c + atp_c + h2o_c = adp_c + aso3_e + h_c + pi_c	0	100000		#arsenite transport in/out via proton antiporter
Rxn1046	asp_L_e + 2.0 h_e = asp_L_c + 2.0 h_c	0	100000		#L-aspartate reversible transport via proton symport
Rxn1047	asp_L_e + h_e = asp_L_c + h_c	0	100000		#L Aspartate transport in/out via proton antiporter
Rxn1048	athr_L_c + nadp_c = _2aobut_c + h_c + nadph_c	-100000	100000		#L-threonine dehydrogenase [EC 1.1.1.103]
Rxn1049	ala_B_e + h_e = ala_B_c + h_c	0	100000		#beta-alanine reversible transport via proton symport
Rxn1050	atp_c + butso3_e + h2o_c = adp_c + butso3_c + h_c + pi_c	0	100000		#butanesulfonate transport via ABC system
Rxn1051	ca2_c + h_e = ca2_e + h_c	0	100000		#calcium transport in/out via proton antiporter
Rxn1052	atp_c + cd2_c + h2o_c = adp_c + cd2_e + h_c + pi_c	0	100000		#Cadmium transport via ABC system
Rxn1053	cd2_c + h_e = cd2_e + h_c	0	100000		#Cadmium transport via proton symport
Rxn1054	atp_c + chol_e + h2o_c = adp_c + chol_c + h_c + pi_c	0	100000		#choline transport via ABC system
Rxn1055	chol_e + h_e = chol_c + h_c	0	100000		#Choline transport via proton symport
Rxn1056	cit_e + succ_c = cit_c + succ_e	0	100000		#Citrate transport via succinate antiport
Rxn1057	atp_c + cobalt2_c + h2o_c = adp_c + cobalt2_e + h_c + pi_c	0	100000		#cobalt transport via ABC system
Rxn1058	cobalt2_c + h_e = cobalt2_e + h_c	0	100000		#cobalt transport via proton symport
Rxn1059	cobalt2_e = cobalt2_c	0	100000		#cobalt transport in/out via permease (no H+)
Rxn1060	atp_c + colipa_c + h2o_c = adp_c + colipa_e + h_c + pi_c	0	100000		#core oligosaccharide lipid A transport via ABC system
Rxn1061	atp_c + cu2_c + h2o_c = adp_c + cu2_e + h_c + pi_c	0	100000		#Copper transport via ABC system
Rxn1062	atp_c + cys_L_c + h2o_c = adp_c + cys_L_e + h_c + pi_c	0	100000		#L Cysteine transport via ABC system
Rxn1063	ala_D_e + h_e = ala_D_c + h_c	0	100000		#D-Alanine transport via proton symport
Rxn1064	h_e + ser_D_e = h_c + ser_D_c	0	100000		#D-serine transport via proton symport
Rxn1065	fe2_e + h_e = fe2_c + h_c	0	100000		#Fe2+ transport via proton symport
Rxn1066	fe2_c + h_e = fe2_e + h_c	0	100000		#Fe2+ transport via proton symport
Rxn1067	enter_c + h_e = enter_e + h_c	0	100000		#Enterochelin transport via proton symport
Rxn1068	fum_e + 2.0 h_e = fum_c + 2.0 h_c	0	100000		#fumarate reversible transport via symport
Rxn1069	atp_c + g3pc_e + h2o_c = adp_c + g3pc_c + h_c + pi_c	0	100000		#sn Glycero 3 phosphocholine transport via ABC system
Rxn1070	atp_c + g3pe_e + h2o_c = adp_c + g3pe_c + h_c + pi_c	0	100000		#sn Glycero 3 phosphoethanolamine transport via ABC system
Rxn1071	atp_c + g3pg_e + h2o_c = adp_c + g3pg_c + h_c + pi_c	0	100000		#Glycerophosphoglycerol transport via ABC system
Rxn1072	atp_c + g3pi_e + h2o_c = adp_c + g3pi_c + h_c + pi_c	0	100000		#sn Glycero 3 phospho 1 inositol transport via ABC system
Rxn1073	atp_c + g3ps_e + h2o_c = adp_c + g3ps_c + h_c + pi_c	0	100000		#Glycerophosphoserine transport via ABC system
Rxn1074	galct_D_e + h_e = galct_D_c + h_c	-100000	100000		#D Galactarate transport via proton symport
Rxn1075	glc_D_e + h2o_e + q8_c = glcn_e + h_e + q8h2_c	0	100000		#Glucose dehydrogenase (ubiquinone-8 as acceptor) (periplasm)
Rxn1076	glcn_e + h_e = glcn_c + h_c	-100000	100000		#D Gluconatee transport via proton symport
Rxn1077	glcr_e + h_e = glcr_c + h_c	-100000	100000		#D Glucarate transport via proton symport
Rxn1078	glu_L_c + 2.0 h_c = glu_L_e + 2.0 h_e	-100000	100000		#L Glutamate reversible transport via symport
Rxn1079	glyald_e = glyald_c	-100000	100000		#D Glyceraldehyde transport (diffusion)
Rxn1080	atp_c + glyb_e + h2o_c = adp_c + glyb_c + h_c + pi_c	0	100000		#Glycine betaine transport via ABC system
Rxn1081	atp_c + glyc3p_e + h2o_c = adp_c + glyc3p_c + h_c + pi_c	0	100000		#sn-Glycerol 3-phosphate transport via ABC system
Rxn1082	glyc_R_e + h_e = glyc_R_c + h_c	-100000	100000		#(R) Glycerate transport via proton symport
Rxn1083	glyclt_e + na1_e = glyclt_c + na1_c	0	100000	SCLAV1037	#Transmembrane transport protein
Rxn1084	glyc_c = glyc_e	-100000	100000		#glycerol transport via channel
Rxn1085	gly_e + h_e = gly_c + h_c	0	100000		#glycine reversible transport via proton symport
Rxn1086	atp_c + h2o_c + hg2_c = adp_c + h_c + hg2_e + pi_c	0	100000		#Hg2+ transport via ABC system
Rxn1087	h_e + hg2_c = h_c + hg2_e	0	100000		#Hg2+ transport via proton symport
Rxn1088	h_e + his_L_e = h_c + his_L_c	-100000	100000		#L-histidine reversible transport via proton symport
Rxn1089	h_e + hom_L_c = h_c + hom_L_e	0	100000		#L Homoserine transport via proton symport
Rxn1090	inost_e + na1_e = inost_c + na1_c	0	100000		#myo Inositol Transmembrane transport protein
Rxn1091	atp_c + h2o_c + isetac_e = adp_c + h_c + isetac_c + pi_c	0	100000		#Isethionic acid transport via ABC system
Rxn1092	atp_c + h2o_c + kdo2lipid4_c = adp_c + h_c + kdo2lipid4_e + pi_c	0	100000		#KDO(2) lipid IV(A) transport via ABC system
Rxn1093	h_e + k_e = h_c + k_c	0	100000		#potassium proton antiporter
Rxn1094	h_e + k_c = h_c + k_e	0	100000		#potassium proton antiporter
Rxn1095	atp_c + h2o_c + leu_L_e = adp_c + h_c + leu_L_c + pi_c	0	100000		#Leucine transport via ABC system
Rxn1096	atp_c + h2o_c + lipa_c = adp_c + h_c + lipa_e + pi_c	0	100000		#KDO(2) lipid (A) transport via ABC system
Rxn1097	atp_c + h2o_c + lipa_cold_c = adp_c + h_c + lipa_cold_e + pi_c	0	100000		#cold adapted KDO(2) lipid (A) transport via ABC system
Rxn1098	2.0 h_e + mal_D_e = 2.0 h_c + mal_D_c	0	100000		#D Malate reversible transport via symport
Rxn1099	2.0 h_e + mal_L_e = 2.0 h_c + mal_L_c	0	100000		#L Malate reversible transport via symport
Rxn1100	mg2_e = mg2_c	0	100000		#magnesium transport in/out via permease (no H+)
Rxn1101	atp_c + h2o_c + mg2_e = adp_c + h_c + mg2_c + pi_c	0	100000		#magnesium transport via ABC system
Rxn1102	h_e + mn2_c = h_c + mn2_e	0	100000		#manganese reversible transport via proton symport
Rxn1103	h_e + mn2_e = h_c + mn2_c	0	100000		#manganese reversible transport via proton symport
Rxn1104	2.0 uaagmda_c = 2.0 h_c + murein5p5p_e + 2.0 udcpdp_c	0	100000		#murein polymerizing transglycosylase
Rxn1105	murein5p5p_e + uaagmda_c = h_c + murein5p5p5p_e + udcpdp_c	0	100000		#murein polymerizing transglycosylase 2 (three linked units)
Rxn1106	nh4_e = nh4_c	-100000	100000		#ammonia reversible transport
Rxn1107	adp_c + h_c + ni2_e + pi_c = atp_c + h2o_c + ni2_c	0	100000		#nickel transport via ABC system
Rxn1108	h_e + ni2_c = h_c + ni2_e	0	100000		#nickel reversible transport via proton symport
Rxn1109	ni2_e = ni2_c	0	100000		#nickel transport in/out via permease (no H+)
Rxn1110	atp_c + h2o_c + ni2_e = adp_c + h_c + ni2_c + pi_c	0	100000		#nickel transport via ABC system
Rxn1111	nmn_e = nmn_c	0	100000		#NMN transport (diffusion)
Rxn1112	h_e + phe_L_e = h_c + phe_L_c	-100000	100000		# L Phenylalanine reversible transport via proton symport
Rxn1113	na1_e + pnto_R_e = na1_c + pnto_R_c	0	100000		#Pantothenate sodium symporter (periplasm)
Rxn1114	h_e + skm_e = h_c + skm_c	0	100000		#shikimate transport in via proton symport
Rxn1115	2.0 h_e + succ_e = 2.0 h_c + succ_c	0	100000		# succinate reversible transport via proton symport
Rxn1117	h_e + thr_L_c = h_c + thr_L_e	0	100000		# L-threonine reversible transport via proton symport
Rxn1118	h_e + trp_L_e = h_c + trp_L_c	-100000	100000		# L-triptophane reversible transport via proton symport
Rxn1119	h_e + tyr_L_e = h_c + tyr_L_c	-100000	100000		#L-tyrosine reversible transport via proton symport
Rxn1120	h_e + val_L_e = h_c + val_L_c	-100000	100000		# L Valine reversible transport via proton symport
Rxn1121	h_e + thr_L_e = h_c + thr_L_c	-100000	100000		# L-threonine reversible transport via proton symport
Rxn1122	so4_e = so4_c	0	100000		#sulfate transport in/out via permease (no H+)
Rxn1123	h_e + ser_L_e = h_c + ser_L_c	-100000	100000		# L Serine reversible transport via proton symport
Rxn1124	h_e + pyr_e = h_c + pyr_c	0	100000		# pyruvate reversible transport via proton symport
Rxn1125	h_e + pro_L_e = h_c + pro_L_c	-100000	100000		# L-proline reversible transport via proton symport
Rxn1126	h_e + pepd_e = h_c + pepd_c	0	100000		# peptide reversible transport via proton symport
Rxn1127	h_e + orn_L_e = h_c + orn_L_c	-100000	100000		# L-ornithine reversible transport via proton symport
Rxn1128	h_e + met_L_e = h_c + met_L_c	-100000	100000		# L Methionine reversible transport via proton symport
Rxn1129	h_e + man_e = h_c + man_c	0	100000		# D Mannose reversible transport via proton symport
Rxn1130	h_e + lys_L_e = h_c + lys_L_c	-100000	100000		# L Lysine reversible transport via proton symport
Rxn1131	h_e + leu_L_e = h_c + leu_L_c	-100000	100000		# L Leucine reversible transport via proton symport
Rxn1132	h_e + lac_L_e = h_c + lac_L_c	-100000	100000		# L Lactate reversible transport via proton symport
Rxn1133	h_e + ile_L_e = h_c + ile_L_c	-100000	100000		# L Isoleucine reversible transport via proton symport
Rxn1134	gln_L_c + h_c = gln_L_e + h_e	-100000	100000		# L Glutamine reversible transport via proton symport
Rxn1135	glc_D_e = glc_D_c	0	100000		#D Glucose transport (diffusion)
Rxn1136	fru_e + h_e = fru_c + h_c	0	100000		# D Fructose reversible transport via proton symport
Rxn1137	cys_L_e + h_e = cys_L_c + h_c	-100000	100000		# L Cysteine reversible transport via proton symport
Rxn1138	arg_L_e + h_e = arg_L_c + h_c	-100000	100000		# L Arginine reversible transport via proton symport
Rxn1139	_2aadp_e + h_e = _2aadp_c + h_c	0	100000		#L 2 Aminoadipate reversible transport via proton symport
Rxn1140	ac_e + h_e = ac_c + h_c	-100000	100000		# Acetate reversible transport via proton symport
Rxn1141	amet_e + h_e = amet_c + h_c	0	100000		# S Adenosyl L methionine reversible transport via proton symport
Rxn1142	atp_c + ca2_c + h2o_c = adp_c + ca2_e + h_c + pi_c	0	100000		#calcium transport via ABC system
Rxn1143	h_e + lac_D_e = h_c + lac_D_c	-100000	100000		#D Lactate reversible transport via proton symport
Rxn1144	dcyt_e + h_e = dcyt_c + h_c	0	100000		# Deoxycytidine reversible transport via proton symport
Rxn1145	gal_e + h_e = gal_c + h_c	0	100000		# D Galactose reversible transport via proton symport
Rxn1146	glc_D_e + h_e = glc_D_c + h_c	0	100000		#D Glucose reversible transport via proton symport
Rxn1147	h2o_e = h2o_c	-100000	100000		# H2O transport (diffusion)
Rxn1148	h_e + inost_e = h_c + inost_c	0	100000		#myo Inositol reversible transport via proton symport
Rxn1149	h_e + malt_e = h_c + malt_c	0	100000		# Maltose reversible transport via proton symport
Rxn1150	atp_c + h2o_c + mn2_c = adp_c + h_c + mn2_e + pi_c	0	100000		#Mn2+ transport via ABC system
Rxn1151	nac_e = nac_c	0	100000		#Nicotinate transport (diffusion)
Rxn1152	pheac_e = pheac_c	-100000	100000		#Phenylacetate transport (diffusion)
Rxn1153	h_e + polyam_e = h_c + polyam_c	-100000	100000		# polyamine reversible transport via proton symport
Rxn1154	2.0 h_e + so4_e = 2.0 h_c + so4_c	0	100000		# Sulfate reversible transport via proton symport
Rxn1155	h_e + spmd_e = h_c + spmd_c	-100000	100000		# spermidine reversible transport via proton symport
Rxn1156	h_e + sprm_e = h_c + sprm_c	-100000	100000		# Spermine reversible transport via proton symport
Rxn1157	atp_c + h2o_c + tchola_c = adp_c + h_c + pi_c + tchola_e	0	100000	SCLAV2932	#beta-aspartyl-peptidase (threonine type) [EC:3.4.19.5]
Rxn1158	h_e + thymd_e = h_c + thymd_c	0	100000		# Thymidine reversible transport via proton symport
Rxn1159	2.0 h_e + urea_e = 2.0 h_c + urea_c	-100000	100000		# urea reversible transport via proton symport
Rxn1160	_26dap_M_e = _26dap_M_c	-100000	100000		# transport (diffusion)
Rxn1161	_4abut_e = _4abut_c	-100000	100000		# transport (diffusion)
Rxn1162	acac_e = acac_c	-100000	100000		# transport (diffusion)
Rxn1163	acald_e = acald_c	-100000	100000		# transport (diffusion)
Rxn1164	acgam1p_e = acgam1p_c	-100000	100000		# transport (diffusion)
Rxn1165	acgam_e = acgam_c	-100000	100000		# transport (diffusion)
Rxn1166	acser_e = acser_c	-100000	100000		# transport (diffusion)
Rxn1167	ac_c = ac_e	-100000	100000		# transport (diffusion)
Rxn1168	ade_e = ade_c	-100000	100000		# transport (diffusion)
Rxn1169	adn_e = adn_c	-100000	100000		# transport (diffusion)
Rxn1170	agm_e = agm_c	-100000	100000		# transport (diffusion)
Rxn1171	akg_c = akg_e	-100000	100000		# transport (diffusion)
Rxn1172	alaala_e = alaala_c	-100000	100000		# transport (diffusion)
Rxn1173	ala_L_e = ala_L_c	-100000	100000		# transport (diffusion)
Rxn1174	alltn_e = alltn_c	-100000	100000		# transport (diffusion)
Rxn1175	amp_e = amp_c	-100000	100000		# transport (diffusion)
Rxn1176	arg_L_c = arg_L_e	-100000	100000		# transport (diffusion)
Rxn1177	asn_L_c = asn_L_e	-100000	100000		# transport (diffusion)
Rxn1178	asp_L_e = asp_L_c	-100000	100000		# transport (diffusion)
Rxn1179	ala_B_e = ala_B_c	-100000	100000		# transport (diffusion)
Rxn1180	cgly_e = cgly_c	-100000	100000		# transport (diffusion)
Rxn1181	chol_e = chol_c	-100000	100000		# transport (diffusion)
Rxn1182	cit_e = cit_c	-100000	100000		# transport (diffusion)
Rxn1183	cmp_e = cmp_c	-100000	100000		# transport (diffusion)
Rxn1184	co2_e = co2_c	-100000	100000		# transport (diffusion)
Rxn1185	crn_e = crn_c	-100000	100000		# transport (diffusion)
Rxn1186	csn_e = csn_c	-100000	100000		# transport (diffusion)
Rxn1188	cys_L_c = cys_L_e	-100000	100000		# transport (diffusion)
Rxn1189	cytd_e = cytd_c	-100000	100000		# transport (diffusion)
Rxn1190	ala_D_e = ala_D_c	-100000	100000		# transport (diffusion)
Rxn1192	dca_e = dca_c	-100000	100000		# transport (diffusion)
Rxn1193	_2ddglcn_e = _2ddglcn_c	-100000	100000		# transport (diffusion)
Rxn1194	dgmp_e = dgmp_c	-100000	100000		# transport (diffusion)
Rxn1195	dgsn_e = dgsn_c	-100000	100000		# transport (diffusion)
Rxn1196	dha_e = dha_c	-100000	100000		# transport (diffusion)
Rxn1197	din_e = din_c	-100000	100000		# transport (diffusion)
Rxn1198	lac_D_c = lac_D_e	-100000	100000		# transport (diffusion)
Rxn1199	dtmp_e = dtmp_c	-100000	100000		# transport (diffusion)
Rxn1200	dump_e = dump_c	-100000	100000		# transport (diffusion)
Rxn1201	etoh_e = etoh_c	-100000	100000		# transport (diffusion)
Rxn1202	f6p_e = f6p_c	-100000	100000		# transport (diffusion)
Rxn1203	fald_e = fald_c	-100000	100000		# transport (diffusion)
Rxn1204	for_e = for_c	-100000	100000		# transport (diffusion)
Rxn1205	fru_e = fru_c	-100000	100000		# transport (diffusion)
Rxn1206	fum_e = fum_c	-100000	100000		# transport (diffusion)
Rxn1207	g1p_e = g1p_c	-100000	100000		# transport (diffusion)
Rxn1208	g6p_e = g6p_c	-100000	100000		# transport (diffusion)
Rxn1209	gal1p_e = gal1p_c	-100000	100000		# transport (diffusion)
Rxn1210	gal_e = gal_c	-100000	100000		# transport (diffusion)
Rxn1212	gam6p_e = gam6p_c	-100000	100000		# transport (diffusion)
Rxn1213	gdp_e = gdp_c	-100000	100000		# transport (diffusion)
Rxn1214	glcn_c = glcn_e	-100000	100000		# transport (diffusion)
Rxn1215	gln_L_c = gln_L_e	-100000	100000		# transport (diffusion)
Rxn1216	glu_L_c = glu_L_e	-100000	100000		# transport (diffusion)
Rxn1217	glyc3p_e = glyc3p_c	-100000	100000		# transport (diffusion)
Rxn1218	glyc_R_c = glyc_R_e	-100000	100000		# transport (diffusion)
Rxn1219	glyclt_e = glyclt_c	-100000	100000		# transport (diffusion)
Rxn1220	gly_e = gly_c	-100000	100000		# transport (diffusion)
Rxn1221	gmp_e = gmp_c	-100000	100000		# transport (diffusion)
Rxn1222	gthrd_e = gthrd_c	-100000	100000		# transport (diffusion)
Rxn1223	gtp_e = gtp_c	-100000	100000		# transport (diffusion)
Rxn1224	gua_e = gua_c	-100000	100000		# transport (diffusion)
Rxn1225	h2o2_e = h2o2_c	-100000	100000		# transport (diffusion)
Rxn1226	h2s_e = h2s_c	-100000	100000		# transport (diffusion)
Rxn1227	his_L_c = his_L_e	-100000	100000		# transport (diffusion)
Rxn1228	hom_L_e = hom_L_c	-100000	100000		# transport (diffusion)
Rxn1229	hxan_e = hxan_c	-100000	100000		# transport (diffusion)
Rxn1230	ile_L_c = ile_L_e	-100000	100000		# transport (diffusion)
Rxn1231	imp_e = imp_c	-100000	100000		# transport (diffusion)
Rxn1232	ins_e = ins_c	-100000	100000		# transport (diffusion)
Rxn1233	inost_e = inost_c	-100000	100000		# transport (diffusion)
Rxn1234	lcts_e = lcts_c	-100000	100000		# transport (diffusion)
Rxn1235	leu_L_c = leu_L_e	-100000	100000		# transport (diffusion)
Rxn1236	lac_L_c = lac_L_e	-100000	100000		# transport (diffusion)
Rxn1237	lys_L_c = lys_L_e	-100000	100000		# transport (diffusion)
Rxn1239	mal_L_e = mal_L_c	-100000	100000		# transport (diffusion)
Rxn1240	malt_e = malt_c	0	100000		# transport (diffusion)
Rxn1241	man6p_e = man6p_c	-100000	100000		# transport (diffusion)
Rxn1242	met_L_c = met_L_e	-100000	100000		# transport (diffusion)
Rxn1243	mnl_e = mnl_c	-100000	100000		# transport (diffusion)
Rxn1244	no2_e = no2_c	-100000	100000		# transport (diffusion)
Rxn1245	no3_e = no3_c	-100000	100000		# transport (diffusion)
Rxn1246	o2s_e = o2s_c	-100000	100000		# transport (diffusion)
Rxn1247	o2_e = o2_c	-100000	100000		# transport (diffusion)
Rxn1248	ocdca_e = ocdca_c	0	100000		# transport (diffusion)
Rxn1249	octa_e = octa_c	-100000	100000		# transport (diffusion)
Rxn1250	orn_L_c = orn_L_e	-100000	100000		# transport (diffusion)
Rxn1251	orot_e = orot_c	-100000	100000		# transport (diffusion)
Rxn1252	pacald_e = pacald_c	-100000	100000		# transport (diffusion)
Rxn1253	phe_L_c = phe_L_e	-100000	100000		# transport (diffusion)
Rxn1254	pi_e = pi_c	-100000	100000		# transport (diffusion)
Rxn1255	pnto_R_e = pnto_R_c	-100000	100000		# transport (diffusion)
Rxn1256	pro_L_c = pro_L_e	-100000	100000		# transport (diffusion)
Rxn1257	pser_L_e = pser_L_c	-100000	100000		# transport (diffusion)
Rxn1258	ptrc_e = ptrc_c	-100000	100000		# transport (diffusion)
Rxn1259	pyr_e = pyr_c	-100000	100000		# transport (diffusion)
Rxn1260	r5p_e = r5p_c	-100000	100000		# transport (diffusion)
Rxn1261	rib_D_e = rib_D_c	-100000	100000		# transport (diffusion)
Rxn1262	ser_L_c = ser_L_e	-100000	100000		# transport (diffusion)
Rxn1263	skm_e = skm_c	-100000	100000		# transport (diffusion)
Rxn1264	so3_e = so3_c	-100000	100000		# transport (diffusion)
Rxn1265	spmd_c = spmd_e	-100000	100000		# transport (diffusion)
Rxn1266	succ_e = succ_c	-100000	100000		# transport (diffusion)
Rxn1267	sucr_e = sucr_c	-100000	100000		# transport (diffusion)
Rxn1269	thymd_e = thymd_c	-100000	100000		# transport (diffusion)
Rxn1270	thr_L_c = thr_L_e	-100000	100000		# transport (diffusion)
Rxn1271	thym_e = thym_c	-100000	100000		# transport (diffusion)
Rxn1273	trp_L_c = trp_L_e	-100000	100000		# transport (diffusion)
Rxn1275	tyr_L_c = tyr_L_e	-100000	100000		# transport (diffusion)
Rxn1276	uacgam_e = uacgam_c	-100000	100000		# transport (diffusion)
Rxn1277	udpacgal_e = udpacgal_c	-100000	100000		# transport (diffusion)
Rxn1278	udpgal_e = udpgal_c	-100000	100000		# transport (diffusion)
Rxn1279	udpglcur_e = udpglcur_c	-100000	100000		# transport (diffusion)
Rxn1280	udpg_e = udpg_c	-100000	100000		# transport (diffusion)
Rxn1281	ump_e = ump_c	-100000	100000		# transport (diffusion)
Rxn1282	ura_c = ura_e	-100000	100000		# transport (diffusion)
Rxn1283	uri_e = uri_c	-100000	100000		# transport (diffusion)
Rxn1284	val_L_c = val_L_e	-100000	100000		# transport (diffusion)
Rxn1285	xan_e = xan_c	-100000	100000		# transport (diffusion)
Rxn1286	xmp_e = xmp_c	-100000	100000		# transport (diffusion)
Rxn1289	clavulanate_e = clavulanate_c	-100000	100000		# transport (diffusion)
Rxn1290	2_foxmclavam_e = 2_foxmclavam_c	-100000	100000		# transport (diffusion)
Rxn1291	2_hdxmclavam_e = 2_hdxmclavam_c	-100000	100000		# transport (diffusion)
Rxn1293	cephc_e = cephc_c	-100000	100000		# transport (diffusion)
Rxn1292	2_camelidiclavam_e = 2_camelidiclavam_c	-100000	100000		# transport (diffusion)
Rxn1295	alaclavam_e = alaclavam_c	-100000	100000		# transport (diffusion)
Rxn1296	tre_e = tre_c	-100000	100000		# transport (diffusion)
Rxn1297	8_hdxalaclavam_e = 8_hdxalaclavam_c	-100000	100000		# transport (diffusion)
xylu	xylu_D_e = xylu_D_c	-100000	100000		#
Rxn1294	clavam2carb_e = clavam2carb_c	-100000	100000		# transport (diffusion)

## Sheet: dFBA
RXN/TIME	0	1e-06	3e-06	7e-06	1.5e-05	3.1e-05	6.3e-05	0.000127	0.000255	0.000511	0.001023	0.002047	0.004095	0.008191	0.016383	0.032767	0.065535	0.131071	0.262143	0.524287	1.04858	2.04858	3.04858	4.04857	5.04857	6.04857	7.04857	8.04857	9.04857	10.0486	11.0486	12.0486	13.0486	14.0486	15.0486	16.0486	17.0486	18.0486	19.0486	20.0486	20.6925	20.9599	21.0614	21.1621	21.3636	21.7664	22.5722	23.5722	24.5722
'EX_ala_D(e)'	0	-0.0025668	-0.0025668	-0.0025668	-0.0025668	-0.0025668	-0.0025668	-0.0025668	-0.0025668	-0.0025668	-0.0025668	-0.0025668	-0.0025668	-0.0025668	-0.0025668	-0.0025668	-0.0025667	-0.0025666	-0.0025663	-0.0025658	-0.0025647	-0.0025624	-0.0025573	-0.0025513	-0.0025441	-0.0025355	-0.0025252	-0.0025131	-0.0024988	-0.00248191	-0.00246215	-0.0024391	-0.00241236	-0.00238152	-0.00234618	-0.00230598	-0.00226055	-0.00220963	-0.00215298	-0.00209049	-0.00202209	-0.00197493	-0.00195465	-0.00194684	-0.00193904	-0.00192328	-0.00189122	-0.00182552	-0.00174236
'EX_arg_L(e)'	0	0	0	0	0	0	0	0	0	0	0	0	0	0	0	0	0	0	0	0	0	0	0	0	0	0	0	0	0	0	0	0	0	0	0	0	0	0	0	0	0	0	0	-0.00048212	-0.00048143	-0.00048003	-0.00047715	-0.00047116	-0.00046337
'EX_asp_L(e)'	0	-0.0247747	-0.0247747	-0.0247747	-0.0247747	-0.0247747	-0.0247747	-0.0247747	-0.0247747	-0.0247747	-0.0247746	-0.0247745	-0.0247743	-0.0247739	-0.0247732	-0.0247716	-0.0247684	-0.0247621	-0.0247494	-0.0247234	-0.0246697	-0.0245546	-0.024304	-0.0240069	-0.023656	-0.0232433	-0.0227603	-0.0221984	-0.021549	-0.0208045	-0.0199585	-0.0190071	-0.0179497	-0.0167897	-0.0155358	-0.014202	-0.0128081	-0.0113789	-0.0099435	-0.00853311	-0.00717935	-0.00635149	-0.00601998	-0.00589616	-0.00577448	-0.00553489	-0.00507227	-0.00422146	-0.00331376
'EX_clavulanate(e)'	0	0	0	0	0	0	0	0	0	0	0	0	0	0	0	0	0	0	0	0	0	0	0	0	0	0	0	0	0	0	0	0	0	0	0	0	0	0	0	0	0	0	0	0.00026645	0.00026645	0.00026645	0.00026645	0.00026645	0.00026645
'EX_co2(e)'	0	0.237311	0.237311	0.237311	0.23731	0.237309	0.237308	0.237305	0.237299	0.237286	0.237262	0.237213	0.237115	0.236918	0.236526	0.23574	0.234165	0.231003	0.224636	0.21172	0.185155	0.12902	0.0103617	0.436431	0.270057	0.0857106	0.392559	0.15509	0.367887	0.0834167	0.207512	0.280054	0.306427	0.293312	0.248013	0.177761	0.089128	0.222446	0.0915422	0.151775	0.175891	0.127456	0.03829	0.046648	0.126642	0.120643	0.0884458	0.0935372	0.0917935
'EX_cys_L(e)'	0	0	0	0	0	0	0	0	0	0	0	0	0	0	0	0	0	0	0	0	0	0	0	0	0	0	0	0	0	0	0	0	0	0	0	0	0	0	0	0	0	0	0	-0.0164505	-0.0154942	-0.013789	-0.0110533	-0.007413	-0.00482286
'EX_glu_L(e)'	0	-0.0295283	-0.0295283	-0.0295283	-0.0295283	-0.0295283	-0.0295283	-0.0295283	-0.0295283	-0.0295283	-0.0295282	-0.0295281	-0.029528	-0.0295277	-0.029527	-0.0295257	-0.0295231	-0.0295179	-0.0295074	-0.0294861	-0.0294418	-0.0293469	-0.0291398	-0.0288934	-0.0286012	-0.0282558	-0.0278492	-0.0273728	-0.0268177	-0.0261749	-0.0254359	-0.0245933	-0.0236416	-0.0225777	-0.021402	-0.0201193	-0.0187389	-0.0172752	-0.0157476	-0.01418	-0.0125996	-0.0115888	-0.0111731	-0.011016	-0.0108607	-0.010552	-0.00994425	-0.00878081	-0.00745859
'EX_glyc(e)'	0	-2.42585	-2.42585	-2.42585	-2.42585	-2.42585	-2.42585	-2.42585	-2.42584	-2.42584	-2.42583	-2.4258	-2.42576	-2.42567	-2.4255	-2.42515	-2.42445	-2.42304	-2.4202	-2.41445	-2.40259	-2.37746	-2.32399	-2.42436	-2.3499	-2.26629	-2.31842	-2.21009	-2.22404	-2.09215	-2.06937	-2.02633	-1.96527	-1.88903	-1.80089	-1.70421	-1.60224	-1.5578	-1.44718	-1.3869	-1.32007	-1.26337	-1.22409	-1.09616	-1.08355	-1.0231	-0.911211	-0.748521	-0.601261
'EX_h(e)'	0	1000	1000	1000	1000	1000	1000	1000	1000	1000	1000	1000	1000	1000	1000	1000	1000	1000	1000	1000	1000	1000	1000	1000	1000	1000	1000	1000	1000	1000	1000	1000	1000	1000	1000	1000	1000	1000	1000	1000	1000	1000	1000	1000	1000	1000	1000	1000	1000
'EX_h2o(e)'	0	6.70154	6.70154	6.70154	6.70154	6.70154	6.70154	6.70153	6.70152	6.7015	6.70146	6.70138	6.70122	6.7009	6.70025	6.69896	6.69638	6.69119	6.68074	6.65953	6.61586	6.52338	6.32692	4.44734	6.50778	6.20107	4.29109	6.07681	4.12689	5.72392	5.71424	3.84475	3.66526	3.52045	3.40484	4.70295	4.38647	2.91454	3.96354	2.66085	2.47297	2.43211	2.49926	-996.905	-996.908	-997.082	-997.411	-997.868	-998.282
'EX_h2o2(e)'	0	0	0	0	0	0	0	0	0	0	0	0	0	0	0	0	0	0	0	0	0	0	0	2.33451	0	0	2.18254	0	2.07823	0	0	1.78254	1.80621	1.73698	1.59232	0	0	1.40704	0	1.16359	1.17917	1.04456	0.832146	1000	1000	1000	1000	1000	1000
'EX_his_L(e)'	0	-0.0001542	-0.0001542	-0.0001542	-0.0001542	-0.0001542	-0.0001542	-0.0001542	-0.0001542	-0.0001542	-0.0001542	-0.0001542	-0.0001542	-0.0001542	-0.0001542	-0.0001542	-0.0001542	-0.0001542	-0.0001542	-0.0001542	-0.0001542	-0.0001541	-0.0001541	-0.000154	-0.0001538	-0.0001537	-0.0001535	-0.0001533	-0.000153	-0.00015271	-0.00015235	-0.00015193	-0.00015144	-0.00015087	-0.00015021	-0.00014946	-0.00014859	-0.0001476	-0.00014648	-0.00014522	-0.00014381	-0.00014282	-0.00014239	-0.00014222	-0.00014206	-0.00014172	-0.00014102	-0.00013957	-0.00013768
'EX_lac_D(e)'	0	1.68e-27	0	0	-8.38e-28	0	0	0	0	1.68e-27	0	-1.05e-28	1.68e-27	0	1.68e-27	0	0	0	0	0	0	0	0	0	-2.88e-17	-2.88e-17	-2.88e-17	-2.88e-17	-2.88e-17	0	0	0	0	0	4.19e-28	0	-1.05e-28	0	0	0	-1.44e-17	-1.44e-17	-1.44e-17	0	0	0	0	8.38e-28	0
'EX_leu_L(e)'	0	0	0	0	0	0	0	0	0	0	0	0	0	0	0	0	0	0	0	0	0	0	0	0	0	0	0	0	0	0	0	0	0	0	0	0	0	0	0	0	0	0	0	-0.0095338	-0.009445	-0.00926709	-0.00891114	-0.00820637	-0.0073616
'EX_lys_L(e)'	0	0	0	0	0	0	0	0	0	0	0	0	0	0	0	0	0	0	0	0	0	0	0	0	0	0	0	0	0	0	0	0	0	0	0	0	0	0	0	0	0	0	0	-0.00082766	-0.00082677	-0.00082496	-0.00082125	-0.0008135	-0.00080339
'EX_nh4(e)'	0	-1.66277	-1.66277	-1.66277	-1.66277	-1.66277	-1.66277	-1.66277	-1.66277	-1.66277	-1.66276	-1.66276	-1.66275	-1.66274	-1.66271	-1.66265	-1.66252	-1.66228	-1.66178	-1.66076	-1.65867	-1.65418	-1.64446	-1.61506	-1.60178	-1.5863	-1.55096	-1.53057	-1.49045	-1.46453	-1.4194	-1.3721	-1.32295	-1.27237	-1.22094	-1.16932	-1.11825	-1.05542	-1.00806	-0.95113	-0.898005	-0.869198	-0.862397	-0.781698	-0.753351	-0.710961	-0.637494	-0.518039	-0.411373
'EX_o2(e)'	0	-0.955462	-0.955462	-0.955462	-0.955461	-0.955461	-0.955459	-0.955455	-0.955448	-0.955433	-0.955404	-0.955345	-0.955228	-0.954993	-0.954524	-0.953584	-0.951702	-0.947924	-0.940312	-0.924873	-0.893115	-0.825986	-0.683998	-2.33603	-0.969835	-0.749132	-2.184	-0.808295	-2.07963	-0.699297	-0.826339	-1.78382	-1.80745	-1.73817	-1.59345	-0.695879	-0.573364	-1.40801	-0.534319	-1.16446	-1.17999	-1.04536	-0.832933	-500.436	-500.515	-500.487	-500.413	-500.358	-500.302
'EX_phe_L(e)'	0	-0.0017745	-0.0017745	-0.0017745	-0.0017745	-0.0017745	-0.0017745	-0.0017745	-0.0017745	-0.0017745	-0.0017745	-0.0017745	-0.0017745	-0.0017745	-0.0017744	-0.0017744	-0.0017744	-0.0017743	-0.001774	-0.0017736	-0.0017726	-0.0017706	-0.0017662	-0.0017609	-0.0017545	-0.001747	-0.001738	-0.0017274	-0.0017149	-0.00170021	-0.00168302	-0.00166302	-0.00163988	-0.00161328	-0.00158292	-0.00154852	-0.00150985	-0.00146676	-0.00141913	-0.00136698	-0.00131039	-0.00127167	-0.0012551	-0.00124873	-0.00124237	-0.00122955	-0.00120356	-0.00115067	-0.00108446
'EX_pi(e)'	0	-0.189712	-0.189712	-0.189712	-0.189712	-0.189712	-0.189712	-0.189712	-0.189712	-0.189711	-0.189711	-0.189711	-0.18971	-0.189708	-0.189704	-0.189697	-0.189682	-0.189652	-0.189592	-0.18947	-0.189217	-0.188675	-0.187501	-0.18418	-0.182575	-0.180703	-0.176654	-0.174186	-0.16955	-0.166409	-0.161153	-0.155624	-0.149859	-0.143909	-0.137842	-0.131739	-0.125689	-0.118373	-0.112744	-0.106104	-0.0999069	-0.0965199	-0.0956761	-0.0966252	-0.0931277	-0.0877457	-0.0784353	-0.0634714	-0.050216
'EX_pro_L(e)'	0	0	0	0	0	0	0	0	0	0	0	0	0	0	0	0	0	0	0	0	0	0	0	0	0	0	0	0	0	0	0	0	0	0	0	0	0	0	0	0	0	0	0	-0.0380832	-0.0360125	-0.0322465	-0.0260083	-0.0173628	-0.0110472
'EX_ser_L(e)'	0	-0.0332592	-0.0332592	-0.0332592	-0.0332592	-0.0332592	-0.0332592	-0.0332592	-0.0332591	-0.0332591	-0.0332589	-0.0332587	-0.0332581	-0.0332571	-0.033255	-0.0332507	-0.0332422	-0.0332251	-0.0331907	-0.0331206	-0.0329759	-0.0326669	-0.0319991	-0.0312165	-0.0303048	-0.0292498	-0.0280391	-0.0266629	-0.0251159	-0.0233994	-0.0215233	-0.0195077	-0.0173843	-0.0151967	-0.0129982	-0.0108492	-0.008812	-0.00694427	-0.00529325	-0.0038902	-0.00274741	-0.0021469	-0.00192731	-0.00184835	-0.00177238	-0.00162748	-0.00136529	-0.00094355	-0.00057982
'EX_so4(e)'	0	-0.0248827	-0.0248827	-0.0248827	-0.0248827	-0.0248827	-0.0248827	-0.0248827	-0.0248827	-0.0248827	-0.0248826	-0.0248826	-0.0248825	-0.0248822	-0.0248817	-0.0248808	-0.0248788	-0.0248749	-0.024867	-0.024851	-0.0248178	-0.0247468	-0.0245928	-0.0241571	-0.0239466	-0.0237011	-0.0231701	-0.0228464	-0.0222383	-0.0218263	-0.0211369	-0.0204118	-0.0196556	-0.0188752	-0.0180795	-0.017279	-0.0164855	-0.0155259	-0.0147876	-0.0139166	-0.0131039	-0.0126596	-0.0125489	-1.47e-26	-1.37e-26	-1.35e-26	-3.03e-26	-0.000912	-0.00176
'EX_thr_L(e)'	0	0	0	0	0	0	0	0	0	0	0	0	0	0	0	0	0	0	0	0	0	0	0	0	0	0	0	0	0	0	0	0	0	0	0	0	0	0	0	0	0	0	0	-0.0059755	-0.00586636	-0.00565256	-0.00524367	-0.00450376	-0.00372736
'EX_trp_L(e)'	0	-9.5e-06	-9.5e-06	-9.5e-06	-9.5e-06	-9.5e-06	-9.5e-06	-9.5e-06	-9.5e-06	-9.5e-06	-9.5e-06	-9.5e-06	-9.5e-06	-9.5e-06	-9.5e-06	-9.5e-06	-9.5e-06	-9.5e-06	-9.49e-06	-9.49e-06	-9.48e-06	-9.47e-06	-9.43e-06	-9.39e-06	-9.34e-06	-9.28e-06	-9.21e-06	-9.13e-06	-9.03e-06	-8.92e-06	-8.79e-06	-8.64e-06	-8.47e-06	-8.28e-06	-8.06e-06	-7.82e-06	-7.56e-06	-7.28e-06	-6.97e-06	-6.65e-06	-6.31e-06	-6.09e-06	-5.99e-06	-5.96e-06	-5.92e-06	-5.85e-06	-5.71e-06	-5.42e-06	-5.07e-06
'EX_tyr_L(e)'	0	0	0	0	0	0	0	0	0	0	0	0	0	0	0	0	0	0	0	0	0	0	0	0	0	0	0	0	0	0	0	0	0	0	0	0	0	0	0	0	0	0	0	-0.00805256	-0.00777	-0.00722612	-0.00622353	-0.00454812	-0.0030136
'EX_urea(e)'	0	0	0	0	0	0	0	0	0	0	0	0	0	0	0	0	0	0	0	0	0	0	0	0	0	0	0	0	0	0	0	0	0	0	0	0	0	0	0	0	0	0	0	0.00026645	0.00026645	0.00026645	0.00026645	0.00026645	0.00026645
'EX_val_L(e)'	0	0	0	0	0	0	0	0	0	0	0	0	0	0	0	0	0	0	0	0	0	0	0	0	0	0	0	0	0	0	0	0	0	0	0	0	0	0	0	0	0	0	0	-0.00451132	-0.0044273	-0.00426135	-0.00393888	-0.00333798	-0.00268346
'Rxn0001'	0	1.93639	1.93639	1.93639	1.93639	1.93638	1.93638	1.93637	1.93636	1.93633	1.93627	1.93615	1.93592	1.93545	1.93451	1.93263	1.92886	1.9213	1.90607	1.87518	1.81163	1.6773	1.39316	2.05196	1.96417	1.52252	1.92676	1.63997	1.83662	1.42093	1.67431	1.59507	1.59954	1.53735	1.42114	1.40944	1.1636	1.24832	1.08377	1.0498	1.04867	0.946002	0.789166	0.0508117	0.0489725	0.0461423	0.0412463	0.0333773	0.601261
'Rxn0002'	0	1.83663	1.83662	1.83662	1.83662	1.83662	1.83662	1.83661	1.8366	1.83657	1.83651	1.83639	1.83616	1.83569	1.83475	1.83287	1.82912	1.82157	1.80637	1.77554	1.71212	1.57808	1.29456	1.9551	1.86816	1.42749	1.83386	1.54837	1.74746	1.33342	1.58956	1.51323	1.52073	1.46	1.34866	1.34016	1.0975	1.18607	1.02448	0.994007	0.99613	0.895245	0.738853	0	0	0	0	0	0.574854
'Rxn0003'	0	0.48946	0.489461	0.489461	0.489462	0.489463	0.489467	0.489472	0.489484	0.489508	0.489556	0.489651	0.489842	0.490225	0.490989	0.492519	0.495585	0.501738	0.514133	0.539271	0.590965	0.700165	0.930824	0.372407	0.385724	0.743769	0.391661	0.570122	0.387413	0.67122	0.395068	0.431264	0.365729	0.351689	0.379746	0.29477	0.438639	0.309476	0.363408	0.337097	0.271399	0.317367	0.43492	1.04534	1.03458	0.976962	0.869964	0.715143	0
'Rxn0004'	0	0.48946	0.489461	0.489461	0.489462	0.489463	0.489467	0.489472	0.489484	0.489508	0.489556	0.489651	0.489842	0.490225	0.490989	0.492519	0.495585	0.501738	0.514133	0.539271	0.590965	0.700165	0.930824	0.372407	0.385724	0.743769	0.391661	0.570122	0.387413	0.67122	0.395068	0.431264	0.365729	0.351689	0.379746	0.295	0.438639	0.309476	0.363408	0.337097	0.271399	0.317367	0.43492	1.04534	1.03458	0.976962	0.869964	0.715143	0
'Rxn0012'	0	0.0329798	0.0329798	0.0329798	0.0329798	0.0329798	0.0329798	0.0329798	0.0329798	0.0329798	0.0329797	0.0329796	0.0329795	0.0329792	0.0329785	0.0329772	0.0329747	0.0329695	0.032959	0.0329377	0.0328937	0.0327997	0.0325956	0.0320181	0.0317391	0.0314137	0.0307099	0.0302809	0.0294749	0.0289288	0.0280151	0.027054	0.0260518	0.0250174	0.0239628	0.0229018	0.02185	0.0205781	0.0195997	0.0184453	0.017368	0.0167792	0.0166325	0.0167975	0.0161895	0.0152539	0.0136353	0.011034	0.00872964
'Rxn0014'	0	0.0362206	0.0362206	0.0362206	0.0362206	0.0362206	0.0362206	0.0362206	0.0362206	0.0362206	0.0362205	0.0362204	0.0362203	0.0362199	0.0362192	0.0362178	0.036215	0.0362093	0.0361978	0.0361744	0.0361261	0.0360228	0.0357987	0.0351644	0.034858	0.0345006	0.0337277	0.0332565	0.0323713	0.0317715	0.030768	0.0297125	0.0286118	0.0274758	0.0263175	0.0251523	0.0239972	0.0226003	0.0215256	0.0202578	0.0190747	0.018428	0.0182669	276.192	276.278	276.366	276.51	276.76	499.285
'Rxn0017'	0	0	0	0	0	0	0	0	0	0	0	0	0	0	0	0	0	0	0	0	0	0	0	0	0	0	0	0	0	0	0	0	0	0	0	0	0	0	0	0	0	0	0	276.173	276.26	276.349	276.495	277	499.275
'Rxn0026'	0	0.0730475	0.0730475	0.0730475	0.0730475	0.0730475	0.0730475	0.0730475	0.0730475	0.0730474	0.0730473	0.0730472	0.0730468	0.0730461	0.0730447	0.0730418	0.0730361	0.0730246	0.0730014	0.0729543	0.0728569	0.0726485	0.0721965	0.0709175	0.0702994	0.0695787	0.0680199	0.0670696	0.0652844	0.0640749	0.062051	0.0599223	0.0577025	0.0554115	0.0530755	0.0507256	0.048396	0.0455788	0.0434116	0.0408547	0.0384687	0.0371645	0.0368396	0.0369894	0.0356434	0.0335725	0.0299904	0.0242346	0.0191385
'Rxn0029'	0	0.0346619	0.0346619	0.0346619	0.0346619	0.0346619	0.0346619	0.0346619	0.0346619	0.0346618	0.0346618	0.0346617	0.0346615	0.0346612	0.0346605	0.0346592	0.0346564	0.034651	0.03464	0.0346176	0.0345714	0.0344725	0.0342581	0.0336511	0.0333579	0.0330159	0.0322762	0.0318253	0.0309782	0.0304043	0.0294439	0.0284338	0.0273805	0.0262934	0.0251849	0.0240699	0.0229645	0.0216277	0.0205993	0.0194	0.0183	0.0176	0.0175	0.0176542	0.0170152	0.0160319	0.0143308	0.0116	0.00917487
'Rxn0030'	0	0.0346619	0.0346619	0.0346619	0.0346619	0.0346619	0.0346619	0.0346619	0.0346619	0.0346618	0.0346618	0.0346617	0.0346615	0.0346612	0.0346605	0.0346592	0.0346564	0.034651	0.03464	0.0346176	0.0345714	0.0344725	0.0342581	0.0337	0.0334	0.033	0.0323	0.0318	0.031	0.0304	0.0294	0.0284	0.0274	0.0263	0.0252	0.0241	0.0229645	0.0216277	0.0205993	0.019386	0.0182538	0.017635	0.0174808	0.0176542	0.0170152	0.0160319	0.0143308	0.0115967	0.00917487
'Rxn0031'	0	0.0346619	0.0346619	0.0346619	0.0346619	0.0346619	0.0346619	0.0346619	0.0346619	0.0346618	0.0346618	0.0346617	0.0346615	0.0346612	0.0346605	0.0346592	0.0346564	0.034651	0.03464	0.0346176	0.0345714	0.0344725	0.0342581	0.0336511	0.0333579	0.0330159	0.0322762	0.0318253	0.0309782	0.0304043	0.0294439	0.0284338	0.0273805	0.0262934	0.0251849	0.0240699	0.0229645	0.0216277	0.0205993	0.019386	0.0182538	0.017635	0.0174808	0.0176542	0.0170152	0.0160319	0.0143308	0.0115967	0.00917487
'Rxn0032'	0	0.0346619	0.0346619	0.0346619	0.0346619	0.0346619	0.0346619	0.0346619	0.0346619	0.0346618	0.0346618	0.0346617	0.0346615	0.0346612	0.0346605	0.0346592	0.0346564	0.034651	0.03464	0.0346176	0.0345714	0.0344725	0.0342581	0.0336511	0.0333579	0.0330159	0.0322762	0.0318253	0.0309782	0.0304043	0.0294439	0.0284338	0.0273805	0.0262934	0.0251849	0.0240699	0.0229645	0.0216277	0.0205993	0.019386	0.0182538	0.017635	0.0174808	0.0176542	0.0170152	0.0160319	0.0143308	0.0115967	0.00917487
'Rxn0033'	0	0.0346619	0.0346619	0.0346619	0.0346619	0.0346619	0.0346619	0.0346619	0.0346619	0.0346618	0.0346618	0.0346617	0.0346615	0.0346612	0.0346605	0.0346592	0.0346564	0.034651	0.03464	0.0346176	0.0345714	0.0344725	0.0342581	0.0336511	0.0333579	0.0330159	0.0322762	0.0318253	0.0309782	0.0304043	0.0294439	0.0284338	0.0273805	0.0262934	0.0251849	0.0240699	0.0229645	0.0216277	0.0205993	0.019386	0.0182538	0.017635	0.0174808	0.0176542	0.0170152	0.0160319	0.0143308	0.0115967	0.00917487
'Rxn0034'	0	0.0346619	0.0346619	0.0346619	0.0346619	0.0346619	0.0346619	0.0346619	0.0346619	0.0346618	0.0346618	0.0346617	0.0346615	0.0346612	0.0346605	0.0346592	0.0346564	0.034651	0.03464	0.0346176	0.0345714	0.0344725	0.0342581	0.0336511	0.0333579	0.0330159	0.0322762	0.0318253	0.0309782	0.0304043	0.0294439	0.0284338	0.0273805	0.0262934	0.0251849	0.0240699	0.0229645	0.0216277	0.0205993	0.019386	0.0182538	0.017635	0.0174808	0.0176542	0.0170152	0.0160319	0.0143308	0.0115967	0.00917487
'Rxn0038'	0	0	0	0	0	0	0	0	0	0	0	0	0	0	0	0	0	0	0	0	0	0	0	0	0	0	0	0	0	0	0	0	0	0	0	0	0	0	0	0	0	0	0	0	0	0	0	0	0
'Rxn0039'	0	4.21e-25	1.49e-25	1.35e-25	-3.2e-25	2.51e-25	3.19e-25	2.53e-25	1.32e-25	5.16e-25	5.94e-25	-1.86e-25	4.54e-25	4.2e-25	3.78e-25	-3.85e-25	4.41e-25	2.71e-25	4.31e-25	0	9.19e-34	0	0	0	3.19e-25	2.3e-34	0	0	-8.95e-34	-2.3e-34	1.09e-24	0	0	-8.95e-34	9.19e-34	-2.32e-25	9.19e-34	0	0	2.07e-25	8.11e-25	1.24e-24	0	1.58e-25	1.46e-24	5.06e-25	4.62e-24	1.03e-24	8.06e-28
'Rxn0051'	0	0.00092469	0.00092469	0.00092469	0.00092469	0.00092469	0.00092469	0.00092469	0.00092469	0.00092469	0.00092468	0.00092468	0.00092468	0.00092467	0.00092465	0.00092461	0.00092454	0.0009244	0.0009241	0.00092351	0.00092227	0.00091964	0.00091391	0.00089772	0.0008899	0.00088078	0.00086104	0.00084901	0.00082642	0.000811105	0.000785	0.000758539	0.000730438	0.000701437	0.000671867	0.000642121	0	0.000577	0	0.000517168	0.000486963	0.000470454	0.000466342	0.000471	0.00045392	0.000428	0.000382	0.000309	0.000245
'Rxn0052'	0	4.78e-28	5.98e-28	7.77e-28	8.37e-28	0	0	2.99e-28	1.2e-27	-1.08e-27	1.08e-27	8.37e-28	-5.98e-28	-1.2e-27	2.15e-27	1.67e-27	5.38e-28	0	5.38e-28	5.98e-28	-1.32e-27	-1.08e-27	-4.78e-28	-6.79e-29	0	-1.08e-27	-3.4e-29	2.15e-27	2.72e-28	5.38e-28	0	-2.72e-28	0	-3.4e-29	2.72e-28	3.89e-28	-0.000613	2.72e-28	-0.00055	1.36e-28	1.36e-28	0	-6.79e-29	0	0	0	0	0	-1.66e-32
'Rxn0054'	0	0.318326	0.318326	0.318326	0.318327	0.318327	0.318328	0.31833	0.318334	0.318342	0.318358	0.318389	0.318452	0.318578	0.318831	0.319336	0.320348	0.322379	0.32647	0.334768	0.351831	0.38787	0.463974	0.255994	0.278288	0.3964	0.255962	0.333533	0.250277	0.361486	0.265371	0.252184	0.231872	0.224356	0.22731	0.210437	0.254205	0.195932	0.219924	0.193684	0.172247	0.181067	0.212701	222.041	222.046	222.056	222.073	222.099	0.041956
'Rxn0055'	0	0.318326	0.318326	0.318326	0.318327	0.318327	0.318328	0.31833	0.318334	0.318342	0.318358	0.318389	0.318452	0.318578	0.318831	0.319336	0.320348	0.322379	0.32647	0.334768	0.351831	0.38787	0.463974	0.256	0.278	0.396	0.256	0.334	0.25	0.361	0.265	0.252	0.232	0.224	0.22731	0.210437	0.254	0.195932	0.219924	0.194	0.172247	0.181067	0.212701	222	222	222.056	222	222.099	0.042
'Rxn0056'	0	0.145455	0.145	0.145	0.145456	0.145	0.145	0.145	0.145459	0.145463	0.145	0.145487	0.146	0.146	0.145708	0.146	0.146468	0.147486	0.149536	0.154	0.162243	0.18	0.218	0.157	0.126	0.185	0.152	0.154	0.148	0.169	0.121	0.139	0.136	0.131793	0.127789	0.0956784	0.117997	0.113938	0.101788	0.10445	0.0992583	0.0963967	0.0994051	0.908957	1.03871	0.981424	0.838853	0.719447	0
'Rxn0057'	0	-0.0318615	-0.0318615	-0.0318616	-0.0318618	-0.031862	-0.0318625	-0.0318635	-0.0318655	-0.0318695	-0.0318776	-0.0318937	-0.0319257	-0.0319901	-0.0321188	-0.0323763	-0.0328923	-0.0339279	-0.0360139	-0.040245	-0.0489462	-0.067329	-0.106169	-0.0466685	-0.0166344	-0.0769472	-0.0466634	-0.0498887	-0.0465821	-0.0690869	-0.0245585	-0.0463012	-0.0459864	-0.0456579	-0.0452909	-0.0168389	-0.0427847	-0.0431114	-0.0343349	-0.0409772	-0.0394995	-0.0386678	-0.0421816	-0.851165	-0.983019	-0.928955	-0.791965	-0.68153	0.0108915
'Rxn0058'	0	0.145455	0.145455	0.145455	0.145456	0.145456	0.145456	0.145457	0.145459	0.145463	0.145471	0.145487	0.145518	0.145582	0.145708	0.145961	0.146468	0.147486	0.149536	0.153694	0.162243	0.180302	0.218438	0.156946	0.125949	0.18514	0.152429	0.154175	0.148089	0.16871	0.121031	0.139459	0.135688	0.131793	0.127789	0.0956784	0.117997	0.113938	0.101788	0.10445	0.0992583	0.0963967	0.0994051	0.908957	1.03871	0.981424	0.838853	0.719447	0
'Rxn0059'	0	0.145455	0.145	0.145	0.145456	0.145	0.145456	0.145	0.145	0.145	0.145	0.145487	0.146	0.146	0.146	0.145961	0.146	0.147	0.149536	0.154	0.162243	0.180302	0.218	0.157	0.126	0.185	0.152	0.154	0.148	0.169	0.121	0.139	0.136	0.132	0.127789	0.0956784	0.117997	0.113938	0.101788	0.10445	0.0992583	0.0963967	0.0994051	0.908957	1.03871	0.981424	0.838853	0.719447	0
'Rxn0060'	0	0	0	0	0	0	0	0	0	0	0	0	0	0	0	0	0	0	0	0	0.00190701	0.0202097	0.0588784	0	0	0.0297825	0	0.00289278	0	0.0221167	0	0	0	0	0	0	0	0	0	0	0	0	0.00365094	0.81641	0.949513	0.897343	0.763619	0.658431	0
'Rxn0061'	0	0	0	0	0	0	0	0	0	0	0	0	0	0	0	0	0	0	0	0	0	0	0	0	0	0	0	0	0	0	0	0	0	0	0	0	0	0	0	0	0	0	0	0.0121942	0.011392	0.00992394	0.00759827	0.00461716	0.00261091
'Rxn0066'	0	-0.019362	-0.019362	-0.019362	-0.019362	-0.019362	-0.019362	-0.019362	-0.019362	-0.019362	-0.0193619	-0.0193619	-0.0193618	-0.0193616	-0.0193612	-0.0193605	-0.019359	-0.0193559	-0.0193498	-0.0193373	-0.0193115	-0.0192562	-0.0191364	-0.0187974	-0.0186336	-0.0184425	-0.0180294	-0.0177775	-0.0173043	-0.0169837	-0.0164473	-0.015883	-0.0152946	-0.0146874	-0.0140682	-0.0134453	-0.0128279	-0.0120811	-0.0115067	-0.010829	-0.0101965	-0.00985083	-0.00976472	-0.00180902	-0.00173462	-0.00172922	-0.00178159	-0.00192978	-0.00211145
'Rxn0070'	0	-0.0231614	-0.0231614	-0.0231614	-0.0231614	-0.0231614	-0.0231614	-0.0231614	-0.0231614	-0.0231614	-0.0231614	-0.0231613	-0.0231612	-0.023161	-0.0231605	-0.0231595	-0.0231576	-0.0231538	-0.0231461	-0.0231305	-0.0230982	-0.0230291	-0.0228792	-0.0224479	-0.0222433	-0.0220048	-0.0214816	-0.0211678	-0.0205709	-0.0201727	-0.0194991	-0.0187924	-0.0180577	-0.0173023	-0.0165352	-0.0157674	-0.0150109	-0.0140923	-0.0134001	-0.0125794	-0.0118215	-0.011415	-0.0113207	-0.0114518	-0.0109984	-0.0103038	-0.00910606	-0.00719208	-0.00551598
'Rxn0072'	0	0.0248827	0.0248827	0.0248827	0.0248827	0.0248827	0.0248827	0.0248827	0.0248827	0.0248827	0.0248826	0.0248826	0.0248825	0.0248822	0.0248817	0.0248808	0.0248788	0.0248749	0.024867	0.024851	0.0248178	0.0247468	0.0245928	0.0241571	0.0239466	0.0237011	0.0231701	0.0228464	0.0222383	0.0218263	0.0211369	0.0204118	0.0196556	0.0188752	0.0180795	0.017279	0.0164855	0.0155259	0.0147876	0.0139166	0.0131039	0.0126596	0.0125489	1.47e-26	1.37e-26	1.34e-26	3.03e-26	0.000912	0.0017635
'Rxn0073'	0	0.0248827	0.0248827	0.0248827	0.0248827	0.0248827	0.0248827	0.0248827	0.0248827	0.0248827	0.0248826	0.0248826	0.0248825	0.0248822	0.0248817	0.0248808	0.0248788	0.0248749	0.024867	0.024851	0.0248178	0.0247468	0.0245928	0.0241571	0.0239466	0.0237011	0.0231701	0.0228464	0.0222383	0.0218263	0.0211369	0.0204118	0.0196556	0.0188752	0.0180795	0.017279	0.0164855	0.0155259	0.0147876	0.0139166	0.0131039	0.0126596	0.0125489	1.47e-26	1.38e-26	1.34e-26	3.03e-26	0.000912	0.0017635
'Rxn0074'	0	0.0248827	0.0248827	0.0248827	0.0248827	0.0248827	0.0248827	0.0248827	0.0248827	0.0248827	0.0248826	0.0248826	0.0248825	0.0248822	0.0248817	0.0248808	0.0248788	0.0248749	0.024867	0.024851	0.0248178	0.0247468	0.0245928	0.0241571	0.0239466	0.0237011	0.0231701	0.0228464	0.0222383	0.0218263	0.0211369	0.0204118	0.0196556	0.0188752	0.0180795	0.017279	0.0164855	0.0155259	0.0147876	0.0139166	0.0131039	0.0126596	0.0125489	1.46e-26	1.38e-26	1.34e-26	3.03e-26	0.000912	0.0017635
'Rxn0078'	0	0	0	0	0	0	0	0	0	0	0	0	0	0	0	0	0	0	0	0	0	0	0	0	0	0	0	0	0	0	0	0	0	0	0	0	0	0	0	0	0	0	0	552.346	552.52	552.698	552.99	553.496	998.55
'Rxn0080'	0	0	0	0	0	0	0	0	0	0	0	0	0	0	0	0	0	0	0	0	0	0	0	0	0	0	0	0	0	0	0	0	0	0	0	0	0	0	0	0	0	0	0	0	0	0	0	0	0
'Rxn0081'	0	-0.0394614	-0.0394614	-0.0394614	-0.0394614	-0.0394614	-0.0394614	-0.0394614	-0.0394614	-0.0394614	-0.0394613	-0.0394612	-0.039461	-0.0394607	-0.0394599	-0.0394583	-0.0394553	-0.0394491	-0.0394365	-0.0394111	-0.0393584	-0.0392459	-0.0390017	-0.0383107	-0.0379769	-0.0375875	-0.0367454	-0.0362321	-0.0352677	-0.0346143	-0.0335209	-0.032371	-0.0311718	-0.0299342	-0.0286722	-0.0274028	-0.0267569	-0.0246224	-0.0240012	-0.0220704	-0.0207814	-0.0200769	-0.0199014	-552.366	-552.54	-552.717	-553.007	-553.51	-998.561
'Rxn0082'	0	-0.0394614	-0.0394614	-0.0394614	-0.0394614	-0.0394614	-0.0394614	-0.0394614	-0.0394614	-0.0394614	-0.0394613	-0.0394612	-0.039461	-0.0394607	-0.0394599	-0.0394583	-0.0394553	-0.0394491	-0.0394365	-0.0394111	-0.0393584	-0.0392459	-0.0390017	-0.0383107	-0.0379769	-0.0375875	-0.0367454	-0.0362321	-0.0352677	-0.0346143	-0.0335209	-0.032371	-0.0311718	-0.0299342	-0.0286722	-0.0274028	-0.0267569	-0.0246224	-0.0240012	-0.0220704	-0.0207814	-0.0200769	-0.0199014	-0.0200988	-0.0193712	-0.0182518	-0.0163151	-0.0132025	-0.0104453
'Rxn0084'	0	0.192068	0.192068	0.192068	0.192068	0.192068	0.192068	0.192068	0.192068	0.192067	0.192067	0.192067	0.192066	0.192064	0.19206	0.192053	0.192038	0.192007	0.191946	0.191822	0.191565	0.191016	0.189825	0.186451	0.184823	0.182923	0.178813	0.176309	0.171602	0.168415	0.16308	0.15747	0.15162	0.145584	0.13943	0.133241	0.127719	0.119687	0.114534	0.107256	0.100979	0.0975514	0.0967	0.0949825	0.091525	0.0862421	0.0771	0.0625	0.049563
'Rxn0085'	0	-0.192068	-0.192068	-0.192068	-0.192068	-0.192068	-0.192068	-0.192068	-0.192068	-0.192067	-0.192067	-0.192067	-0.192066	-0.192064	-0.19206	-0.192053	-0.192037	-0.192007	-0.191946	-0.191822	-0.191565	-0.191016	-0.189825	-0.186451	-0.184823	-0.182923	-0.178813	-0.176309	-0.171602	-0.168415	-0.16308	-0.15747	-0.15162	-0.145584	-0.13943	-0.133241	-0.127719	-0.119687	-0.114534	-0.107256	-0.100979	-0.0975514	-0.0967	-0.0949825	-0.091525	-0.0862421	-0.0771	-0.0625	-0.049563
'Rxn0086'	0	1.64268	1.64268	1.64268	1.64267	1.64267	1.64267	1.64266	1.64265	1.64262	1.64256	1.64244	1.64221	1.64174	1.64081	1.63894	1.6352	1.62768	1.61255	1.58184	1.51868	1.38519	1.10288	1.76683	1.68153	1.24278	1.6533	1.37033	1.57418	1.16336	1.42488	1.35422	1.36763	1.31466	1.20786	1.20562	0.96915	1.06521	0.909378	0.885699	0.89416	0.796737	0.641205	-0.0959406	-0.0924484	-0.0871121	-0.0779	-0.0631	0.524793
'Rxn0087'	0	1.38026	1.38026	1.38026	1.38025	1.38025	1.38025	1.38024	1.38023	1.3802	1.38014	1.38002	1.37979	1.37933	1.3784	1.37654	1.37282	1.36535	1.35029	1.31976	1.25695	1.12421	0.84353	1.5121	1.42904	0.992882	1.40904	1.1295	1.33979	0.933331	1.20217	1.13919	1.1606	1.1159	1.01752	1.02375	0.795059	0.901883	0.753296	0.739365	0.756403	0.66366	0.509286	-0.221402	-0.213325	-0.201046	-0.179893	-0.145995	0.458793
'Rxn0088'	0	1.38026	1.38026	1.38026	1.38025	1.38025	1.38025	1.38024	1.38023	1.3802	1.38014	1.38002	1.37979	1.37933	1.3784	1.37654	1.37282	1.36535	1.35029	1.31976	1.25695	1.12421	0.84353	1.5121	1.42904	0.992882	1.40904	1.1295	1.33979	0.933331	1.20217	1.13919	1.1606	1.1159	1.01752	1.02375	0.795059	0.901883	0.753296	0.739365	0.756403	0.66366	0.509286	-0.221402	-0.213325	-0.201046	-0.179893	-0.145995	0.458793
'Rxn0089'	0	1.85461	1.85461	1.85461	1.85461	1.85461	1.85461	1.85461	1.85461	1.85461	1.85461	1.8546	1.8546	1.85458	1.85454	1.85447	1.85433	1.85404	1.85346	1.85227	1.84792	1.82438	1.77435	1.88451	1.78449	1.73665	1.8007	1.69962	1.72721	1.60455	1.57517	1.57045	1.52633	1.46759	1.39727	1.2905	1.23215	1.21136	1.10866	1.07646	1.0278	0.981027	0.944206	0.823943	0.821255	0.775915	0.690071	0.569149	0.429461
'Rxn0090'	0	1.85461	1.85461	1.85461	1.85461	1.85461	1.85461	1.85461	1.85461	1.85461	1.85461	1.8546	1.8546	1.85458	1.85454	1.85447	1.85433	1.85404	1.85346	1.85227	1.84792	1.82438	1.77435	1.88451	1.78449	1.73665	1.8007	1.69962	1.72721	1.60455	1.57517	1.57045	1.52633	1.46759	1.39727	1.2905	1.23215	1.21136	1.10866	1.07646	1.0278	0.981027	0.944206	0.823943	0.821255	0.775915	0.690071	0.569149	0.429461
'Rxn0091'	0	1.72006	1.72006	1.72006	1.72006	1.72006	1.72006	1.72006	1.72006	1.72006	1.72006	1.72005	1.72004	1.72003	1.71999	1.71993	1.71979	1.71953	1.71899	1.71789	1.71372	1.69057	1.64139	1.75396	1.6551	1.6086	1.67558	1.57628	1.60721	1.48681	1.46122	1.46049	1.42052	1.36606	1.30009	1.1977	1.14367	1.12813	1.02942	1.00196	0.957698	0.913311	0.87707	0.772209	0.77149	0.728955	0.647832	0.534346	0.401107
'Rxn0094'	0	0.0346619	0.0346619	0.0346619	0.0346619	0.0346619	0.0346619	0.0346619	0.0346619	0.0346618	0.0346618	0.0346617	0.0346615	0.0346612	0.0346605	0.0346592	0.0346564	0.034651	0.03464	0.0346176	0.0345714	0.0344725	0.0342581	0.0336511	0.0333579	0.0330159	0.0322762	0.0318253	0.0309782	0.0304043	0.0294439	0.0284338	0.0273805	0.0262934	0.0251849	0.0240699	0.0229645	0.0216277	0.0205993	0.019386	0.0182538	0.017635	0.0174808	0.0176542	0.0170152	0.0160319	0.0143308	0.0115967	0.138784
'Rxn0095'	0	0.195734	0.195734	0.195734	0.195734	0.195734	0.195734	0.195733	0.195733	0.195733	0.195733	0.195733	0.195732	0.19573	0.195726	0.195719	0.195704	0.195673	0.195612	0.195488	0.195232	0.194684	0.193498	0.274318	0.188186	0.186309	0.256344	0.179455	0.244921	0.171417	0.165915	0.209442	0.215489	0.208358	0.190496	0.136307	0.130503	0.172382	0.118124	0.142415	0.146799	0.128757	0.102432	0.897878	1.05571	0.998979	0.849933	0.738196	0.0417227
'Rxn0096'	0	0.195734	0.195734	0.195734	0.195734	0.195734	0.195734	0.195733	0.195733	0.195733	0.195733	0.195733	0.195732	0.19573	0.195726	0.195719	0.195704	0.195673	0.195612	0.195488	0.195232	0.194684	0.193498	0.274318	0.188186	0.186309	0.256344	0.179455	0.244921	0.171417	0.165915	0.209442	0.215489	0.208358	0.190496	0.136307	0.130503	0.172382	0.118124	0.142415	0.146799	0.128757	0.102432	0.897878	1.05571	0.998979	0.849933	0.738196	0.0417227
'Rxn0097'	0	0.195734	0.195734	0.195734	0.195734	0.195734	0.195734	0.195733	0.195733	0.195733	0.195733	0.195733	0.195732	0.19573	0.195726	0.195719	0.195704	0.195673	0.195612	0.195488	0.195232	0.194684	0.193498	0.1898	0.188186	0.186309	0.181909	0.179455	0.174504	0.171417	0.165915	0.160193	0.1543	0.148299	0.142271	0.136307	0.130503	0.12328	0.118124	0.111807	0.106029	0.103018	0.102432	0.186305	0.234769	0.224084	0.190733	0.173346	0.0417227
'Rxn0100'	0	-0.0416898	-0.0416898	-0.0416898	-0.0416898	-0.0416898	-0.0416898	-0.0416898	-0.0416898	-0.0416898	-0.0416897	-0.0416896	-0.0416894	-0.041689	-0.0416882	-0.0416866	-0.0416833	-0.0416767	-0.0416635	-0.0416366	-0.041581	-0.0414621	-0.0412041	-0.266261	-0.0401214	-0.0397101	-0.246786	-0.0382781	-0.234	-0.0365689	-0.0354139	-0.195867	-0.200999	-0.192886	-0.174009	-0.0289502	-0.0276207	-0.153463	-0.0247759	-0.122478	-0.126738	-0.108578	-0.0784213	0.0996821	0.15084	0.14365	0.116548	0.110395	-0.0102318
'Rxn0101'	0	0.150949	0.150949	0.150949	0.150949	0.150949	0.150949	0.150949	0.150949	0.150949	0.150949	0.150949	0.150948	0.150946	0.150944	0.150938	0.150926	0.150902	0.150854	0.150757	0.150555	0.150124	0.149189	0.231062	0.145265	0.143774	0.214985	0.138585	0.205309	0.13239	0.128204	0.17305	0.1804	0.174531	0.157865	0.10478	0.0999618	0.143237	0.0896533	0.114974	0.120201	0.102473	0.0760628	0.920577	1.07713	1.01779	0.86443	0.746952	0.0404613
'Rxn0102'	0	0.92797	0.92797	0.927971	0.927971	0.927971	0.927972	0.927974	0.927978	0.927985	0.928001	0.928031	0.928091	0.928211	0.928452	0.928934	0.9299	0.931838	0.935742	0.943659	0.959933	0.994288	1.06674	1.15798	0.864995	0.977313	1.10599	0.893563	1.06244	0.896882	0.783953	0.964124	0.94398	0.909925	0.864694	0.637131	0.661882	0.758057	0.588207	0.67202	0.64761	0.613966	0.587684	1000	1000	1000	1000	1000	0.191659
'Rxn0107'	0	-0.777021	-0.777021	-0.777021	-0.777022	-0.777022	-0.777023	-0.777025	-0.777029	-0.777036	-0.777052	-0.777082	-0.777143	-0.777265	-0.777509	-0.777996	-0.778974	-0.780936	-0.784888	-0.792902	-0.809378	-0.844164	-0.917551	-0.92692	-0.71973	-0.833538	-0.891007	-0.754979	-0.85713	-0.764492	-0.655748	-0.791074	-0.763581	-0.735394	-0.706829	-0.532351	-0.561921	-0.614819	-0.498554	-0.557046	-0.527408	-0.511493	-0.511621	-778.154	-778.142	-778.122	-778.088	-778.034	-0.151197
'Rxn0110'	0	994.333	994.333	994.333	994.333	994.333	994.333	994.332	994.332	994.332	994.332	994.332	994.332	994.331	994.33	994.328	994.323	994.314	994.294	994.256	994.174	993.987	993.594	0.0241571	994.687	994.108	0.0231701	994.59	0.0222383	994.601	995.217	0.0204118	0.0196556	0.0188752	0.0180795	996.135	996.048	0.0155259	996.505	0.0139166	0.0131039	0.0126596	0.0125489	0	0	0	0	0	0.00437441
'Rxn0117'	0	9.55e-25	3.14e-25	1.63e-13	1.63e-13	-3.27e-16	5.23e-25	1.63e-13	3.27e-16	1.63e-13	1.35e-24	-4.13e-25	1.63e-13	1.04e-24	3.27e-16	1.63e-13	3.27e-16	5.63e-25	9.79e-25	3.27e-16	1.63e-13	1.63e-13	1.64e-16	-0.226	3.27e-16	2.01e-24	-0.208	1.38e-24	-0.197	1.63e-13	1.63e-13	-0.162	-0.168	-0.161	-0.144	4.58e-18	6.92e-26	-0.127	-2.5e-25	-0.0992	-0.105	-0.0874	-0.0574	-2.69e-24	1.62e-16	1.62e-16	-3.64e-24	8.06e-17	-8.12e-19
'Rxn0118'	0	-9.55e-25	-3.14e-25	-1.63e-13	-1.63e-13	3.27e-16	-5.23e-25	-1.63e-13	-3.27e-16	-1.63e-13	-1.35e-24	4.13e-25	-1.63e-13	-1.04e-24	-3.27e-16	-1.63e-13	-3.27e-16	-5.63e-25	-9.79e-25	-3.27e-16	-1.63e-13	-1.63e-13	-1.64e-16	0.226	-3.27e-16	-2.01e-24	0.208	-1.38e-24	0.197	-1.63e-13	-1.63e-13	0.162	0.168	0.161	0.144	-4.58e-18	-6.91e-26	0.127	2.5e-25	0.0992	0.105	0.0874	0.0574	2.69e-24	-1.62e-16	-1.62e-16	3.64e-24	-8.06e-17	8.12e-19
'Rxn0124'	0	-0.0976528	-0.0976528	-0.0976528	-0.0976528	-0.0976528	-0.0976528	-0.0976528	-0.0976527	-0.0976527	-0.0976525	-0.0976523	-0.0976518	-0.0976509	-0.097649	-0.0976451	-0.0976374	-0.097622	-0.0975909	-0.0975276	-0.0973968	-0.0971169	-0.0965099	-0.0947896	-0.0939597	-0.0929918	-0.0908962	-0.0896204	-0.0872211	-0.0855977	-0.0828787	-0.0800196	-0.0770388	-0.0739635	-0.070829	-0.0676771	-0.0645541	-0.0607762	-0.0578749	-0.0544507	-0.0512581	-0.0495158	-0.0490843	-0.0468945	-0.0451776	-0.0425732	-0.0380896	-0.0309089	-0.0245718
'Rxn0125'	0	0.0930769	0.0930769	0.0930769	0.0930769	0.0930769	0.0930769	0.0930769	0.0930769	0.0930768	0.0930767	0.0930765	0.093076	0.0930751	0.0930733	0.0930696	0.0930623	0.0930476	0.0930179	0.0929576	0.0928328	0.092566	0.0919873	0.0903471	0.0895559	0.0886333	0.0866352	0.085419	0.0831315	0.0815839	0.0789917	0.0762659	0.0734242	0.0704924	0.0675042	0.0644995	0.0615224	0.057921	0.0551555	0.0518915	0.0488483	0.0471878	0.0467766	0.0445638	0.0429313	0.0404567	0.0361978	0.0293779	0.0233605
'Rxn0126'	0	-0.0194006	-0.0194006	-0.0194006	-0.0194006	-0.0194006	-0.0194006	-0.0194006	-0.0194006	-0.0194006	-0.0194005	-0.0194005	-0.0194004	-0.0194002	-0.0193998	-0.0193991	-0.0193976	-0.0193946	-0.0193886	-0.0193762	-0.0193508	-0.0192963	-0.0191781	-0.0188462	-0.0186845	-0.018496	-0.0180906	-0.0178418	-0.0173767	-0.0170597	-0.0165315	-0.0159753	-0.0153946	-0.0147945	-0.0141814	-0.0135635	-0.0129494	-0.012208	-0.0116329	-0.0109557	-0.0103213	-0.00997197	-0.00988272	-0.0126592	-0.0122152	-0.0114947	-0.0102265	-0.00816319	-0.00631244
'Rxn0127'	0	-0.0782522	-0.0782522	-0.0782522	-0.0782522	-0.0782522	-0.0782522	-0.0782522	-0.0782521	-0.0782521	-0.078252	-0.0782518	-0.0782514	-0.0782507	-0.0782491	-0.078246	-0.0782398	-0.0782274	-0.0782024	-0.0781514	-0.078046	-0.0778206	-0.0773317	-0.0759434	-0.0752751	-0.0744959	-0.0728056	-0.0717787	-0.0698443	-0.0685381	-0.0663472	-0.0640442	-0.0616442	-0.0591691	-0.0566475	-0.0541136	-0.0516047	-0.0485682	-0.046242	-0.043495	-0.0409368	-0.0395439	-0.0392016	-0.0342353	-0.0329624	-0.0310785	-0.0278632	-0.0227457	-0.0182593
'Rxn0128'	0	-0.0194006	-0.0194006	-0.0194006	-0.0194006	-0.0194006	-0.0194006	-0.0194006	-0.0194006	-0.0194006	-0.0194005	-0.0194005	-0.0194004	-0.0194002	-0.0193998	-0.0193991	-0.0193976	-0.0193946	-0.0193886	-0.0193762	-0.0193508	-0.0192963	-0.0191781	-0.0188462	-0.0186845	-0.018496	-0.0180906	-0.0178418	-0.0173767	-0.0170597	-0.0165315	-0.0159753	-0.0153946	-0.0147945	-0.0141814	-0.0135635	-0.0129494	-0.012208	-0.0116329	-0.0109557	-0.0103213	-0.00997197	-0.00988272	-0.0126592	-0.0122152	-0.0114947	-0.0102265	-0.00816319	-0.00631244
'Rxn0133'	0	0	0	0	0	0	0	0	0	0	0	0	0	0	0	0	0	0	0	0	0	0	0	0	0	0	0	0	0	0	0	0	0	0	0	0	0	0	0	0	0	0	0	0	0	0	0	0	0
'Rxn0135'	0	0	0	0	0	0	0	0	0	0	0	0	0	0	0	0	0	0	0	0	0	0	0	0.084518	0	0	0.0744349	0	0.070417	0	0	0.0492487	0.0611896	0.0600597	0.0482254	0	0	0.049102	0	0.0306088	0.04077	0.0257386	0	0.711574	0.820941	0.774895	0.6592	0.56485	0
'Rxn0138'	0	0.00148478	0.00148478	0.00148478	0.00148478	0.00148478	0.00148478	0.00148478	0.00148478	0.00148478	0.00148478	0.00148478	0.00148477	0.00148475	0.00148472	0.00148467	0.00148455	0.00148432	0.00148385	0.00148289	0.00148091	0.00147667	0.00146748	0.00144149	0.00142892	0.00141427	0.00138259	0.00136327	0.00132699	0.0013024	0.00126126	0.001218	0.00117288	0.00112631	0.00107883	0.00103106	0.00098371	0.000926448	0.000882395	0.000830424	0.000781924	0.000755415	0.000748812	0.00075624	0.000728866	0.000686744	0.000613876	0.00049676	0.000393017
'Rxn0139'	0	0.953901	0.953901	0.9539	0.9539	0.953899	0.953897	0.953894	0.953886	0.953872	0.953842	0.953784	0.953667	0.953432	0.952962	0.952023	0.950141	0.946362	0.938752	0.923314	0.891557	0.824433	0.682455	0	0.968332	0.747644	0	0.806861	0	0.697927	0.825012	0	0	0	0	0.694794	0.57233	0	0.533391	0	0	0	0	0	0	0	0	0	0
'Rxn0140'	0	0.0921574	0.0921574	0.0921574	0.0921574	0.0921574	0.0921574	0.0921573	0.0921573	0.0921573	0.0921571	0.0921569	0.0921565	0.0921556	0.0921538	0.0921502	0.0921429	0.0921284	0.0920992	0.0920396	0.0919165	0.0916532	0.0910821	0.0894658	0.088685	0.0877743	0.0858046	0.084604	0.0823482	0.08082	0.0782627	0.0755731	0.0727683	0.0698737	0.0669224	0.0639535	0.0610104	0.0574513	0.0547136	0.0514837	0.0484698	0.0468227	0.0464126	0.0468746	0.0451728	0.0425544	0.0380248	0.0307449	0.0242969
'Rxn0141'	0	0.0921574	0.0921574	0.0921574	0.0921574	0.0921574	0.0921574	0.0921573	0.0921573	0.0921573	0.0921571	0.0921569	0.0921565	0.0921556	0.0921538	0.0921502	0.0921429	0.0921284	0.0920992	0.0920396	0.0919165	0.0916532	0.0910821	0.0894658	0.088685	0.0877743	0.0858046	0.084604	0.0823482	0.08082	0.0782627	0.0755731	0.0727683	0.0698737	0.0669224	0.0639535	0.0610104	0.0574513	0.0547136	0.0514837	0.0484698	0.0468227	0.0464126	0.0468746	0.0451728	0.0425544	0.0380248	0.0307449	0.0242969
'Rxn0142'	0	0	0	0	0	0	0	0	0	0	0	0	0	0	0	0	0	0	0	0	0	0	0	0	0	0	0	0	0	0	0	0	0	0	0	0	0	0	0	0	0	0	0	0.00881013	0.00849123	0.00800051	0.00715161	0.00578722	0.00457861
'Rxn0147'	0	-1000	-1000	-1000	-1000	-1000	-1000	-1000	-1000	-1000	-1000	-1000	-1000	-1000	-1000	-1000	-1000	-1000	-1000	-1000	-1000	-1000	-1000	-1000	-1000	-1000	-1000	-1000	-1000	-1000	-1000	-1000	-1000	-1000	-1000	-1000	-1000	-1000	-1000	-1000	-1000	-1000	-1000	-276.457	-276.534	-276.607	-276.725	-276.935	-499.414
'Rxn0148'	0	0.344797	0.344797	0.344797	0.344797	0.344797	0.344797	0.344797	0.344797	0.344797	0.344797	0.344796	0.344794	0.344791	0.344784	0.34477	0.344743	0.344689	0.34458	0.344357	0.343897	0.342913	0.340779	0.334739	0.33182	0.328417	0.321056	0.316569	0.308138	0.302427	0.29287	0.282818	0.272335	0.261517	0.250487	0.23939	0.22839	0.215088	0.204854	0.192781	0.181515	0.175357	0.173824	0.175334	0.168975	0.159191	0.142265	0.115063	0.0909703
'Rxn0150'	0	1.31904	1.31904	1.31904	1.31904	1.31904	1.31904	1.31904	1.31904	1.31905	1.31905	1.31907	1.31909	1.31915	1.31925	1.31946	1.31988	1.32073	1.32244	1.3259	1.33492	1.36819	1.43831	1.21264	1.25703	1.33536	1.17359	1.23865	1.13115	1.22651	1.12519	1.06139	1.01144	0.973499	0.945592	0.925871	0.912756	0.815682	0.819819	0.752091	0.699612	0.691708	0.719472	222.496	222.485	222.47	222.444	222.4	0.304938
'Rxn0152'	0	0.0557391	0.0557391	0.0557391	0.0557391	0.055739	0.055739	0.055739	0.055739	0.055739	0.0557389	0.0557388	0.0557385	0.055738	0.0557369	0.0557347	0.0557303	0.0557216	0.0557039	0.055668	0.0555936	0.0554346	0.0550897	0.0541137	0.0536421	0.0530922	0.0519027	0.0511776	0.0498154	0.0488925	0.0473482	0.0457239	0.04403	0.0422818	0.0404994	0.0387063	0.0369287	0.034779	0.0331253	0.0311743	0.0293536	0.0283584	0.0281106	-0.00969376	-0.00865074	-0.00646602	-0.00296321	0.00128572	0.00370674
'Rxn0153'	0	0.128787	0.128787	0.128787	0.128787	0.128787	0.128787	0.128787	0.128786	0.128786	0.128786	0.128786	0.128785	0.128784	0.128782	0.128776	0.128766	0.128746	0.128705	0.128622	0.12845	0.128083	0.127286	0.0709175	0.123942	0.122671	0.0680199	0.118247	0.0652844	0.112967	0.109399	0.0599223	0.0577025	0.0554115	0.0530755	0.0894319	0.0853247	0.0455788	0.0765369	0.0408547	0.0384687	0.0371645	0.0368396	0.0369894	0.0356434	0.0335725	0.0299904	0.0255203	0.0228452
'Rxn0154'	0	0.128787	0.128787	0.128787	0.128787	0.128787	0.128787	0.128787	0.128786	0.128786	0.128786	0.128786	0.128785	0.128784	0.128782	0.128776	0.128766	0.128746	0.128705	0.128622	0.12845	0.128083	0.127286	0.0709175	0.123942	0.122671	0.0680199	0.118247	0.0652844	0.112967	0.109399	0.0599223	0.0577025	0.0554115	0.0530755	0.0894319	0.0853247	0.0455788	0.0765369	0.0408547	0.0384687	0.0371645	0.0368396	0.0369894	0.0356434	0.0335725	0.0299904	0.0255203	0.0228452
'Rxn0155'	0	0.128787	0.128787	0.128787	0.128787	0.128787	0.128787	0.128787	0.128786	0.128786	0.128786	0.128786	0.128785	0.128784	0.128782	0.128776	0.128766	0.128746	0.128705	0.128622	0.12845	0.128083	0.127286	0.0709175	0.123942	0.122671	0.0680199	0.118247	0.0652844	0.112967	0.109399	0.0599223	0.0577025	0.0554115	0.0530755	0.0894319	0.0853247	0.0455788	0.0765369	0.0408547	0.0384687	0.0371645	0.0368396	0.0369894	0.0356434	0.0335725	0.0299904	0.0255203	0.0228452
'Rxn0156'	0	0.108639	0.108639	0.108639	0.108639	0.108639	0.108639	0.108639	0.108639	0.108639	0.108639	0.108639	0.108638	0.108637	0.108635	0.108631	0.108622	0.108605	0.108571	0.108501	0.108356	0.108046	0.107374	0.105472	0.104552	0.10348	0.101162	0.0997489	0.0970938	0.095295	0.092285	0.0891191	0.0858176	0.0824104	0.0789362	0.0754414	0.0719767	0.0677869	0.0645636	0.0607609	0.0572123	0.0552727	0.0547895	0.0551173	0.0531151	0.0500345	0.0447058	0.0361425	0.0285595
'Rxn0157'	0	0.0730475	0.0730475	0.0730475	0.0730475	0.0730475	0.0730475	0.0730475	0.0730475	0.0730474	0.0730473	0.0730472	0.0730468	0.0730461	0.0730447	0.0730418	0.0730361	0.0730246	0.0730014	0.0729543	0.0728569	0.0726485	0.0721965	0.0709175	0.0702994	0.0695787	0.0680199	0.0670696	0.0652844	0.0640749	0.062051	0.0599223	0.0577025	0.0554115	0.0530755	0.0507256	0.048396	0.0455788	0.0434116	0.0408547	0.0384687	0.0371645	0.0368396	0.0369894	0.0356434	0.0335725	0.0299904	0.0242346	0.0191385
'Rxn0158'	0	0.0730475	0.0730475	0.0730475	0.0730475	0.0730475	0.0730475	0.0730475	0.0730475	0.0730474	0.0730473	0.0730472	0.0730468	0.0730461	0.0730447	0.0730418	0.0730361	0.0730246	0.0730014	0.0729543	0.0728569	0.0726485	0.0721965	0.0709175	0.0702994	0.0695787	0.0680199	0.0670696	0.0652844	0.0640749	0.062051	0.0599223	0.0577025	0.0554115	0.0530755	0.0507256	0.048396	0.0455788	0.0434116	0.0408547	0.0384687	0.0371645	0.0368396	0.0369894	0.0356434	0.0335725	0.0299904	0.0242346	0.0191385
'Rxn0159'	0	0.170391	0.170391	0.170391	0.170391	0.170391	0.170391	0.170391	0.170391	0.170391	0.170391	0.17039	0.170389	0.170388	0.170384	0.170378	0.170364	0.170338	0.170284	0.170174	0.169946	0.16946	0.168406	0.165422	0.163981	0.1623	0.158664	0.156447	0.152283	0.149461	0.14474	0.139775	0.134597	0.129253	0.123804	0.118323	0.112889	0.106317	0.101262	0.0952979	0.0897322	0.0866901	0.0859323	0.0727396	0.0697711	0.0652811	0.0575973	0.045463	0.0350568
'Rxn0160'	0	0.170391	0.170391	0.170391	0.170391	0.170391	0.170391	0.170391	0.170391	0.170391	0.170391	0.17039	0.170389	0.170388	0.170384	0.170378	0.170364	0.170338	0.170284	0.170174	0.169946	0.16946	0.168406	0.165422	0.163981	0.1623	0.158664	0.156447	0.152283	0.149461	0.14474	0.139775	0.134597	0.129253	0.123804	0.118323	0.112889	0.106317	0.101262	0.0952979	0.0897322	0.0866901	0.0859323	0.0727396	0.0697711	0.0652811	0.0575973	0.045463	0.0350568
'Rxn0161'	0	0.170391	0.170391	0.170391	0.170391	0.170391	0.170391	0.170391	0.170391	0.170391	0.170391	0.17039	0.170389	0.170388	0.170384	0.170378	0.170364	0.170338	0.170284	0.170174	0.169946	0.16946	0.168406	0.165422	0.163981	0.1623	0.158664	0.156447	0.152283	0.149461	0.14474	0.139775	0.134597	0.129253	0.123804	0.118323	0.112889	0.106317	0.101262	0.0952979	0.0897322	0.0866901	0.0859323	0.0727396	0.0697711	0.0652811	0.0575973	0.045463	0.0350568
'Rxn0162'	0	0.0761767	0.0761767	0.0761767	0.0761767	0.0761767	0.0761767	0.0761767	0.0761767	0.0761766	0.0761765	0.0761763	0.076176	0.0761752	0.0761737	0.0761708	0.0761648	0.0761528	0.0761287	0.0760795	0.0759779	0.0757606	0.0752893	0.0739554	0.0733109	0.0725593	0.0709338	0.0699428	0.068081	0.0668197	0.0647091	0.0624893	0.0601743	0.0577852	0.0553491	0.0528986	0.0504692	0.0475314	0.0452712	0.0426049	0.0401166	0.0387565	0.0384178	0.0342875	0.0329671	0.030972	0.027556	0.0221483	0.0174802
'Rxn0163'	0	0.0633137	0.0633137	0.0633137	0.0633137	0.0633137	0.0633137	0.0633137	0.0633137	0.0633136	0.0633135	0.0633134	0.0633131	0.0633125	0.0633112	0.0633088	0.0633038	0.0632938	0.0632738	0.0632329	0.0631485	0.0629678	0.0625761	0.0614675	0.0609318	0.0603071	0.0589561	0.0581324	0.056585	0.0555367	0.0537825	0.0519375	0.0500134	0.0480277	0.046003	0.0439663	0.0419471	0.0395053	0.0376269	0.0354107	0.0333426	0.0322122	0.0319306	0.0322474	0.0310801	0.029284	0.0261767	0.0211827	0.0167589
'Rxn0164'	0	0.0633137	0.0633137	0.0633137	0.0633137	0.0633137	0.0633137	0.0633137	0.0633137	0.0633136	0.0633135	0.0633134	0.0633131	0.0633125	0.0633112	0.0633088	0.0633038	0.0632938	0.0632738	0.0632329	0.0631485	0.0629678	0.0625761	0.0614675	0.0609318	0.0603071	0.0589561	0.0581324	0.056585	0.0555367	0.0537825	0.0519375	0.0500134	0.0480277	0.046003	0.0439663	0.0419471	0.0395053	0.0376269	0.0354107	0.0333426	0.0322122	0.0319306	0.0322474	0.0310801	0.029284	0.0261767	0.0211827	0.0167589
'Rxn0165'	0	0.0633137	0.0633137	0.0633137	0.0633137	0.0633137	0.0633137	0.0633137	0.0633137	0.0633136	0.0633135	0.0633134	0.0633131	0.0633125	0.0633112	0.0633088	0.0633038	0.0632938	0.0632738	0.0632329	0.0631485	0.0629678	0.0625761	0.0614675	0.0609318	0.0603071	0.0589561	0.0581324	0.056585	0.0555367	0.0537825	0.0519375	0.0500134	0.0480277	0.046003	0.0439663	0.0419471	0.0395053	0.0376269	0.0354107	0.0333426	0.0322122	0.0319306	0.0322474	0.0310801	0.029284	0.0261767	0.0211827	0.0167589
'Rxn0166'	0	0.0633137	0.0633137	0.0633137	0.0633137	0.0633137	0.0633137	0.0633137	0.0633137	0.0633136	0.0633135	0.0633134	0.0633131	0.0633125	0.0633112	0.0633088	0.0633038	0.0632938	0.0632738	0.0632329	0.0631485	0.0629678	0.0625761	0.0614675	0.0609318	0.0603071	0.0589561	0.0581324	0.056585	0.0555367	0.0537825	0.0519375	0.0500134	0.0480277	0.046003	0.0439663	0.0419471	0.0395053	0.0376269	0.0354107	0.0333426	0.0322122	0.0319306	0.0322474	0.0310801	0.029284	0.0261767	0.0211827	0.0167589
'Rxn0167'	0	0.0286518	0.0286518	0.0286518	0.0286518	0.0286518	0.0286518	0.0286518	0.0286518	0.0286518	0.0286518	0.0286517	0.0286516	0.0286513	0.0286507	0.0286496	0.0286473	0.0286429	0.0286338	0.0286153	0.0285771	0.0284953	0.028318	0.0278164	0.0275739	0.0272912	0.0266798	0.0263071	0.0256069	0.0251324	0.0243386	0.0235037	0.022633	0.0217344	0.0208181	0.0198964	0.0189826	0.0178776	0.0170276	0.0160247	0.0150888	0.0145772	0.0144498	0.0145931	0.0140649	0.0132521	0.011846	0.00958598	0.00758404
'Rxn0168'	0	0.0932896	0.0932896	0.0932896	0.0932896	0.0932896	0.0932896	0.0932895	0.0932895	0.0932895	0.0932894	0.0932891	0.0932887	0.0932878	0.0932859	0.0932823	0.093275	0.0932603	0.0932307	0.0931706	0.0930461	0.09278	0.0922027	0.0905693	0.08978	0.0888595	0.0868688	0.0856552	0.0833752	0.0818306	0.0792459	0.0765273	0.0736923	0.0707665	0.0677832	0.0647821	0.0618069	0.0582091	0.0554413	0.0521759	0.0491287	0.0474631	0.0470482	0.0379811	0.03635	0.0338814	0.029659	0.0230053	0.0173318
'Rxn0169'	0	0.0932896	0.0932896	0.0932896	0.0932896	0.0932896	0.0932896	0.0932895	0.0932895	0.0932895	0.0932894	0.0932891	0.0932887	0.0932878	0.0932859	0.0932823	0.093275	0.0932603	0.0932307	0.0931706	0.0930461	0.09278	0.0922027	0.0905693	0.08978	0.0888595	0.0868688	0.0856552	0.0833752	0.0818306	0.0792459	0.0765273	0.0736923	0.0707665	0.0677832	0.0647821	0.0618069	0.0582091	0.0554413	0.0521759	0.0491287	0.0474631	0.0470482	0.0379811	0.03635	0.0338814	0.029659	0.0230053	0.0173318
'Rxn0170'	0	0.0932896	0.0932896	0.0932896	0.0932896	0.0932896	0.0932896	0.0932895	0.0932895	0.0932895	0.0932894	0.0932891	0.0932887	0.0932878	0.0932859	0.0932823	0.093275	0.0932603	0.0932307	0.0931706	0.0930461	0.09278	0.0922027	0.0905693	0.08978	0.0888595	0.0868688	0.0856552	0.0833752	0.0818306	0.0792459	0.0765273	0.0736923	0.0707665	0.0677832	0.0647821	0.0618069	0.0582091	0.0554413	0.0521759	0.0491287	0.0474631	0.0470482	0.0379811	0.03635	0.0338814	0.029659	0.0230053	0.0173318
'Rxn0171'	0	0.0932896	0.0932896	0.0932896	0.0932896	0.0932896	0.0932896	0.0932895	0.0932895	0.0932895	0.0932894	0.0932891	0.0932887	0.0932878	0.0932859	0.0932823	0.093275	0.0932603	0.0932307	0.0931706	0.0930461	0.09278	0.0922027	0.0905693	0.08978	0.0888595	0.0868688	0.0856552	0.0833752	0.0818306	0.0792459	0.0765273	0.0736923	0.0707665	0.0677832	0.0647821	0.0618069	0.0582091	0.0554413	0.0521759	0.0491287	0.0474631	0.0470482	0.0379811	0.03635	0.0338814	0.029659	0.0230053	0.0173318
'Rxn0172'	0	0.732237	0.732237	0.732237	0.732237	0.732238	0.732239	0.732241	0.732244	0.732252	0.732268	0.732298	0.732359	0.732481	0.732726	0.733215	0.734196	0.736165	0.74013	0.74817	0.764701	0.799603	0.873243	0.883663	0.676809	0.791004	0.849649	0.714109	0.817518	0.725465	0.618037	0.754682	0.728491	0.701567	0.674198	0.500824	0.531379	0.585675	0.470083	0.529605	0.500811	0.48521	0.485252	222.263	222.26	222.257	222.252	222.243	0.149936
'Rxn0173'	0	0.0165261	0.0165261	0.0165261	0.0165261	0.0165261	0.0165261	0.0165261	0.0165261	0.0165261	0.0165261	0.0165261	0.016526	0.0165258	0.0165255	0.0165249	0.0165236	0.016521	0.0165157	0.0165051	0.016483	0.0164359	0.0163336	0.0160442	0.0159044	0.0157414	0.0153887	0.0151737	0.0147698	0.0144962	0.0140383	0.0135567	0.0130545	0.0125362	0.0120077	0.0114761	0.010949	0.0103117	0.00982136	0.0092429	0.00870309	0.00840803	0.00833453	0.00841721	0.00811253	0.0076437	0.00683265	0.00552911	0.00437441
'Rxn0174'	0	0.496866	0.496866	0.496866	0.496867	0.496867	0.496868	0.49687	0.496874	0.496882	0.496897	0.496928	0.49699	0.497115	0.497364	0.497862	0.49886	0.500863	0.504898	0.51308	0.529905	0.565434	0.640433	0.655115	0.450111	0.566462	0.630179	0.497462	0.606583	0.518095	0.417034	0.560312	0.540973	0.521052	0.500753	0.334419	0.372492	0.434785	0.326029	0.3927	0.371053	0.359271	0.360139	222.125	222.127	222.132	222.141	222.153	0.0846841
'Rxn0175'	0	0.496866	0.496866	0.496866	0.496867	0.496867	0.496868	0.49687	0.496874	0.496882	0.496897	0.496928	0.49699	0.497115	0.497364	0.497862	0.49886	0.500863	0.504898	0.51308	0.529905	0.565434	0.640433	0.655115	0.450111	0.566462	0.630179	0.497462	0.606583	0.518095	0.417034	0.560312	0.540973	0.521052	0.500753	0.334419	0.372492	0.434785	0.326029	0.3927	0.371053	0.359271	0.360139	222.125	222.127	222.132	222.141	222.153	0.0846841
'Rxn0176'	0	0.455176	0.455176	0.455177	0.455177	0.455177	0.455178	0.45518	0.455184	0.455192	0.455208	0.455239	0.455301	0.455426	0.455676	0.456175	0.457177	0.459186	0.463234	0.471444	0.488324	0.523972	0.599229	0.388853	0.40999	0.526752	0.383393	0.459184	0.372584	0.481526	0.38162	0.364445	0.339975	0.328166	0.326744	0.305468	0.344872	0.281321	0.301253	0.270222	0.244316	0.250693	0.281718	222.105	222.108	222.113	222.124	222.14	0.0744524
'Rxn0177'	0	0.43865	0.43865	0.43865	0.438651	0.438651	0.438652	0.438654	0.438658	0.438666	0.438682	0.438713	0.438775	0.4389	0.43915	0.43965	0.440653	0.442665	0.446719	0.454939	0.471841	0.507536	0.582896	0.372809	0.394086	0.511011	0.368004	0.444011	0.357814	0.46703	0.367582	0.350888	0.32692	0.31563	0.314736	0.293992	0.333923	0.27101	0.291431	0.26098	0.235613	0.242285	0.273383	222.096	222.099	222.106	222.117	222.134	0.0700779
'Rxn0178'	0	0.43865	0.43865	0.43865	0.438651	0.438651	0.438652	0.438654	0.438658	0.438666	0.438682	0.438713	0.438775	0.4389	0.43915	0.43965	0.440653	0.442665	0.446719	0.454939	0.471841	0.507536	0.582896	0.372809	0.394086	0.511011	0.368004	0.444011	0.357814	0.46703	0.367582	0.350888	0.32692	0.31563	0.314736	0.293992	0.333923	0.27101	0.291431	0.26098	0.235613	0.242285	0.273383	222.096	222.099	222.106	222.117	222.134	0.0700779
'Rxn0179'	0	0.0416898	0.0416898	0.0416898	0.0416898	0.0416898	0.0416898	0.0416898	0.0416898	0.0416898	0.0416897	0.0416896	0.0416894	0.041689	0.0416882	0.0416866	0.0416833	0.0416767	0.0416635	0.0416366	0.041581	0.0414621	0.0412041	0.266261	0.0401214	0.0397101	0.246786	0.0382781	0.234	0.0365689	0.0354139	0.195867	0.200999	0.192886	0.174009	0.0289502	0.0276207	0.153463	0.0247759	0.122478	0.126738	0.108578	0.0784213	0.0204061	0.0196384	0.0184575	0.0164152	0.0131346	0.0102318
'Rxn0181'	0	0.0416898	0.0416898	0.0416898	0.0416898	0.0416898	0.0416898	0.0416898	0.0416898	0.0416898	0.0416897	0.0416896	0.0416894	0.041689	0.0416882	0.0416866	0.0416833	0.0416767	0.0416635	0.0416366	0.041581	0.0414621	0.0412041	0.266261	0.0401214	0.0397101	0.246786	0.0382781	0.234	0.0365689	0.0354139	0.195867	0.200999	0.192886	0.174009	0.0289502	0.0276207	0.153463	0.0247759	0.122478	0.126738	0.108578	0.0784213	0.0204061	0.0196384	0.0184575	0.0164152	0.0131346	0.0102318
'Rxn0182'	0	0.0416898	0.0416898	0.0416898	0.0416898	0.0416898	0.0416898	0.0416898	0.0416898	0.0416898	0.0416897	0.0416896	0.0416894	0.041689	0.0416882	0.0416866	0.0416833	0.0416767	0.0416635	0.0416366	0.041581	0.0414621	0.0412041	0.266261	0.0401214	0.0397101	0.246786	0.0382781	0.234	0.0365689	0.0354139	0.195867	0.200999	0.192886	0.174009	0.0289502	0.0276207	0.153463	0.0247759	0.122478	0.126738	0.108578	0.0784213	0.0204061	0.0196384	0.0184575	0.0164152	0.0131346	0.0102318
'Rxn0183'	0	0.0416898	0.0416898	0.0416898	0.0416898	0.0416898	0.0416898	0.0416898	0.0416898	0.0416898	0.0416897	0.0416896	0.0416894	0.041689	0.0416882	0.0416866	0.0416833	0.0416767	0.0416635	0.0416366	0.041581	0.0414621	0.0412041	0.266261	0.0401214	0.0397101	0.246786	0.0382781	0.234	0.0365689	0.0354139	0.195867	0.200999	0.192886	0.174009	0.0289502	0.0276207	0.153463	0.0247759	0.122478	0.126738	0.108578	0.0784213	0.0204061	0.0196384	0.0184575	0.0164152	0.0131346	0.0102318
'Rxn0184'	0	0.0416898	0.0416898	0.0416898	0.0416898	0.0416898	0.0416898	0.0416898	0.0416898	0.0416898	0.0416897	0.0416896	0.0416894	0.041689	0.0416882	0.0416866	0.0416833	0.0416767	0.0416635	0.0416366	0.041581	0.0414621	0.0412041	0.266261	0.0401214	0.0397101	0.246786	0.0382781	0.234	0.0365689	0.0354139	0.195867	0.200999	0.192886	0.174009	0.0289502	0.0276207	0.153463	0.0247759	0.122478	0.126738	0.108578	0.0784213	0.0204061	0.0196384	0.0184575	0.0164152	0.0131346	0.0102318
'Rxn0185'	0	0.0226148	0.0226148	0.0226148	0.0226148	0.0226148	0.0226148	0.0226148	0.0226148	0.0226148	0.0226148	0.0226147	0.0226146	0.0226144	0.022614	0.0226131	0.0226113	0.0226077	0.0226006	0.022586	0.0225558	0.0224913	0.0223514	0.247743	0.0217641	0.0215409	0.229023	0.0207641	0.216952	0.019837	0.0192104	0.18022	0.185931	0.178416	0.16015	0.0157042	0.014983	0.141561	0.0134398	0.111809	0.116692	0.0988734	0.0688013	0.0106907	0.0102746	0.00963489	0.00852875	0.0067527	0.00518268
'Rxn0188'	0	0.0172976	0.0172976	0.0172976	0.0172976	0.0172976	0.0172976	0.0172976	0.0172976	0.0172976	0.0172975	0.0172975	0.0172974	0.0172973	0.0172969	0.0172962	0.0172949	0.0172922	0.0172867	0.0172755	0.0172524	0.0172031	0.0170961	0.0167932	0.0166469	0.0164762	0.0161071	0.015882	0.0154593	0.0151729	0.0146936	0.0141896	0.0136639	0.0131214	0.0125682	0.0120118	0.0114601	0.010793	0.0102798	0.00967437	0.00910935	0.00880052	0.0087236	0.00881013	0.00849123	0.00800051	0.00715161	0.00578722	0.00457861
'Rxn0189'	0	0.185225	0.185225	0.185225	0.185225	0.185225	0.185225	0.185225	0.185225	0.185225	0.185224	0.185224	0.185223	0.185221	0.185218	0.18521	0.185196	0.185166	0.185107	0.184986	0.184737	0.184203	0.183047	0.264282	0.178183	0.176339	0.246776	0.169911	0.235752	0.162243	0.15706	0.200859	0.20712	0.200131	0.182327	0.1281	0.122157	0.164067	0.10945	0.133548	0.137644	0.119307	0.0927533	-220.12	-219.87	-220	-220.312	-220.593	0.0479654
'Rxn0190'	0	0.0151038	0.0151038	0.0151036	0.0151035	0.0151033	0.0151027	0.0151018	0.0150998	0.0150958	0.0150877	0.0150718	0.0150398	0.0149757	0.0148476	0.0145912	0.0140774	0.0130463	0.0109693	0.00675651	-6.51e-26	5.2e-26	1.43e-25	0	0.0302671	8.59e-26	0	3.18e-26	0	1.77e-26	0.0220651	0	0	0	0	0.0280201	0.00155	0	0.00804727	0	0	0	0	0	0	0	0	0	0.0293
'Rxn0191'	0	0.0151038	0.0151038	0.0151036	0.0151035	0.0151033	0.0151027	0.0151018	0.0150998	0.0150958	0.0150877	0.0150718	0.0150398	0.0149757	0.0148476	0.0145912	0.0140774	0.0130463	0.0109693	0.00675651	-6.51e-26	5.2e-26	1.43e-25	0	0.0302671	8.6e-26	0	3.18e-26	0	1.78e-26	0.0220651	0	0	0	0	0.0280201	0.00155	0	0.00804727	0	0	0	0	0	0	0	0	0	0.0293323
'Rxn0192'	0	0.0151038	0.0151038	0.0151036	0.0151035	0.0151033	0.0151027	0.0151018	0.0150998	0.0150958	0.0150877	0.0150718	0.0150398	0.0149757	0.0148476	0.0145912	0.0140774	0.0130463	0.0109693	0.00675651	0	0	0	0	0.0302671	0	0	0	0	0	0.0220651	0	0	0	0	0.0280201	0.00155297	0	0.00804727	0	0	0	0	0	0	0	0	0	0.0293
'Rxn0193'	0	0.00835656	0.00835656	0.00835656	0.00835656	0.00835656	0.00835656	0.00835656	0.00835656	0.00835655	0.00835654	0.00835652	0.00835648	0.0083564	0.00835624	0.00835591	0.00835525	0.00835394	0.00835129	0.0083459	0.00833475	0.00831091	0.00825921	0.00811288	0.00804218	0.00795973	0.00778141	0.0076727	0.00746847	0.0073301	0.00709857	0.00685505	0.0066011	0.00633902	0.00607178	0.00580296	0.00553646	0.00521417	0.00496624	0.00467374	0.00440078	0.00425158	0.00421442	0	0	0	0	0	0
'Rxn0200'	0	0.00077145	0.00077145	0.00077145	0.00077145	0.00077145	0.00077145	0.00077145	0.00077145	0.00077145	0.00077145	0.00077145	0.00077145	0.00077144	0.00077142	0.00077139	0.00077133	0.00077121	0.00077097	0.00077047	0.00076944	0.00076724	0.00076247	0.00074896	0.00074243	0.00073482	0.00071836	0.00070832	0.00068947	0.000676693	0.000655319	0.000632838	0.000609394	0.000585199	0.000560529	0.000535712	0.000511109	0.000481357	0.000458469	0.000431466	0.000406	0.000392	0.000389	0.000392922	0.000378699	0.000356814	0.000318953	0.000258	0.000204
'Rxn0201'	0	0.00077145	0.00077145	0.00077145	0.00077145	0.00077145	0.00077145	0.00077145	0.00077145	0.00077145	0.00077145	0.00077145	0.00077145	0.00077144	0.00077142	0.00077139	0.00077133	0.00077121	0.00077097	0.00077047	0.00076944	0.00076724	0.00076247	0.00074896	0.00074243	0.00073482	0.00071836	0.00070832	0.00068947	0.000676693	0.000655319	0.000632838	0.000609394	0.000585199	0.000560529	0.000535712	0.000511109	0.000481357	0.000458469	0.000431466	0.000406	0.000392	0.000389	0.000392922	0.000378699	0.000356814	0.000318953	0.000258	0.000204
'Rxn0202'	0	0.0213591	0.0213591	0.0213591	0.0213591	0.0213591	0.0213591	0.0213591	0.0213591	0.0213591	0.0213591	0.021359	0.0213589	0.0213587	0.0213583	0.0213574	0.0213557	0.0213523	0.0213455	0.0213317	0.021303	0.0212417	0.0211086	0.020732	0.0205502	0.020338	0.0198792	0.0195995	0.019074	0.0187181	0.0181224	0.0174959	0.0168426	0.0161684	0.0154811	0.0147898	0.0141046	0.0132759	0.0126387	0.011887	0.0111857	0.0108025	0.0107073	0.0108151	0.0104186	0.00980866	0.00875	0.00706	0.00556
'Rxn0204'	0	0.0213591	0.0213591	0.0213591	0.0213591	0.0213591	0.0213591	0.0213591	0.0213591	0.0213591	0.0213591	0.021359	0.0213589	0.0213587	0.0213583	0.0213574	0.0213557	0.0213523	0.0213455	0.0213317	0.021303	0.0212417	0.0211086	0.020732	0.0205502	0.020338	0.0198792	0.0195995	0.019074	0.0187181	0.0181224	0.0174959	0.0168426	0.0161684	0.0154811	0.0147898	0.0141046	0.0132759	0.0126387	0.011887	0.0111857	0.0108025	0.0107073	0.0108151	0.0104186	0.00980866	0.00875356	0.00705809	0.00556
'Rxn0207'	0	0.0213591	0.0213591	0.0213591	0.0213591	0.0213591	0.0213591	0.0213591	0.0213591	0.0213591	0.0213591	0.021359	0.0213589	0.0213587	0.0213583	0.0213574	0.0213557	0.0213523	0.0213455	0.0213317	0.021303	0.0212417	0.0211086	0.020732	0.0205502	0.020338	0.0198792	0.0195995	0.019074	0.0187181	0.0181224	0.0174959	0.0168426	0.0161684	0.0154811	0.0147898	0.0141046	0.0132759	0.0126387	0.011887	0.0111857	0.0108025	0.0107073	0.0108151	0.0104186	0.00980866	0.00875356	0.00705809	0.00555682
'Rxn0208'	0	0.0213591	0.0213591	0.0213591	0.0213591	0.0213591	0.0213591	0.0213591	0.0213591	0.0213591	0.0213591	0.021359	0.0213589	0.0213587	0.0213583	0.0213574	0.0213557	0.0213523	0.0213455	0.0213317	0.021303	0.0212417	0.0211086	0.020732	0.0205502	0.020338	0.0198792	0.0195995	0.019074	0.0187181	0.0181224	0.0174959	0.0168426	0.0161684	0.0154811	0.0147898	0.0141046	0.0132759	0.0126387	0.011887	0.0111857	0.0108025	0.0107073	0.0108151	0.0104186	0.00980866	0.00875356	0.00705809	0.00555682
'Rxn0209'	0	0.0588516	0.0588516	0.0588516	0.0588516	0.0588516	0.0588516	0.0588516	0.0588516	0.0588515	0.0588514	0.0588513	0.058851	0.0588504	0.0588493	0.0588469	0.0588422	0.0588328	0.0588138	0.0587751	0.0586952	0.0585243	0.0581536	0.0570972	0.0565906	0.0559999	0.054715	0.0539369	0.0524676	0.0514784	0.0498157	0.0480689	0.0462495	0.0443746	0.0424661	0.0405502	0.0386553	0.0363602	0.0346092	0.0325392	0.0306155	0.0295719	0.0293189	0.0215761	0.0207471	0.0195837	0.0176367	0.0145825	0.0119469
'Rxn0210'	0	0.0588516	0.0588516	0.0588516	0.0588516	0.0588516	0.0588516	0.0588516	0.0588516	0.0588515	0.0588514	0.0588513	0.058851	0.0588504	0.0588493	0.0588469	0.0588422	0.0588328	0.0588138	0.0587751	0.0586952	0.0585243	0.0581536	0.0570972	0.0565906	0.0559999	0.054715	0.0539369	0.0524676	0.0514784	0.0498157	0.0480689	0.0462495	0.0443746	0.0424661	0.0405502	0.0386553	0.0363602	0.0346092	0.0325392	0.0306155	0.0295719	0.0293189	0.0215761	0.0207471	0.0195837	0.0176367	0.0145825	0.0119469
'Rxn0211'	0	0.0588516	0.0588516	0.0588516	0.0588516	0.0588516	0.0588516	0.0588516	0.0588516	0.0588515	0.0588514	0.0588513	0.058851	0.0588504	0.0588493	0.0588469	0.0588422	0.0588328	0.0588138	0.0587751	0.0586952	0.0585243	0.0581536	0.0570972	0.0565906	0.0559999	0.054715	0.0539369	0.0524676	0.0514784	0.0498157	0.0480689	0.0462495	0.0443746	0.0424661	0.0405502	0.0386553	0.0363602	0.0346092	0.0325392	0.0306155	0.0295719	0.0293189	0.0215761	0.0207471	0.0195837	0.0176367	0.0145825	0.0119469
'Rxn0212'	0	0.0588516	0.0588516	0.0588516	0.0588516	0.0588516	0.0588516	0.0588516	0.0588516	0.0588515	0.0588514	0.0588513	0.058851	0.0588504	0.0588493	0.0588469	0.0588422	0.0588328	0.0588138	0.0587751	0.0586952	0.0585243	0.0581536	0.0570972	0.0565906	0.0559999	0.054715	0.0539369	0.0524676	0.0514784	0.0498157	0.0480689	0.0462495	0.0443746	0.0424661	0.0405502	0.0386553	0.0363602	0.0346092	0.0325392	0.0306	0.0296	0.0293	0.0215761	0.0207471	0.0195837	0.0176367	0.0146	0.0119
'Rxn0213'	0	0.0588516	0.0588516	0.0588516	0.0588516	0.0588516	0.0588516	0.0588516	0.0588516	0.0588515	0.0588514	0.0588513	0.058851	0.0588504	0.0588493	0.0588469	0.0588422	0.0588328	0.0588138	0.0587751	0.0586952	0.0585243	0.0581536	0.0570972	0.0565906	0.0559999	0.054715	0.0539369	0.0524676	0.0514784	0.0498157	0.0480689	0.0462495	0.0443746	0.0424661	0.0405502	0.0386553	0.0363602	0.0346092	0.0325392	0.0306	0.0296	0.0293	0.0215761	0.0207471	0.0195837	0.0176367	0.0146	0.0119
'Rxn0214'	0	0.0588516	0.0588516	0.0588516	0.0588516	0.0588516	0.0588516	0.0588516	0.0588516	0.0588515	0.0588514	0.0588513	0.058851	0.0588504	0.0588493	0.0588469	0.0588422	0.0588328	0.0588138	0.0587751	0.0586952	0.0585243	0.0581536	0.0570972	0.0565906	0.0559999	0.054715	0.0539369	0.0524676	0.0514784	0.0498157	0.0480689	0.0462495	0.0443746	0.0424661	0.0405502	0.0386553	0.0363602	0.0346092	0.0325392	0.0306155	0.0295719	0.0293189	0.0215761	0.0207471	0.0195837	0.0176367	0.0145825	0.0119469
'Rxn0215'	0	0.0588516	0.0588516	0.0588516	0.0588516	0.0588516	0.0588516	0.0588516	0.0588516	0.0588515	0.0588514	0.0588513	0.058851	0.0588504	0.0588493	0.0588469	0.0588422	0.0588328	0.0588138	0.0587751	0.0586952	0.0585243	0.0581536	0.0570972	0.0565906	0.0559999	0.054715	0.0539369	0.0524676	0.0514784	0.0498157	0.0480689	0.0462495	0.0443746	0.0424661	0.0405502	0.0386553	0.0363602	0.0346092	0.0325392	0.0306155	0.0295719	0.0293189	0.0215761	0.0207471	0.0195837	0.0176367	0.0145825	0.0119469
'Rxn0216'	0	0.0140719	0.0140719	0.0140719	0.0140719	0.0140719	0.0140719	0.0140719	0.0140719	0.0140719	0.0140719	0.0140719	0.0140718	0.0140717	0.0140714	0.0140708	0.0140697	0.0140675	0.0140631	0.014054	0.0140352	0.0139951	0.013908	0.0136614	0.0135424	0.0134035	0.0131031	0.01292	0.0125759	0.0123429	0.0119528	0.0115426	0.0111149	0.0106734	0.0102234	0.00977061	0.00932179	0.008779	0.00836153	0.00786896	0.00740934	0.00715815	0.00709563	0.0071661	0.00690653	0.00650712	0.0058162	0.00470578	0.00372224
'Rxn0217'	0	0.0140719	0.0140719	0.0140719	0.0140719	0.0140719	0.0140719	0.0140719	0.0140719	0.0140719	0.0140719	0.0140719	0.0140718	0.0140717	0.0140714	0.0140708	0.0140697	0.0140675	0.0140631	0.014054	0.0140352	0.0139951	0.013908	0.0136614	0.0135424	0.0134035	0.0131031	0.01292	0.0125759	0.0123429	0.0119528	0.0115426	0.0111149	0.0106734	0.0102234	0.00977061	0.00932179	0.008779	0.00836153	0.00786896	0.00740934	0.00715815	0.00709563	0.0071661	0.00690653	0.00650712	0.0058162	0.00470578	0.00372224
'Rxn0218'	0	0.0140719	0.0140719	0.0140719	0.0140719	0.0140719	0.0140719	0.0140719	0.0140719	0.0140719	0.0140719	0.0140719	0.0140718	0.0140717	0.0140714	0.0140708	0.0140697	0.0140675	0.0140631	0.014054	0.0140352	0.0139951	0.013908	0.0136614	0.0135424	0.0134035	0.0131031	0.01292	0.0125759	0.0123429	0.0119528	0.0115426	0.0111149	0.0106734	0.0102234	0.00977061	0.00932179	0.008779	0.00836153	0.00786896	0.00740934	0.00715815	0.00709563	0.0071661	0.00690653	0.00650712	0.0058162	0.00470578	0.00372224
'Rxn0219'	0	0.0140719	0.0140719	0.0140719	0.0140719	0.0140719	0.0140719	0.0140719	0.0140719	0.0140719	0.0140719	0.0140719	0.0140718	0.0140717	0.0140714	0.0140708	0.0140697	0.0140675	0.0140631	0.014054	0.0140352	0.0139951	0.013908	0.0136614	0.0135424	0.0134035	0.0131031	0.01292	0.0125759	0.0123429	0.0119528	0.0115426	0.0111149	0.0106734	0.0102234	0.00977061	0.00932179	0.008779	0.00836153	0.00786896	0.00740934	0.00715815	0.00709563	0.0071661	0.00690653	0.00650712	0.0058162	0.00470578	0.00372224
'Rxn0221'	0	0.0425234	0.0425234	0.0425234	0.0425234	0.0425234	0.0425234	0.0425234	0.0425234	0.0425234	0.0425233	0.0425232	0.042523	0.0425226	0.0425217	0.04252	0.0425166	0.0425097	0.0424959	0.0424678	0.0424097	0.0422853	0.0420157	0.0412453	0.0408769	0.0404473	0.039511	0.0389453	0.0378752	0.0371564	0.0359463	0.0346754	0.0333524	0.0319897	0.0306034	0.0292128	0.0278387	0.0261734	0.0249068	0.0234084	0.022018	0.0212658	0.0210854	0.0132608	0.0127331	0.0120331	0.0108877	0.00912185	0.00762743
'Rxn0222'	0	0.0231614	0.0231614	0.0231614	0.0231614	0.0231614	0.0231614	0.0231614	0.0231614	0.0231614	0.0231614	0.0231613	0.0231612	0.023161	0.0231605	0.0231595	0.0231576	0.0231538	0.0231462	0.0231305	0.0230982	0.0230291	0.0228792	0.0224479	0.0222433	0.0220048	0.0214816	0.0211678	0.0205709	0.0201727	0.019499	0.0187924	0.0180577	0.0173023	0.0165352	0.0157675	0.0150109	0.0140923	0.0134001	0.0125794	0.0118215	0.011415	0.0113207	0.0114518	0.0109984	0.0103038	0.00910606	0.00719208	0.00551598
'Rxn0224'	0	0.135082	0.135082	0.135082	0.135082	0.135082	0.135082	0.135082	0.135081	0.135081	0.135081	0.135081	0.13508	0.135079	0.135076	0.135071	0.13506	0.135039	0.134996	0.134909	0.134729	0.134343	0.133506	0.131887	0.129994	0.12866	0.126493	0.124015	0.1214	0.118471	0.114724	0.111417	0.107284	0.103019	0.09867	0.0937597	0.0894476	0.0847144	0.0802218	0.0759209	0.0714797	0.0690525	0.0684482	0.0687359	0.0662427	0.0624063	0.0557698	0.0451037	0.029673
'Rxn0225'	0	0.0355919	0.0355919	0.0355919	0.0355919	0.0355919	0.0355919	0.0355919	0.0355919	0.0355919	0.0355919	0.0355918	0.0355916	0.0355912	0.0355905	0.0355892	0.0355864	0.0355808	0.0355695	0.0355465	0.035499	0.0353975	0.0351773	0.0345541	0.034253	0.0339018	0.0331423	0.0326793	0.0318094	0.0312201	0.030234	0.0291968	0.0281152	0.0269989	0.0258607	0.0247157	0.0235807	0.022208	0.021152	0.0199062	0.0187436	0.0181082	0.0179499	0.0181279	0.0174718	0.016462	0.0147153	0.0119079	0.00942106
'Rxn0226'	0	0.0355919	0.0355919	0.0355919	0.0355919	0.0355919	0.0355919	0.0355919	0.0355919	0.0355919	0.0355919	0.0355918	0.0355916	0.0355912	0.0355905	0.0355892	0.0355864	0.0355808	0.0355695	0.0355465	0.035499	0.0353975	0.0351773	0.0345541	0.034253	0.0339018	0.0331423	0.0326793	0.0318094	0.0312201	0.030234	0.0291968	0.0281152	0.0269989	0.0258607	0.0247157	0.0235807	0.022208	0.021152	0.0199062	0.0187436	0.0181082	0.0179499	0.0181279	0.0174718	0.016462	0.0147153	0.0119079	0.00942106
'Rxn0227'	0	-1.87394	-1.87394	-1.87394	-1.87394	-1.87394	-1.87393	-1.87392	-1.87391	-1.87388	-1.87382	-1.8737	-1.87347	-1.873	-1.87206	-1.87019	-1.86642	-1.85887	-1.84366	-1.81281	-1.74934	-1.61519	-1.33144	-1.99133	-1.90408	-1.46303	-1.86861	-1.58263	-1.78081	-1.36615	-1.62126	-1.54384	-1.55021	-1.48997	-1.37577	-1.36607	-1.12222	-1.20935	-1.04666	-1.01488	-1.01578	-0.91423	-0.757672	-0.0190052	-0.0183173	-0.0172587	-0.0154275	-0.0124842	-0.592253
'Rxn0228'	0	0.0355919	0.0355919	0.0355919	0.0355919	0.0355919	0.0355919	0.0355919	0.0355919	0.0355919	0.0355919	0.0355918	0.0355916	0.0355912	0.0355905	0.0355892	0.0355864	0.0355808	0.0355695	0.0355465	0.035499	0.0353975	0.0351773	0.0345541	0.034253	0.0339018	0.0331423	0.0326793	0.0318094	0.0312201	0.030234	0.0291968	0.0281152	0.0269989	0.0258607	0.0247157	0.0235807	0.022208	0.021152	0.0199062	0.0187436	0.0181082	0.0179499	0.0181279	0.0174718	0.016462	0.0147153	0.0119079	0.00942106
'Rxn0229'	0	0.0355919	0.0355919	0.0355919	0.0355919	0.0355919	0.0355919	0.0355919	0.0355919	0.0355919	0.0355919	0.0355918	0.0355916	0.0355912	0.0355905	0.0355892	0.0355864	0.0355808	0.0355695	0.0355465	0.035499	0.0353975	0.0351773	0.0345541	0.034253	0.0339018	0.0331423	0.0326793	0.0318094	0.0312201	0.030234	0.0291968	0.0281152	0.0269989	0.0258607	0.0247157	0.0235807	0.022208	0.021152	0.0199062	0.0187436	0.0181082	0.0179499	0.0181279	0.0174718	0.016462	0.0147153	0.0119079	0.00942106
'Rxn0230'	0	0.0524415	0.0524415	0.0524415	0.0524415	0.0524415	0.0524415	0.0524415	0.0524415	0.0524414	0.0524414	0.0524412	0.052441	0.0524405	0.0524394	0.0524374	0.0524333	0.0524251	0.0524084	0.0523746	0.0523046	0.052155	0.0518306	0.0509123	0.0504686	0.0499512	0.0488321	0.0481499	0.0468683	0.046	0.044547	0.0430188	0.0414251	0.0397804	0.0381034	0.0364164	0.034744	0.0327215	0.0311656	0.02933	0.027617	0.0266807	0.0264475	0.0267099	0.025743	0.0242553	0.0216817	0.0175452	0.0138811
'Rxn0231'	0	0.123557	0.123557	0.123557	0.123557	0.123557	0.123557	0.123557	0.123557	0.123557	0.123557	0.123557	0.123556	0.123555	0.123553	0.123548	0.123538	0.123519	0.123479	0.1234	0.123235	0.122882	0.122118	0.119954	0.118909	0.11769	0.115053	0.113446	0.110426	0.10838	0.104957	0.101357	0.0976018	0.0937266	0.0897754	0.0858007	0.0818602	0.0770951	0.0734292	0.0691044	0.0650685	0.0628625	0.062313	276.236	276.321	276.406	276.546	276.789	499.309
'Rxn0233'	0	0.0228814	0.0228814	0.0228814	0.0228814	0.0228814	0.0228814	0.0228814	0.0228814	0.0228813	0.0228813	0.0228812	0.0228811	0.0228809	0.0228805	0.0228796	0.0228778	0.0228742	0.0228669	0.0228522	0.0228216	0.0227564	0.0226148	0.0222141	0.0220206	0.0217948	0.0213065	0.0210089	0.0204496	0.0200708	0.0194368	0.01877	0.0180747	0.0173571	0.0166253	0.0158893	0.0151595	0.0142771	0.0135982	0.0127973	0.0120499	0.0116414	0.0115396	0.0116541	0.0112322	0.0105831	0.00946019	0.00765537	0.00690741
'Rxn0234'	0	0.0889388	0.0889388	0.0889388	0.0889388	0.0889388	0.0889388	0.0889388	0.0889388	0.0889387	0.0889386	0.0889384	0.088938	0.0889371	0.0889354	0.0889319	0.0889249	0.0889109	0.0888827	0.0888254	0.0887067	0.088453	0.0879027	0.0863454	0.0855929	0.0847154	0.0828175	0.0816605	0.0794869	0.0780142	0.0755501	0.0729583	0.0702555	0.0674661	0.064622	0.0617609	0.0589245	0.0554944	0.0528557	0.0497426	0.0468374	0.0452495	0.044854	0.0452989	0.0436592	0.0411361	0.0367713	0.0297561	0.022691
'Rxn0235'	0	0.0077575	0.0077575	0.0077575	0.0077575	0.0077575	0.0077575	0.0077575	0.0077575	0.0077575	0.00775749	0.00775747	0.00775743	0.00775735	0.0077572	0.0077569	0.00775629	0.00775507	0.00775261	0.00774761	0.00773726	0.00771513	0.00766713	0.0075313	0.00746566	0.00738912	0.00722358	0.00712267	0.00693308	0.00680463	0.0065897	0.00636364	0.00612789	0.00588459	0.00563652	0.00538696	0.00513956	0.00484039	0.00461023	0.00433869	0.0040853	0.0039468	0.0039123	0.00395111	0.00380809	0.00358801	0.0032073	0.00259541	0.00290417
'Rxn0236'	0	0.0077575	0.0077575	0.0077575	0.0077575	0.0077575	0.0077575	0.0077575	0.0077575	0.0077575	0.00775749	0.00775747	0.00775743	0.00775735	0.0077572	0.0077569	0.00775629	0.00775507	0.00775261	0.00774761	0.00773726	0.00771513	0.00766713	0.0075313	0.00746566	0.00738912	0.00722358	0.00712267	0.00693308	0.00680463	0.0065897	0.00636364	0.00612789	0.00588459	0.00563652	0.00538696	0.00513956	0.00484039	0.00461023	0.00433869	0.0040853	0.0039468	0.0039123	0.00395111	0.00380809	0.00358801	0.0032073	0.00259541	0.00290417
'Rxn0241'	0	0.00321421	0.00321421	0.00321421	0.00321421	0.00321421	0.00321421	0.00321421	0.00321421	0.00321421	0.0032142	0.0032142	0.00321418	0.00321415	0.00321409	0.00321396	0.00321371	0.0032132	0.00321218	0.00321011	0.00320582	0.00319665	0.00317677	0.00312049	0.00309329	0.00306158	0.00299299	0.00295117	0.00287262	0.0028194	0.00273035	0.00263668	0.002539	0.0024382	0.00233541	0.00223201	0.0021295	0.00200555	0.00191018	0.00179768	0.00169268	0.0016353	0.00162101	0.00163708	0.00157783	0.00148664	0.0013289	0.00107537	0.00085079
'Rxn0242'	0	0.00321421	0.00321421	0.00321421	0.00321421	0.00321421	0.00321421	0.00321421	0.00321421	0.00321421	0.0032142	0.0032142	0.00321418	0.00321415	0.00321409	0.00321396	0.00321371	0.0032132	0.00321218	0.00321011	0.00320582	0.00319665	0.00317677	0.00312049	0.00309329	0.00306158	0.00299299	0.00295117	0.00287262	0.0028194	0.00273035	0.00263668	0.002539	0.0024382	0.00233541	0.00223201	0.0021295	0.00200555	0.00191018	0.00179768	0.00169268	0.0016353	0.00162101	0.00163708	0.00157783	0.00148664	0.0013289	0.00107537	0.00085079
'Rxn0243'	0	0.0966963	0.0966963	0.0966963	0.0966963	0.0966963	0.0966963	0.0966963	0.0966963	0.0966962	0.0966961	0.0966959	0.0966954	0.0966945	0.0966926	0.0966888	0.0966812	0.096666	0.0966353	0.096573	0.096444	0.0961681	0.0955698	0.0938767	0.0930586	0.0921045	0.0900411	0.0887832	0.0864199	0.0848189	0.0821398	0.0793219	0.0763834	0.0733507	0.0702585	0.0671478	0.064064	0.0603348	0.0574659	0.0540813	0.0509227	0.0491963	0.0487663	0.04925	0.0474673	0.0447241	0.0399786	0.0323515	0.0255952
'Rxn0244'	0	0.0468261	0.0468261	0.0468261	0.0468261	0.0468261	0.0468261	0.0468261	0.0468261	0.0468261	0.046826	0.0468259	0.0468257	0.0468252	0.0468243	0.0468225	0.0468188	0.0468114	0.0467966	0.0467664	0.0467039	0.0465703	0.0462806	0.0454607	0.0450645	0.0446025	0.0436033	0.0429941	0.0418497	0.0410744	0.039777	0.0384124	0.0369894	0.0355208	0.0340233	0.032517	0.0310236	0.0292177	0.0278284	0.0261894	0.0246598	0.0238238	0.0236156	0.0111764	0.0107718	0.0101493	0.00907241	0.00825351	0.00757185
'Rxn0250'	0	0.0396	0.0396	0.0396	0.0396	0.0396	0.0396	0.0396	0.0396	0.0396	0.0396	0.0396	0.0396	0.0396	0.0396	0.0396	0.0396	0.0396	0.0395	0.0395	0.0395	0.0394	0.0391	0.0384	0.0381	0.0377	0.0368	0.0363	0.0354	0.0347	0.0336	0.0325	0.0313	0.03	0.0287536	0.0274806	0.0262185	0.0246923	0.0235182	0.022133	0.0208404	0.0201338	0.0199578	0.0202	0.0194262	0.0183	0.0163614	0.01324	0.0104749
'Rxn0251'	0	0.0395734	0.0395734	0.0395734	0.0395734	0.0395734	0.0395734	0.0395734	0.0395734	0.0395734	0.0395733	0.0395732	0.039573	0.0395727	0.0395719	0.0395703	0.0395672	0.039561	0.0395485	0.039523	0.0394702	0.0393573	0.0391124	0.0384195	0.0380847	0.0376942	0.0368497	0.0363349	0.0353678	0.0347125	0.0336161	0.0324629	0.0312603	0.0300191	0.0287536	0.0274806	0.0262185	0.0246923	0.0235182	0.022133	0.0208404	0.0201338	0.0199578	0.0201558	0.0194262	0.0183036	0.0163614	0.01324	0.0104749
'Rxn0252'	0	0.0395734	0.0395734	0.0395734	0.0395734	0.0395734	0.0395734	0.0395734	0.0395734	0.0395734	0.0395733	0.0395732	0.039573	0.0395727	0.0395719	0.0395703	0.0395672	0.039561	0.0395485	0.039523	0.0394702	0.0393573	0.0391124	0.0384195	0.0380847	0.0376942	0.0368497	0.0363349	0.0353678	0.0347125	0.0336161	0.0324629	0.0312603	0.0300191	0.0287536	0.0274806	0.0262185	0.0246923	0.0235182	0.022133	0.0208404	0.0201338	0.0199578	0.0201558	0.0194262	0.0183036	0.0163614	0.01324	0.0104749
'Rxn0253'	0	0.0395734	0.0395734	0.0395734	0.0395734	0.0395734	0.0395734	0.0395734	0.0395734	0.0395734	0.0395733	0.0395732	0.039573	0.0395727	0.0395719	0.0395703	0.0395672	0.039561	0.0395485	0.039523	0.0394702	0.0393573	0.0391124	0.0384195	0.0380847	0.0376942	0	0.0363349	0.0353678	0.0347125	0.0336161	0.0324629	0.0312603	0.0300191	0.0287536	0.0274806	0.0262185	0.0246923	0.0235182	0.022133	0.0208404	0.0201338	0.0199578	0	0	0	0	0	0
'Rxn0254'	0	0.0395734	0.0395734	0.0395734	0.0395734	0.0395734	0.0395734	0.0395734	0.0395734	0.0395734	0.0395733	0.0395732	0.039573	0.0395727	0.0395719	0.0395703	0.0395672	0.039561	0.0395485	0.039523	0.0394702	0.0393573	0.0391124	0.0384195	0.0380847	0.0376942	0.0368497	0.0363349	0.0353678	0.0347125	0.0336161	0.0324629	0.0312603	0.0300191	0.0287536	0.0274806	0.0262185	0.0246923	0.0235182	0.022133	0.0208404	0.0201338	0.0199578	0.0201558	0.0194262	0.0183036	0.0163614	0.01324	0.0104749
'Rxn0255'	0	0.0395734	0.0395734	0.0395734	0.0395734	0.0395734	0.0395734	0.0395734	0.0395734	0.0395734	0.0395733	0.0395732	0.039573	0.0395727	0.0395719	0.0395703	0.0395672	0.039561	0.0395485	0.039523	0.0394702	0.0393573	0.0391124	0.0384195	0.0380847	0.0376942	0.0368497	0.0363349	0.0353678	0.0347125	0.0336161	0.0324629	0.0312603	0.0300191	0.0287536	0.0274806	0.0262185	0.0246923	0.0235182	0.022133	0.0208404	0.0201338	0.0199578	0.0201558	0.0194262	0.0183036	0.0163614	0.01324	0.0104749
'Rxn0256'	0	0.0609325	0.0609325	0.0609325	0.0609325	0.0609325	0.0609325	0.0609325	0.0609325	0.0609325	0.0609324	0.0609322	0.0609319	0.0609314	0.0609302	0.0609278	0.060923	0.0609134	0.060894	0.0608546	0.0607731	0.0605989	0.060221	0.0591515	0.0586348	0.0580322	0.0567289	0.0559344	0.0544417	0.0534306	0.0517385	0.0499587	0.0481029	0.0461876	0.0442347	0.0422704	0.0403231	0.0379682	0.0361569	0.03402	0.032026	0.0309364	0.0306651	0.0309709	0.0298449	0.0281122	0.025115	0.0202981	0.0160318
'Rxn0257'	0	0.0609325	0.0609325	0.0609325	0.0609325	0.0609325	0.0609325	0.0609325	0.0609325	0.0609325	0.0609324	0.0609322	0.0609319	0.0609314	0.0609302	0.0609278	0.060923	0.0609134	0.060894	0.0608546	0.0607731	0.0605989	0.060221	0.0591515	0.0586348	0.0580322	0.0567289	0.0559344	0.0544417	0.0534306	0.0517385	0.0499587	0.0481029	0.0461876	0.0442347	0.0422704	0.0403231	0.0379682	0.0361569	0.03402	0.032026	0.0309364	0.0306651	0.0309709	0.0298449	0.0281122	0.025115	0.0202981	0.0160318
'Rxn0264'	0	0.00321421	0.00321421	0.00321421	0.00321421	0.00321421	0.00321421	0.00321421	0.00321421	0.00321421	0.0032142	0.0032142	0.00321418	0.00321415	0.00321409	0.00321396	0.00321371	0.0032132	0.00321218	0.00321011	0.00320582	0.00319665	0.00317677	0.00312049	0.00309329	0.00306158	0.00299299	0.00295117	0.00287262	0.0028194	0.00273035	0.00263668	0.002539	0.0024382	0.00233541	0.00223201	0.0021295	0.00200555	0.00191018	0.00179768	0.00169268	0.0016353	0.00162101	0.00163708	0.00157783	0.00148664	0.0013289	0.00107537	0
'Rxn0268'	0	0.0226041	0.0226041	0.0226041	0.0226041	0.0226041	0.0226041	0.0226041	0.0226041	0.022604	0.022604	0.022604	0.0226038	0.0226036	0.0226032	0.0226023	0.0226005	0.022597	0.0225898	0.0225752	0.0225451	0.0224806	0.0223407	0.0219	0.0217537	0.0215307	0.021	0.0208	0.0202018	0.0198	0.0192013	0.0185	0.0178556	0.0171467	0.0164	0.0157	0.0149758	0.0141041	0.0134334	0.0126	0.0119	0.0115	0.0114	0.0115129	0.0110961	0.0104549	0.00935	0.00756	-6.29e-28
'Rxn0283'	0	0.0383285	0.0383285	0.0383285	0.0383285	0.0383	0.0383	0.0383285	0.0383	0.0383284	0.0383	0.0383283	0.0383281	0.0383277	0.038327	0.0383255	0.0383225	0.0383164	0.0383042	0.0382794	0.0382281	0.0381183	0.0379	0.0372066	0.0369	0.0365016	0.0357	0.0351802	0.0342399	0.0336031	0.0325	0.0314162	0.0302472	0.0290409	0.0278109	0.0265737	0.0253473	0.0238641	0.0227235	0.0213778	0.0201222	0.0194361	0.0192654	0.0309709	0.0298449	0.0281122	0.025115	0.0203	0.0100486
'Rxn0284'	0	0.00321421	0.00321421	0.00321421	0.00321421	0.00321421	0.00321421	0.00321421	0.00321421	0.00321421	0.0032142	0.0032142	0.00321418	0.00321415	0.00321409	0.00321396	0.00321371	0.0032132	0.00321218	0.00321011	0.00320582	0.00319665	0.00317677	0.00312049	0.00309329	0.00306158	0.00299299	0.00295117	0.00287262	0.0028194	0.00273035	0.00263668	0.002539	0.0024382	0.00234	0.00223	0.0021295	0.00200555	0.00191018	0.0018	0.00169	0.00164	0.00162	0.00164	0.00158	0.00149	0.0013289	0.00108	0.000851
'Rxn0287'	0	0.0226041	0.0226041	0.0226041	0.0226041	0.0226041	0.0226041	0.0226041	0.0226041	0.022604	0.022604	0.022604	0.0226038	0.0226036	0.0226032	0.0226023	0.0226005	0.022597	0.0225898	0.0225752	0.0225451	0.0224806	0.0223407	0.0219449	0.0217537	0.0215307	0.0210483	0.0207542	0.0202018	0.0198275	0.0192013	0.0185426	0.0178556	0.0171467	0.0164239	0.0157	0.0149758	0.0141041	0.0134334	0.0126	0.0119	0.0115	0.0114	0.0115129	0.0110961	0.0104549	0.00934554	0.00756259	0.00598
'Rxn0290'	0	0.0077575	0.0077575	0.0077575	0.0077575	0.0077575	0.0077575	0.0077575	0.0077575	0.0077575	0.00775749	0.00775747	0.00775743	0.00775735	0.0077572	0.0077569	0.00775629	0.00775507	0.00775261	0.00774761	0.00773726	0.00771513	0.00766713	0.0075313	0.00746566	0.00738912	0.00722358	0.00712267	0.00693308	0.00680463	0.0065897	0.00636364	0.00612789	0.00588459	0.00563652	0.00538696	0.00513956	0.00484039	0.00461023	0.00433869	0.0040853	0.0039468	0.0039123	0.00395111	0.00380809	0.00358801	0.0032073	0.00259541	0.00205338
'Rxn0291'	0	0.0077575	0.0077575	0.0077575	0.0077575	0.0077575	0.0077575	0.0077575	0.0077575	0.0077575	0.00775749	0.00775747	0.00775743	0.00775735	0.0077572	0.0077569	0.00775629	0.00775507	0.00775261	0.00774761	0.00773726	0.00771513	0.00766713	0.0075313	0.00746566	0.00738912	0.00722358	0.00712267	0.00693308	0.00680463	0.0065897	0.00636364	0.00612789	0.00588459	0.00564	0.00539	0.00513956	0.00484039	0.00461023	0.00434	0.00409	0.00395	0.00391	0.00395111	0.00380809	0.00358801	0.0032073	0.00259541	0.00205338
'Rxn0293'	0	0.012962	0.012962	0.012962	0.012962	0.012962	0.012962	0.012962	0.012962	0.012962	0.012962	0.0129619	0.0129619	0.0129617	0.0129615	0.012961	0.01296	0.0129579	0.0129538	0.0129455	0.0129282	0.0128912	0.012811	0.012584	0.0124744	0.0123465	0.0120699	0.0119012	0.0115845	0.0113698	0.0110107	0.010633	0.0102391	0.00983255	0.00941804	0.00900106	0.00858768	0.00808779	0.00770322	0.00724951	0.00682611	0.00659469	0.00653705	0.00660189	0.00636292	0.0059952	0.00535907	0.00433666	0.00343099
'Rxn0294'	0	0.012962	0.012962	0.012962	0.012962	0.012962	0.012962	0.012962	0.012962	0.012962	0.012962	0.0129619	0.0129619	0.0129617	0.0129615	0.012961	0.01296	0.0129579	0.0129538	0.0129455	0.0129282	0.0128912	0.012811	0.012584	0.0124744	0.0123465	0.0120699	0.0119012	0.0115845	0.0113698	0.0110107	0.010633	0.0102391	0.00983255	0.00941804	0.00900106	0.00858768	0.00808779	0.00770322	0.00724951	0.00682611	0.00659469	0.00653705	0.00660189	0.00636292	0.0059952	0.00535907	0.00433666	0.00343099
'Rxn0295'	0	0.00978213	0.00978213	0.00978213	0.00978213	0.00978213	0.00978213	0.00978213	0.00978212	0.00978212	0.0097821	0.00978208	0.00978203	0.00978194	0.00978175	0.00978136	0.0097806	0.00977906	0.00977596	0.00976965	0.0097566	0.00972869	0.00966817	0.00949688	0.00941412	0.0093176	0.00910886	0.0089816	0.00874253	0.00858056	0.00830954	0.00802447	0.0077272	0.00742041	0.00710759	0.0067929	0.00648093	0.00610367	0.00581345	0.00547104	0.00515152	0.00497687	0.00493337	0.0049823	0.00480196	0.00452445	0.00404437	0.00327278	0.00258929
'Rxn0296'	0	0.00978213	0.00978213	0.00978213	0.00978213	0.00978213	0.00978213	0.00978213	0.00978212	0.00978212	0.0097821	0.00978208	0.00978203	0.00978194	0.00978175	0.00978136	0.0097806	0.00977906	0.00977596	0.00976965	0.0097566	0.00972869	0.00966817	0.00949688	0.00941412	0.0093176	0.00910886	0.0089816	0.00874253	0.00858056	0.00830954	0.00802447	0.0077272	0.00742041	0.00710759	0.0067929	0.00648093	0.00610367	0.00581345	0.00547104	0.00515152	0.00497687	0.00493337	0.0049823	0.00480196	0.00452445	0.00404437	0.00327278	0.00258929
'Rxn0298'	0	0.00271277	0.00271277	0.00271277	0.00271277	0.00271277	0.00271277	0.00271277	0.00271276	0.00271276	0.00271276	0.00271275	0.00271274	0.00271271	0.00271266	0.00271255	0.00271234	0.00271192	0.00271106	0.00270931	0.00270569	0.00269795	0.00268116	0.00263366	0.00261071	0.00258394	0.00252606	0.00249077	0.00242447	0.00237955	0.00230439	0.00222534	0.0021429	0.00205782	0.00197107	0.0018838	0.00179728	0.00169266	0.00161218	0.00151722	0.00142861	0.00138018	0.00136811	0.00138168	0.00133167	0.00125471	0.00112158	0.000907604	0.00071806
'Rxn0299'	0	0.00617162	0.00617162	0.00617162	0.00617162	0.00617162	0.00617162	0.00617162	0.00617162	0.00617162	0.00617161	0.00617159	0.00617156	0.0061715	0.00617138	0.00617114	0.00617066	0.00616969	0.00616773	0.00616375	0.00615552	0.00613791	0.00609972	0.00599166	0.00593944	0.00587855	0.00574685	0.00566657	0.00551573	0.00541355	0.00524255	0.0050627	0.00487515	0.00468159	0.00448423	0.0042857	0.00408887	0.00385086	0.00366775	0.00345173	0.00325013	0.00313995	0.0031125	0.00314337	0.00302959	0.00285451	0.00255163	0.00206483	0.00163361
'Rxn0300'	0	0.00617162	0.00617162	0.00617162	0.00617162	0.00617162	0.00617162	0.00617162	0.00617162	0.00617162	0.00617161	0.00617159	0.00617156	0.0061715	0.00617138	0.00617114	0.00617066	0.00616969	0.00616773	0.00616375	0.00615552	0.00613791	0.00609972	0.00599166	0.00593944	0.00587855	0.00574685	0.00566657	0.00551573	0.00541355	0.00524255	0.0050627	0.00487515	0.00468159	0.00448423	0.0042857	0.00408887	0.00385086	0.00366775	0.00345173	0.00325013	0.00313995	0.0031125	0.00314337	0.00302959	0.00285451	0.00255163	0.00206483	0.00163361
'Rxn0301'	0	0.00617162	0.00617162	0.00617162	0.00617162	0.00617162	0.00617162	0.00617162	0.00617162	0.00617162	0.00617161	0.00617159	0.00617156	0.0061715	0.00617138	0.00617114	0.00617066	0.00616969	0.00616773	0.00616375	0.00615552	0.00613791	0.00609972	0.00599166	0.00593944	0.00587855	0.00574685	0.00566657	0.00551573	0.00541355	0.00524255	0.0050627	0.00487515	0.00468159	0.00448423	0.0042857	0.00408887	0.00385086	0.00366775	0.00345173	0.00325013	0.00313995	0.0031125	0.00314337	0.00302959	0.00285451	0.00255163	0.00206483	0.00163361
'Rxn0302'	0	0.00617162	0.00617162	0.00617162	0.00617162	0.00617162	0.00617162	0.00617162	0.00617162	0.00617162	0.00617161	0.00617159	0.00617156	0.0061715	0.00617138	0.00617114	0.00617066	0.00616969	0.00616773	0.00616375	0.00615552	0.00613791	0.00609972	0.00599166	0.00593944	0.00587855	0.00574685	0.00566657	0.00551573	0.00541355	0.00524255	0.0050627	0.00487515	0.00468159	0.00448423	0.0042857	0.00408887	0.00385086	0.00366775	0.00345173	0.00325013	0.00313995	0.0031125	0.00314337	0.00302959	0.00285451	0.00255163	0.00206483	0.00163361
'Rxn0303'	0	0.00617162	0.00617162	0.00617162	0.00617162	0.00617162	0.00617162	0.00617162	0.00617162	0.00617162	0.00617161	0.00617159	0.00617156	0.0061715	0.00617138	0.00617114	0.00617066	0.00616969	0.00616773	0.00616375	0.00615552	0.00613791	0.00609972	0.00599166	0.00593944	0.00587855	0.00574685	0.00566657	0.00551573	0.00541355	0.00524255	0.0050627	0.00487515	0.00468159	0.00448423	0.0042857	0.00408887	0.00385086	0.00366775	0.00345173	0.00325013	0.00313995	0.0031125	0.00314337	0.00302959	0.00285451	0.00255163	0.00206483	0.00163361
'Rxn0305'	0	-0.0054002	-0.0054002	-0.0054002	-0.0054002	-0.0054002	-0.0054002	-0.0054002	-0.0054002	-0.0054002	-0.0054002	-0.0054001	-0.0054001	-0.0054001	-0.0054	-0.0053997	-0.0053993	-0.0053985	-0.0053968	-0.0053933	-0.0053861	-0.0053707	-0.0053373	-0.0052427	-0.005197	-0.0051437	-0.0050285	-0.0049582	-0.0048263	-0.00473685	-0.00458723	-0.00442987	-0.00426576	-0.00409639	-0.0039237	-0.00374998	-0.00357776	-0.0033695	-0.00320928	-0.00302026	-0.00284387	-0.00274745	-0.00272344	-0.00275045	-0.00265089	-0.0024977	-0.00223267	-0.00180672	-0.00142941
'Rxn0306'	0	0.00077145	0.00077145	0.00077145	0.00077145	0.00077145	0.00077145	0.00077145	0.00077145	0.00077145	0.00077145	0.00077145	0.00077145	0.00077144	0.00077142	0.00077139	0.00077133	0.00077121	0.00077097	0.00077047	0.00076944	0.00076724	0.00076247	0.00074896	0.00074243	0.00073482	0.00071836	0.00070832	0.00068947	0.000676693	0.000655319	0.000632838	0.000609394	0.000585199	0.000560529	0.000535712	0.000511109	0.000481357	0.000458469	0.000431466	0.000406	0.000392	0.000389	0.000392922	0.000378699	0.000356814	0.000318953	0.000258	0.000204
'Rxn0307'	0	0.00077145	0.00077145	0.00077145	0.00077145	0.00077145	0.00077145	0.00077145	0.00077145	0.00077145	0.00077145	0.00077145	0.00077145	0.00077144	0.00077142	0.00077139	0.00077133	0.00077121	0.00077097	0.00077047	0.00076944	0.00076724	0.00076247	0.00074896	0.00074243	0.00073482	0.00071836	0.00070832	0.00068947	0.000676693	0.000655319	0.000632838	0.000609394	0.000585199	0.000560529	0.000535712	0.000511109	0.000481357	0.000458469	0.000431466	0.000406	0.000392	0.000389	0.000392922	0.000378699	0.000356814	0.000318953	0.000258	0.000204
'Rxn0312'	0	-0.0169667	-0.0169667	-0.0169667	-0.0169667	-0.0169667	-0.0169667	-0.0169667	-0.0169667	-0.0169667	-0.0169666	-0.0169666	-0.0169665	-0.0169663	-0.016966	-0.0169654	-0.016964	-0.0169614	-0.016956	-0.016945	-0.0169224	-0.016874	-0.016769	-0.0164719	-0.0163284	-0.016161	-0.0157989	-0.0155782	-0.0151635	-0.0148826	-0.0144125	-0.0139181	-0.0134025	-0.0128704	-0.0123278	-0.011782	-0.0112409	-0.0105866	-0.0100832	-0.00948929	-0.00893508	-0.00863216	-0.00855671	-0.00864159	-0.00832879	-0.00784746	-0.00701479	-0.0056765	-0.00449102
'Rxn0313'	0	0.0451206	0.0451206	0.0451206	0.0451206	0.0451206	0.0451206	0.0451206	0.0451206	0.0451206	0.0451205	0.0451204	0.0451201	0.0451197	0.0451188	0.0451169	0.0451133	0.0451059	0.045091	0.0450608	0.0449982	0.0448645	0.0445745	0.0437456	0.0433493	0.0428874	0.04188	0.0412718	0.0401207	0.0393479	0.0380464	0.0366798	0.0352574	0.0337926	0.032303	0.0308091	0.0293337	0.0275455	0.0261873	0.0245806	0.0230913	0.0222871	0.0220953	0.0223416	0.0214703	0.0201332	0.0178249	0.0141292	0.0108803
'Rxn0314'	0	0.0317916	0.0317916	0.0317916	0.0317916	0.0317916	0.0317916	0.0317916	0.0317916	0.0317916	0.0317915	0.0317914	0.0317913	0.031791	0.0317904	0.0317891	0.0317866	0.0317816	0.0317716	0.0317511	0.0317086	0.0316179	0.0314212	0.0308646	0.0305956	0.0302819	0.0296035	0.0291899	0.028413	0.0278866	0.0270057	0.0260793	0.0251132	0.0241161	0.0230994	0.0220767	0.0210628	0.0198367	0.0188935	0.0177807	0.0167423	0.0161747	0.0160333	0.0161923	0.0156062	0.0147043	0.0131441	0.0106364	0.00841512
'Rxn0315'	0	0.0549534	0.0549534	0.0549534	0.0549534	0.0549534	0.0549534	0.0549534	0.0549534	0.0549534	0.0549533	0.0549532	0.0549529	0.0549524	0.0549513	0.0549491	0.0549448	0.0549362	0.0549188	0.0548833	0.05481	0.0546532	0.0543132	0.053351	0.0528861	0.0523438	0.0511712	0.0504563	0.0491132	0.0482033	0.0466808	0.0450794	0.0434094	0.0416859	0.0399285	0.0381607	0.0364082	0.0342888	0.0326584	0.0307349	0.0289399	0.0279587	0.0277143	0.0279893	0.0269761	0.0254171	0.0227202	0.0183856	0.014546
'Rxn0317'	0	0.0168496	0.0168496	0.0168496	0.0168496	0.0168496	0.0168496	0.0168496	0.0168495	0.0168495	0.0168495	0.0168495	0.0168494	0.0168492	0.0168489	0.0168482	0.0168469	0.0168443	0.0168389	0.0168281	0.0168056	0.0167575	0.0166533	0.0163582	0.0162157	0.0160494	0.0156899	0.0154707	0.0150589	0.0147799	0.014313	0.013822	0.01331	0.0127815	0.0122427	0.0117007	0.0111633	0.0105135	0.0100136	0.00942378	0.0088734	0.00857257	0.00849764	0.00858193	0.00827129	0.00779328	0.00696637	0.00563732	0.00446002
'Rxn0318'	0	0.0168496	0.0168496	0.0168496	0.0168496	0.0168496	0.0168496	0.0168496	0.0168495	0.0168495	0.0168495	0.0168495	0.0168494	0.0168492	0.0168489	0.0168482	0.0168469	0.0168443	0.0168389	0.0168281	0.0168056	0.0167575	0.0166533	0.0163582	0.0162157	0.0160494	0.0156899	0.0154707	0.0150589	0.0147799	0.014313	0.013822	0.01331	0.0127815	0.0122427	0.0117007	0.0111633	0.0105135	0.0100136	0.00942378	0.00887	0.00857	0.0085	0.00858193	0.00827129	0.00779328	0.00696637	0.00564	0.00446
'Rxn0321'	0	0.00188108	0.00188108	0.00188108	0.00188108	0.00188108	0.00188108	0.00188108	0.00188108	0.00188107	0.00188107	0.00188107	0.00188106	0.00188104	0.001881	0.00188093	0.00188078	0.00188049	0.00187989	0.00187868	0.00187617	0.0018708	0.00185916	0.00182623	0.00181031	0.00179175	0.00175161	0.00172714	0.00168117	0.00165002	0.0015979	0.00154309	0.00148592	0.00142692	0.00136677	0.00130626	0.00124627	0.00117372	0.00111791	0.00105207	0.000990623	0.000957038	0.000948673	0.000958083	0.000923403	0.000870039	0.000777722	0.000629348	0.000497914
'Rxn0323'	0	0.00188108	0.00188108	0.00188108	0.00188108	0.00188108	0.00188108	0.00188108	0.00188108	0.00188107	0.00188107	0.00188107	0.00188106	0.00188104	0.001881	0.00188093	0.00188078	0.00188049	0.00187989	0.00187868	0.00187617	0.0018708	0.00185916	0.00182623	0.00181031	0.00179175	0.00175161	0.00172714	0.00168117	0.00165002	0.0015979	0.00154309	0.00148592	0.00142692	0.00136677	0.00130626	0.00124627	0.00117372	0.00111791	0.00105207	0.000990623	0.000957038	0.000948673	0.000958083	0.000923403	0.000870039	0.000777722	0.000629348	0.000497914
'Rxn0328'	0	0.0008877	0.0008877	0.0008877	0.0008877	0.0008877	0.0008877	0.0008877	0.0008877	0.0008877	0.0008877	0.00088769	0.00088769	0.00088768	0.00088766	0.00088763	0.00088756	0.00088742	0.00088714	0.00088657	0.00088538	0.00088285	0.00087736	0.00086181	0.0008543	0.00084554	0.0008266	0.00081505	0.00079336	0.000778661	0.000754066	0.000728197	0.000701221	0.00067338	0.000644992	0.000616436	0.000588126	0.00055389	0.000527553	0.000496481	0.000467485	0.000451636	0.000448	0.000452129	0.000435763	0.00041058	0.000367015	0.000296996	0.000235
'Rxn0329'	0	0.00228794	0.00228794	0.00228794	0.00228794	0.00228794	0.00228794	0.00228794	0.00228794	0.00228794	0.00228793	0.00228793	0.00228792	0.00228789	0.00228785	0.00228776	0.00228758	0.00228722	0.0022865	0.00228502	0.00228197	0.00227544	0.00226128	0.00222122	0.00220187	0.00217929	0.00213047	0.0021007	0.00204479	0.0020069	0.00194352	0.00187684	0.00180731	0.00173556	0.00166239	0.00158879	0.00151582	0.00142759	0.0013597	0.00127962	0.00120489	0.00116404	0.00115386	0.00116531	0.00112313	0.00105822	0.000945937	0.000765471	0.000605609
'Rxn0330'	0	0.00228794	0.00228794	0.00228794	0.00228794	0.00228794	0.00228794	0.00228794	0.00228794	0.00228794	0.00228793	0.00228793	0.00228792	0.00228789	0.00228785	0.00228776	0.00228758	0.00228722	0.0022865	0.00228502	0.00228197	0.00227544	0.00226128	0.00222122	0.00220187	0.00217929	0.00213047	0.0021007	0.00204479	0.0020069	0.00194352	0.00187684	0.00180731	0.00173556	0.00166239	0.00158879	0.00151582	0.00142759	0.0013597	0.00127962	0.00120489	0.00116404	0.00115386	0.00116531	0.00112313	0.00105822	0.000945937	0.000765471	0.000605609
'Rxn0331'	0	0.00228794	0.00228794	0.00228794	0.00228794	0.00228794	0.00228794	0.00228794	0.00228794	0.00228794	0.00228793	0.00228793	0.00228792	0.00228789	0.00228785	0.00228776	0.00228758	0.00228722	0.0022865	0.00228502	0.00228197	0.00227544	0.00226128	0.00222122	0.00220187	0.00217929	0.00213047	0.0021007	0.00204479	0.0020069	0.00194352	0.00187684	0.00180731	0.00173556	0.00166239	0.00158879	0.00151582	0.00142759	0.0013597	0.00127962	0.00120489	0.00116404	0.00115386	0.00116531	0.00112313	0.00105822	0.000945937	0.000765471	0.000605609
'Rxn0332'	0	0.00457588	0.00457588	0.00457588	0.00457588	0.00457588	0.00457588	0.00457588	0.00457588	0.00457587	0.00457587	0.00457586	0.00457583	0.00457579	0.0045757	0.00457552	0.00457516	0.00457444	0.00457299	0.00457004	0.00456394	0.00455088	0.00452257	0.00444245	0.00440373	0.00435858	0.00426094	0.00420141	0.00408958	0.00401381	0.00388703	0.00375368	0.00361463	0.00347111	0.00332478	0.00317758	0.00303165	0.00285517	0.00271941	0.00255924	0.00240977	0.00232808	0.00230773	0.00233062	0.00224626	0.00211644	0.00189187	0.00153094	0.00121122
'Rxn0333'	0	0.00457588	0.00457588	0.00457588	0.00457588	0.00457588	0.00457588	0.00457588	0.00457588	0.00457587	0.00457587	0.00457586	0.00457583	0.00457579	0.0045757	0.00457552	0.00457516	0.00457444	0.00457299	0.00457004	0.00456394	0.00455088	0.00452257	0.00444245	0.00440373	0.00435858	0.00426094	0.00420141	0.00408958	0.00401381	0.00388703	0.00375368	0.00361463	0.00347111	0.00332478	0.00317758	0.00303165	0.00285517	0.00271941	0.00255924	0.00240977	0.00232808	0.00230773	0.00233062	0.00224626	0.00211644	0.00189187	0.00153094	0.00121122
'Rxn0334'	0	0.00228794	0.00228794	0.00228794	0.00228794	0.00228794	0.00228794	0.00228794	0.00228794	0.00228794	0.00228793	0.00228793	0.00228792	0.00228789	0.00228785	0.00228776	0.00228758	0.00228722	0.0022865	0.00228502	0.00228197	0.00227544	0.00226128	0.00222122	0.00220187	0.00217929	0.00213047	0.0021007	0.00204479	0.0020069	0.00194352	0.00187684	0.00180731	0.00173556	0.00166239	0.00158879	0.00151582	0.00142759	0.0013597	0.00127962	0.00120489	0.00116404	0.00115386	0.00116531	0.00112313	0.00105822	0.000945937	0.000765471	0.000605609
'Rxn0335'	0	0.00228794	0.00228794	0.00228794	0.00228794	0.00228794	0.00228794	0.00228794	0.00228794	0.00228794	0.00228793	0.00228793	0.00228792	0.00228789	0.00228785	0.00228776	0.00228758	0.00228722	0.0022865	0.00228502	0.00228197	0.00227544	0.00226128	0.00222122	0.00220187	0.00217929	0.00213047	0.0021007	0.00204479	0.0020069	0.00194352	0.00187684	0.00180731	0.00173556	0.00166239	0.00158879	0.00151582	0.00142759	0.0013597	0.00127962	0.00120489	0.00116404	0.00115386	0.00116531	0.00112313	0.00105822	0.000945937	0.000765471	0.000605609
'Rxn0336'	0	0.00084014	0.00084014	0.00084014	0.00084014	0.00084014	0.00084014	0.00084014	0.00084014	0.00084014	0.00084014	0.00084014	0.00084014	0.00084013	0.00084011	0.00084008	0.00084001	0.00083988	0.00083961	0.00083907	0.00083795	0.00083555	0.00083036	0.00081565	0.00080854	0.00080025	0.00078232	0.00077139	0.00075086	0.000736947	0.000713669	0.000689187	0.000663655	0.000637306	0.000610439	0.000583412	0.000556619	0.000524218	0.000499291	0.000469884	0.000442441	0.000427	0.000424	0.000427908	0.000412419	0.000388585	0.000347353	0.000281085	0.000222
'Rxn0337'	0	0.00092469	0.00092469	0.00092469	0.00092469	0.00092469	0.00092469	0.00092469	0.00092469	0.00092469	0.00092468	0.00092468	0.00092468	0.00092467	0.00092465	0.00092461	0.00092454	0.0009244	0.0009241	0.00092351	0.00092227	0.00091964	0.00091391	0.00089772	0.0008899	0.00088078	0.00086104	0.00084901	0.00082642	0.000811105	0.000785485	0.000758539	0.000730438	0.000701437	0.000671867	0.000642121	0.000612631	0.000576969	0.000549534	0.000517168	0.000486963	0.000470454	0.000466342	0.000470968	0.00045392	0.000427688	0.000382307	0.00030937	0.000244761
'Rxn0338'	0	0.00092469	0.00092469	0.00092469	0.00092469	0.00092469	0.00092469	0.00092469	0.00092469	0.00092469	0.00092468	0.00092468	0.00092468	0.00092467	0.00092465	0.00092461	0.00092454	0.0009244	0.0009241	0.00092351	0.00092227	0.00091964	0.00091391	0.00089772	0.0008899	0.00088078	0.00086104	0.00084901	0.00082642	0.000811105	0.000785485	0.000758539	0.000730438	0.000701437	0.000671867	0.000642121	0.000612631	0.000576969	0.000549534	0.000517168	0.000486963	0.000470454	0.000466342	0.000470968	0.00045392	0.000427688	0.000382307	0.00030937	0.000244761
'Rxn0339'	0	0.00092469	0.00092469	0.00092469	0.00092469	0.00092469	0.00092469	0.00092469	0.00092469	0.00092469	0.00092468	0.00092468	0.00092468	0.00092467	0.00092465	0.00092461	0.00092454	0.0009244	0.0009241	0.00092351	0.00092227	0.00091964	0.00091391	0.00089772	0.0008899	0.00088078	0.00086104	0.00084901	0.00082642	0.000811105	0.000785485	0.000758539	0.000730438	0.000701437	0.000671867	0.000642121	0.000612631	0.000576969	0.000549534	0.000517168	0.000486963	0.000470454	0.000466342	0.000470968	0.00045392	0.000427688	0.000382307	0.00030937	0.000244761
'Rxn0340'	0	0.00092469	0.00092469	0.00092469	0.00092469	0.00092469	0.00092469	0.00092469	0.00092469	0.00092469	0.00092468	0.00092468	0.00092468	0.00092467	0.00092465	0.00092461	0.00092454	0.0009244	0.0009241	0.00092351	0.00092227	0.00091964	0.00091391	0.00089772	0.0008899	0.00088078	0.00086104	0.00084901	0.00082642	0.000811105	0.000785485	0.000758539	0.000730438	0.000701437	0.000671867	0.000642121	0.000612631	0.000576969	0.000549534	0.000517168	0.000486963	0.000470454	0.000466	0.000470968	0.00045392	0.000427688	0.000382307	0.00030937	0.000245
'Rxn0342'	0	0.00148478	0.00148478	0.00148478	0.00148478	0.00148478	0.00148478	0.00148478	0.00148478	0.00148478	0.00148478	0.00148478	0.00148477	0.00148475	0.00148472	0.00148467	0.00148455	0.00148432	0.00148385	0.00148289	0.00148091	0.00147667	0.00146748	0.00144149	0.00142892	0.00141427	0.00138259	0.00136327	0.00132699	0.0013024	0.00126126	0.001218	0.00117288	0.00112631	0.00107883	0.00103106	0.00098371	0.000926448	0.000882395	0.000830424	0.000781924	0.000755415	0.000748812	0.00075624	0.000728866	0.000686744	0.000613876	0.00049676	0.000393017
'Rxn0344'	0	0.00148478	0.00148478	0.00148478	0.00148478	0.00148478	0.00148478	0.00148478	0.00148478	0.00148478	0.00148478	0.00148478	0.00148477	0.00148475	0.00148472	0.00148467	0.00148455	0.00148432	0.00148385	0.00148289	0.00148091	0.00147667	0.00146748	0.00144149	0.00142892	0.00141427	0.00138259	0.00136327	0.00132699	0.0013024	0.00126126	0.001218	0.00117288	0.00112631	0.00107883	0.00103106	0.00098371	0.000926448	0.000882395	0.000830424	0.000781924	0.000755415	0.000748812	0.00075624	0.000728866	0.000686744	0.000613876	0.00049676	0.000393017
'Rxn0346'	0	0.00148478	0.00148478	0.00148478	0.00148478	0.00148478	0.00148478	0.00148478	0.00148478	0.00148478	0.00148478	0.00148478	0.00148477	0.00148475	0.00148472	0.00148467	0.00148455	0.00148432	0.00148385	0.00148289	0.00148091	0.00147667	0.00146748	0.00144149	0.00142892	0.00141427	0.00138259	0.00136327	0.00132699	0.0013024	0.00126126	0.001218	0.00117288	0.00112631	0.00107883	0.00103106	0.00098371	0.000926448	0.000882395	0.000830424	0.000781924	0.000755415	0.000748812	0.00075624	0.000728866	0.000686744	0.000613876	0.00049676	0.000393017
'Rxn0348'	0	0.00148478	0.00148478	0.00148478	0.00148478	0.00148478	0.00148478	0.00148478	0.00148478	0.00148478	0.00148478	0.00148478	0.00148477	0.00148475	0.00148472	0.00148467	0.00148455	0.00148432	0.00148385	0.00148289	0.00148091	0.00147667	0.00146748	0.00144149	0.00142892	0.00141427	0.00138259	0.00136327	0.00132699	0.0013024	0.00126126	0.001218	0.00117288	0.00112631	0.00107883	0.00103106	0.00098371	0.000926448	0.000882395	0.000830424	0.000781924	0.000755	0.000749	0.00075624	0.000728866	0.000686744	0.000613876	0.00049676	0.000393
'Rxn0349'	0	0.00148478	0.00148478	0.00148478	0.00148478	0.00148478	0.00148478	0.00148478	0.00148478	0.00148478	0.00148478	0.00148478	0.00148477	0.00148475	0.00148472	0.00148467	0.00148455	0.00148432	0.00148385	0.00148289	0.00148091	0.00147667	0.00146748	0.00144149	0.00142892	0.00141427	0.00138259	0.00136327	0.00132699	0.0013024	0.00126126	0.001218	0.00117288	0.00112631	0.00107883	0.00103106	0.00098371	0.000926448	0.000882395	0.000830424	0.000781924	0.000755415	0.000748812	0.00075624	0.000728866	0.000686744	0.000613876	0.00049676	0.000393017
'Rxn0389'	0	-1.90632	-1.90632	-1.90632	-1.90631	-1.90631	-1.90631	-1.9063	-1.90629	-1.90626	-1.9062	-1.90608	-1.90585	-1.90538	-1.90444	-1.90256	-1.8988	-1.89124	-1.87602	-1.84514	-1.78163	-1.64739	-1.36344	-2.33307	-1.93523	-1.49387	-2.18116	-1.61236	-2.07691	-1.39455	-1.64876	-1.78132	-1.80504	-1.73586	-1.59124	-1.38856	-1.14368	-1.41	-1.0659	-1.16276	-1.18	-1.04381	-0.831397	0	0	0	0	0	0
'Rxn0399'	0	0.0383285	0.0383285	0.0383285	0.0383285	0.0383285	0.0383285	0.0383285	0.0383285	0.0383284	0.0383284	0.0383283	0.0383281	0.0383277	0.038327	0.0383255	0.0383225	0.0383164	0.0383042	0.0382794	0.0382281	0.0381183	0.0378803	0.0372066	0.0368811	0.0365016	0.0356806	0.0351802	0.0342399	0.0336031	0.0325372	0.0314162	0.0302472	0.0290409	0.0278109	0.0265737	0.0253	0.0238641	0.0227	0.0213778	0.0201222	0.0194361	0.0192654	0.031	0.0298	0.0281	0.025115	0.0202981	0.0100486
'Rxn0400'	0	0.0395734	0.0395734	0.0395734	0.0395734	0.0395734	0.0395734	0.0395734	0.0395734	0.0395734	0.0395733	0.0395732	0.039573	0.0395727	0.0395719	0.0395703	0.0395672	0.039561	0.0395485	0.039523	0.0394702	0.0393573	0.0391124	0.0384195	0.0380847	0.0376942	0.0368497	0.0363349	0.0353678	0.0347125	0.0336161	0.0324629	0.0312603	0.0300191	0.0287536	0.0274806	0.0262185	0.0246923	0.0235182	0.022133	0.0208404	0.0201338	0.0199578	0.0201558	0.0194262	0.0183036	0.0163614	0.01324	0.0104749
'Rxn0426'	0	-0.48946	-0.489461	-0.489461	-0.489462	-0.489463	-0.489467	-0.489472	-0.489484	-0.489508	-0.489556	-0.489651	-0.489842	-0.490225	-0.490989	-0.492519	-0.495585	-0.501738	-0.514133	-0.539271	-0.590965	-0.700165	-0.930824	-0.372407	-0.385724	-0.743769	-0.391661	-0.570122	-0.387413	-0.67122	-0.395068	-0.431264	-0.365729	-0.351689	-0.38	-0.295	-0.438639	-0.309	-0.363408	-0.337097	-0.271399	-0.317367	-0.43492	-1.04534	-1.03458	-0.976962	-0.869964	-0.715143	0
'Rxn0440'	0	0.00077145	0.00077145	0.00077145	0.00077145	0.00077145	0.00077145	0.00077145	0.00077145	0.00077145	0.00077145	0.00077145	0.00077145	0.00077144	0.00077142	0.00077139	0.00077133	0.00077121	0.00077097	0.00077047	0.00076944	0.00076724	0.00076247	0.00074896	0.00074243	0.00073482	0.00071836	0.00070832	0.00068947	0.000676693	0.000655319	0.000632838	0.000609394	0.000585199	0.000561	0.000536	0.000511	0.000481	0.000458	0.000431	0.000406	0.000392	0.000389	0.000392922	0.000378699	0.000356814	0.000318953	0.000258	0.000204
'Rxn0450'	0	0.00188108	0.00188108	0.00188108	0.00188108	0.00188108	0.00188108	0.00188108	0.00188108	0.00188107	0.00188107	0.00188107	0.00188106	0.00188104	0.001881	0.00188093	0.00188078	0.00188049	0.00187989	0.00187868	0.00187617	0.0018708	0.00185916	0.00182623	0.00181031	0.00179175	0.00175161	0.00172714	0.00168117	0.00165002	0.0015979	0.00154309	0.00148592	0.00142692	0.00136677	0.00130626	0.00124627	0.00117372	0.00111791	0.00105207	0.000990623	0.000957038	0.000948673	0.000958083	0.000923403	0.000870039	0.000777722	0.000629348	0.000497914
'Rxn0452'	0	0.0213591	0.0213591	0.0213591	0.0213591	0.0213591	0.0213591	0.0213591	0.0213591	0.0213591	0.0213591	0.021359	0.0213589	0.0213587	0.0213583	0.0213574	0.0213557	0.0213523	0.0213455	0.0213317	0.021303	0.0212417	0.0211086	0.020732	0.0205502	0.020338	0.0198792	0.0195995	0.019074	0.0187181	0.0181224	0.0174959	0.0168426	0.0161684	0.0154811	0.0147898	0.0141046	0.0132759	0.0126387	0.011887	0.0112	0.0108	0.0107	0.0108151	0.0104186	0.00980866	0.00875356	0.00706	0.00556
'Rxn0477'	0	0.0416898	0.0416898	0.0416898	0.0416898	0.0416898	0.0416898	0.0416898	0.0416898	0.0416898	0.0416897	0.0416896	0.0416894	0.041689	0.0416882	0.0416866	0.0416833	0.0416767	0.0416635	0.0416366	0.041581	0.0414621	0.0412041	0.266261	0.0401214	0.0397101	0.246786	0.0382781	0.234	0.0365689	0.0354139	0.195867	0.200999	0.192886	0.174009	0.0289502	0.0276207	0.153463	0.0247759	0.122478	0.126738	0.108578	0.0784213	0.0204061	0.0196384	0.0184575	0.0164152	0.0131346	0.0102318
'Rxn0480'	0	0.00617162	0.00617162	0.00617162	0.00617162	0.00617162	0.00617162	0.00617162	0.00617162	0.00617162	0.00617161	0.00617159	0.00617156	0.0061715	0.00617138	0.00617114	0.00617066	0.00616969	0.00616773	0.00616375	0.00615552	0.00613791	0.00609972	0.00599166	0.00593944	0.00587855	0.00574685	0.00566657	0.00551573	0.00541355	0.00524255	0.0050627	0.00487515	0.00468159	0.00448423	0.0042857	0.00408887	0.00385086	0.00366775	0.00345173	0.00325013	0.00313995	0.0031125	0.00314337	0.00302959	0.00285451	0.00255163	0.00206483	0.00163361
'Rxn0481'	0	0.00148478	0.00148478	0.00148478	0.00148478	0.00148478	0.00148478	0.00148478	0.00148478	0.00148478	0.00148478	0.00148478	0.00148477	0.00148475	0.00148472	0.00148467	0.00148455	0.00148432	0.00148385	0.00148289	0.00148091	0.00147667	0.00146748	0.00144149	0.00142892	0.00141427	0.00138259	0.00136327	0.00132699	0.0013024	0.00126126	0.001218	0.00117288	0.00112631	0.00107883	0.00103106	0.00098371	0.000926448	0.000882395	0.000830424	0.000781924	0.000755415	0.000748812	0.00075624	0.000728866	0.000686744	0.000613876	0.00049676	0.000393017
'Rxn0482'	0	0.00092469	0.00092469	0.00092469	0.00092469	0.00092469	0.00092469	0.00092469	0.00092469	0.00092469	0.00092468	0.00092468	0.00092468	0.00092467	0.00092465	0.00092461	0.00092454	0.0009244	0.0009241	0.00092351	0.00092227	0.00091964	0.00091391	0.00089772	0.0008899	0.00088078	0.00086104	0.00084901	0.00082642	0.000811105	0.000785485	0.000758539	0.000730438	0.000701437	0.000671867	0.000642121	0.000612631	0.000576969	0.000549534	0.000517168	0.000486963	0.000470454	0.000466342	0.000470968	0.00045392	0.000427688	0.000382307	0.00030937	0.000244761
'Rxn0483'	0	0.00321421	0.00321421	0.00321421	0.00321421	0.00321421	0.00321421	0.00321421	0.00321421	0.00321421	0.0032142	0.0032142	0.00321418	0.00321415	0.00321409	0.00321396	0.00321371	0.0032132	0.00321218	0.00321011	0.00320582	0.00319665	0.00317677	0.00312049	0.00309329	0.00306158	0.00299299	0.00295117	0.00287262	0.0028194	0.00273035	0.00263668	0.002539	0.0024382	0.00233541	0.00223201	0.0021295	0.00200555	0.00191018	0.00179768	0.00169268	0.0016353	0.00162101	0.00163708	0.00157783	0.00148664	0.0013289	0.00107537	0.00085079
'Rxn0546'	0	0.0549534	0.0549534	0.0549534	0.0549534	0.0549534	0.0549534	0.0549534	0.0549534	0.0549534	0.0549533	0.0549532	0.0549529	0.0549524	0.0549513	0.0549491	0.0549448	0.0549362	0.0549188	0.0548833	0.05481	0.0546532	0.0543132	0.053351	0.0528861	0.0523438	0.0511712	0.0504563	0.0491132	0.0482033	0.0466808	0.0450794	0.0434094	0.0416859	0.0399285	0.0381607	0.0364082	0.0342888	0.0326584	0.0307349	0.0289399	0.0279587	0.0277143	0.0279893	0.0269761	0.0254171	0.0227202	0.0183856	0.014546
'Rxn0562'	0	0	0	0	0	0	0	0	0	0	0	0	0	0	0	0	0	0	0	0	0	0	0	0	0	0	0	0	0	0	0	0	0	0	0	0	0	0	0	0	0	0	0	0	0	0	0	0	0
'Rxn0579'	0	0.42771	0.42771	0.42771	0.42771	0.42771	0.42771	0.42771	0.42771	0.42771	0.427709	0.427708	0.427706	0.427702	0.427694	0.427677	0.427644	0.427576	0.427441	0.427165	0.426594	0.425374	0.422728	0.415239	0.41162	0.4074	0.398273	0.392709	0.382256	0.375174	0.363323	0.350859	0.337862	0.324447	0.31077	0.297011	0.28337	0.266875	0.254185	0.239214	0.225243	0.217607	0.215705	0.217629	0.209744	0.197612	0.176624	0.142893	0.113017
'Rxn0583'	0	0.0213591	0.0213591	0.0213591	0.0213591	0.0213591	0.0213591	0.0213591	0.0213591	0.0213591	0.0213591	0.021359	0.0213589	0.0213587	0.0213583	0.0213574	0.0213557	0.0213523	0.0213455	0.0213317	0.021303	0.0212417	0.0211086	0.020732	0.0205502	0.020338	0.0198792	0.0195995	0.019074	0.0187181	0.0181224	0.0174959	0.0168	0.0162	0.0155	0.0148	0.0141	0.0133	0.0126	0.0119	0.0112	0.0108	0.0107	0.0108	0.0104	0.00981	0.00875356	0.00705809	0.00555682
'Rxn0587'	0	0.0226041	0.0226041	0.0226041	0.0226041	0.0226041	0.0226041	0.0226041	0.0226041	0.022604	0.022604	0.022604	0.0226038	0.0226036	0.0226032	0.0226023	0.0226005	0.022597	0.0225898	0.0225752	0.0225451	0.0224806	0.0223407	0.0219449	0.0217537	0.0215307	0.0210483	0.0207542	0.0202018	0.0198275	0.0192013	0.0185426	0.0178556	0.0171467	0.0164239	0.0156967	0.015	0.0141041	0.0134	0.0126422	0.0119039	0.0115003	0.0113998	0.0115	0.0111	0.0105	0.00934554	0.00756259	0
'Rxn0608'	0	0.319071	0.319071	0.319071	0.319071	0.319071	0.319071	0.319071	0.319071	0.319071	0.31907	0.31907	0.319068	0.319065	0.319059	0.319046	0.319021	0.318971	0.31887	0.318664	0.318238	0.317328	0.315354	0.309767	0.307067	0.303919	0.297111	0.29296	0.285162	0.279879	0.271038	0.26174	0.252044	0.242037	0.231833	0.221569	0.211	0.199088	0.19	0.178453	0.168031	0.162334	0.160915	0.163	0.157	0.148	0.131918	0.106751	0.084457
'Rxn0620'	0	0	0	0	0	0	0	0	0	0	0	0	0	0	0	0	0	0	0	0	0	0	0	0.00599166	0	0	0.00574685	0	0.00551573	0	0	0.0050627	0.00487515	0.00468159	0.00448423	0	0	0.00385086	0	0.00345173	0.00325013	0.00313995	0.0031125	0	0	0	0	0	0
'Rxn0640'	0	0.0226	0.0226	0.0226	0.0226	0.0226	0.0226	0.0226	0.0226	0.0226	0.0226	0.0226	0.0226	0.0226	0.0226	0.0226	0.0226	0.0226	0.0226	0.0226	0.0225	0.0225	0.0223	0.0219	0.0217537	0.0215307	0.021	0.0208	0.0202	0.0198	0.0192	0.0185	0.0178556	0.0171467	0.0164	0.0157	0.0149758	0.0141	0.0134	0.0126	0.0119039	0.0115003	0.0113998	0	0	0	0	0	0
'Rxn0670'	0	0	0	0	0	0	0	0	0	0	0	0	0	0	0	0	0	0	0	0	0	0	0	0	0	0	0	0	0	0	0	0	0	0	0	0	0	0	0	0	0	0	0	0.00969376	0.00865074	0.00646602	0.00296321	0	0
'Rxn0673'	0	0.00092469	0.00092469	0.00092469	0.00092469	0.00092469	0.00092469	0.00092469	0.00092469	0.00092469	0.00092468	0.00092468	0.00092468	0.00092467	0.00092465	0.00092461	0.00092454	0.0009244	0.0009241	0.00092351	0.00092227	0.00091964	0.00091391	0.00089772	0.0008899	0.00088078	0.00086104	0.00084901	0.00082642	0.000811105	0.000785485	0.000758539	0.000730438	0.000701437	0.000671867	0.000642121	0.000612631	0.000576969	0.000549534	0.000517168	0.000486963	0.000470454	0.000466342	0.000470968	0.00045392	0.000427688	0.000382307	0.00030937	0.000244761
'Rxn0678'	0	-0.0549534	-0.0549534	-0.0549534	-0.0549534	-0.0549534	-0.0549534	-0.0549534	-0.0549534	-0.0549534	-0.0549533	-0.0549532	-0.0549529	-0.0549524	-0.0549513	-0.0549491	-0.0549448	-0.0549362	-0.0549188	-0.0548833	-0.05481	-0.0546532	-0.0543132	-0.053351	-0.0528861	-0.0523438	-0.0511712	-0.0504563	-0.0491133	-0.0482033	-0.0466808	-0.0450794	-0.0434094	-0.0416859	-0.0399286	-0.0381607	-0.0364082	-0.0342888	-0.0326584	-0.0307349	-0.0289	-0.028	-0.0277	-0.0279893	-0.0269761	-0.0254171	-0.0227202	-0.0184	-0.0145
'Rxn0680'	0	-0.0362206	-0.0362206	-0.0362206	-0.0362206	-0.0362206	-0.0362206	-0.0362206	-0.0362206	-0.0362206	-0.0362205	-0.0362204	-0.0362203	-0.0362199	-0.0362192	-0.0362178	-0.036215	-0.0362093	-0.0361978	-0.0361744	-0.0361261	-0.0360228	-0.0357986	-0.0351644	-0.034858	-0.0345006	-0.0337277	-0.0332565	-0.0323713	-0.0317715	-0.030768	-0.0297125	-0.0286118	-0.0274758	-0.0263175	-0.0251523	-0.0239972	-0.0226003	-0.0215256	-0.0202578	-0.0190747	-0.018428	-0.0182669	-276.192	-276.278	-276.366	-276.51	-276.76	-499.285
'Rxn0687'	0	0.00271277	0.00271277	0.00271277	0.00271277	0.00271277	0.00271277	0.00271277	0.00271276	0.00271276	0.00271276	0.00271275	0.00271274	0.00271271	0.00271266	0.00271255	0.00271234	0.00271192	0.00271106	0.00270931	0.00270569	0.00269795	0.00268116	0.00263366	0.00261071	0.00258394	0.00252606	0.00249077	0.00242447	0.00237955	0.00230439	0.00222534	0.0021429	0.00205782	0.00197107	0.0018838	0.00179728	0.00169266	0.00161218	0.00151722	0.00142861	0.00138018	0.00136811	0.00138168	0.00133167	0.00125471	0.00112158	0.000907604	0.00071806
'Rxn0712'	0	0.00835656	0.00835656	0.00835656	0.00835656	0.00835656	0.00836	0.00835656	0.00835656	0.00835655	0.00836	0.00835652	0.00835648	0.0083564	0.00835624	0.00835591	0.00835525	0.00835394	0.00835129	0.0083459	0.00833475	0.00831091	0.00826	0.00811288	0.00804	0.00795973	0.00778	0.0076727	0.00746847	0.0073301	0.0071	0.00685505	0.0066011	0.00633902	0.00607178	0.00580296	0.00553646	0.00521417	0.00496624	0.00467374	0.00440078	0.00425158	0.00421442	1.12e-24	8.96e-25	3.08e-25	2.47e-24	6.72e-25	0
'Rxn_tre'	0	0.00324081	0.00324081	0.00324081	0.00324081	0.00324081	0.00324081	0.00324081	0.0032408	0.0032408	0.0032408	0.00324079	0.00324078	0.00324074	0.00324068	0.00324055	0.0032403	0.00323979	0.00323876	0.00323667	0.00323235	0.0032231	0.00320305	0.00314631	0.00311889	0.00308691	0.00301775	0.00297559	0.00289639	0.00284273	0.00275294	0.0026585	0.00256001	0.00245837	0.00235473	0.00225048	0.00214713	0.00202214	0.00192599	0.00181255	0.00170669	0.00164883	0.00163442	276.175	276.262	276.351	276.496	276.749	499.276
'Rxn0729'	0	0.00324081	0.00324081	0.00324081	0.00324081	0.00324081	0.00324081	0.00324081	0.0032408	0.0032408	0.0032408	0.00324079	0.00324078	0.00324074	0.00324068	0.00324055	0.0032403	0.00323979	0.00323876	0.00323667	0.00323235	0.0032231	0.00320305	0.00314631	0.00311889	0.00308691	0.00301775	0.00297559	0.00289639	0.00284273	0.00275294	0.0026585	0.00256001	0.00245837	0.00235473	0.00225048	0.00214713	0.00202214	0.00192599	0.00181255	0.00170669	0.00164883	0.00163442	276.175	276.262	276.351	276.496	276.749	499.276
'Rxn0730'	0	0.0140719	0.0140719	0.0140719	0.0140719	0.0140719	0.0140719	0.0140719	0.0140719	0.0140719	0.0140719	0.0140719	0.0140718	0.0140717	0.0140714	0.0140708	0.0140697	0.0140675	0.0140631	0.014054	0.0140352	0.0139951	0.013908	0.0136614	0.0135424	0.0134035	0.0131031	0.01292	0.0125759	0.0123429	0.0119528	0.0115426	0.0111149	0.0106734	0.0102234	0.00977061	0.00932179	0.008779	0.00836153	0.00786896	0.00740934	0.00715815	0.00709563	0.0071661	0.00690653	0.00650712	0.0058162	0.00470578	0.00372224
'Rxn0731'	0	0.0140719	0.0140719	0.0140719	0.0140719	0.0140719	0.0140719	0.0140719	0.0140719	0.0140719	0.0140719	0.0140719	0.0140718	0.0140717	0.0140714	0.0140708	0.0140697	0.0140675	0.0140631	0.014054	0.0140352	0.0139951	0.013908	0.0136614	0.0135424	0.0134035	0.0131031	0.01292	0.0125759	0.0123429	0.0119528	0.0115426	0.0111149	0.0106734	0.0102234	0.00977061	0.00932179	0.008779	0.00836153	0.00786896	0.00740934	0.00715815	0.00709563	0.0071661	0.00690653	0.00650712	0.0058162	0.00470578	0.00372224
'Rxn0738'	0	0.0549534	0.0549534	0.0549534	0.0549534	0.0549534	0.0549534	0.0549534	0.0549534	0.0549534	0.0549533	0.0549532	0.0549529	0.0549524	0.0549513	0.0549491	0.0549448	0.0549362	0.0549188	0.0548833	0.05481	0.0546532	0.0543132	0.053351	0.0528861	0.0523438	0.0511712	0.0504563	0.0491132	0.0482033	0.0466808	0.0450794	0.0434094	0.0416859	0.0399285	0.0381607	0.0364082	0.0342888	0.0326584	0.0307349	0.0289399	0.0279587	0.0277143	0.0279893	0.0269761	0.0254171	0.0227202	0.0183856	0.014546
'Rxn0752'	0	-0.0032142	-0.0032142	-0.0032142	-0.0032142	-0.0032142	-0.0032142	-0.0032142	-0.0032142	-0.0032142	-0.0032142	-0.0032142	-0.0032142	-0.0032141	-0.0032141	-0.003214	-0.0032137	-0.0032132	-0.0032122	-0.0032101	-0.0032058	-0.0031967	-0.0031768	-0.0031205	-0.0030933	-0.0030616	-0.002993	-0.0029512	-0.0028726	-0.0028194	-0.00273035	-0.00263668	-0.002539	-0.0024382	-0.00233541	-0.00223201	-0.0021295	-0.00200554	-0.00191018	-0.00179768	-0.00169268	-0.0016353	-0.00162101	-0.00163708	-0.00157783	-0.00148664	-0.0013289	-0.00107537	-0.00085079
'Rxn0758'	0	0	0	0	0	0	0	0	0	0	0	0	0	0	0	0	0	0	0	0	0	0	0	0.0541137	0	0	0.0519027	0	0.0498154	0	0	0.0457239	0.04403	0.0422818	0.0404994	0	0	0.034779	0	0.0311743	0.0293536	0.0283584	0.0281106	0	0	0	0	0	0
'Rxn0763'	0	0.128787	0.128787	0.128787	0.128787	0.128787	0.128787	0.128787	0.128786	0.128786	0.128786	0.128786	0.128785	0.128784	0.128782	0.128776	0.128766	0.128746	0.128705	0.128622	0.12845	0.128083	0.127286	0.0709175	0.123942	0.122671	0.0680199	0.118247	0.0652844	0.112967	0.109399	0.0599223	0.0577025	0.0554115	0.0530755	0.0894319	0.0853247	0.0455788	0.0765369	0.0408547	0.0384687	0.0371645	0.0368396	0.0369894	0.0356434	0.0335725	0.0299904	0.0255203	0.0228452
'Rxn0776'	0	0.319071	0.319071	0.319071	0.319071	0.319071	0.319071	0.319071	0.319071	0.319071	0.31907	0.31907	0.319068	0.319065	0.319059	0.319046	0.319021	0.318971	0.31887	0.318664	0.318238	0.317328	0.315354	0.309767	0.307067	0.303919	0.297111	0.29296	0.285162	0.279879	0.271038	0.26174	0.252044	0.242	0.232	0.222	0.211393	0.199088	0.189622	0.178	0.168	0.162	0.161	0.162511	0.156629	0.147577	0.131918	0.106751	0.084457
'Rxn0780'	0	1.90632	1.90632	1.90632	1.90632	1.90631	1.90631	1.9063	1.90629	1.90626	1.9062	1.90608	1.90585	1.90538	1.90444	1.90256	1.8988	1.89124	1.87602	1.84514	1.78163	1.64739	1.36344	2.33307	1.93523	1.49387	2.18116	1.61236	2.07691	1.39455	1.64876	1.78132	1.80504	1.73586	1.59124	1.38856	1.14368	1.40611	1.0659	1.16276	1.17838	1.04381	0.831397	0	0	0	0	0	0
'Rxn0783'	0	0	0	0	0	0	0	0	0	0	0	0	0	0	0	0	0	0	0	0	0	0	0	0	0	0	0	0	0	0	0	0	0	0	0	0	0	0	0	0	0	0	0	0.868	1.03	0.97	0.821777	0.712496	0.601622
'Rxn0788'	0	0.0083486	0.0083486	0.0083486	0.0083486	0.0083486	0.0083486	0.0083486	0.00834859	0.00834859	0.00834858	0.00834856	0.00834852	0.00834844	0.00834827	0.00834795	0.00834729	0.00834598	0.00834333	0.00833795	0.00832681	0.00830299	0.00825134	0.00810516	0.00803452	0.00795215	0.007774	0.00766539	0.00746135	0.00732312	0.00709181	0.00684852	0.00659481	0.00633298	0.006066	0.00579743	0.00553118	0.00520921	0.00496151	0.00466929	0.00439658	0.00424753	0.0042104	0.00425217	0.00409825	0.00386141	0.00345169	0.00279317	0.00220984
'Rxn0789'	0	0.00148478	0.00148478	0.00148478	0.00148478	0.00148478	0.00148478	0.00148478	0.00148478	0.00148478	0.00148478	0.00148478	0.00148477	0.00148475	0.00148472	0.00148467	0.00148455	0.00148432	0.00148385	0.00148289	0.00148091	0.00147667	0.00146748	0.00144149	0.00142892	0.00141427	0.00138259	0.00136327	0.00132699	0.0013024	0.00126126	0.001218	0.00117288	0.00112631	0.00107883	0.00103106	0.00098371	0.000926448	0.000882395	0.000830424	0.000781924	0.000755415	0.000748812	0.00075624	0.000728866	0.000686744	0.000613876	0.00049676	0.000393017
'Rxn0792'	0	0	0	0	0	0	0	0	0	0	0	0	0	0	0	0	0	0	0	0	0	0	0	0	0	0	0	0	0	0	0	0	0	0	0	0	0	0	0	0	0	0	0	0	0	0	0	0	0.0190795
'Rxn0793'	0	0	0	0	0	0	0	0	0	0	0	0	0	0	0	0	0	0	0	0	0	0	0	0	0	0	0	0	0	0	0	0	0	0	0	0	0	0	0	0	0	0	0	0	0	0	0	0	0.0190795
'Rxn0799'	0	0.0165261	0.0165261	0.0165261	0.0165261	0.0165261	0.0165261	0.0165261	0.0165261	0.0165261	0.0165261	0.0165261	0.016526	0.0165258	0.0165255	0.0165249	0.0165236	0.016521	0.0165157	0.0165051	0.016483	0.0164359	0.0163336	0.0160442	0.0159044	0.0157414	0.0153887	0.0151737	0.0147698	0.0144962	0.0140383	0.0135567	0.0130545	0.0125362	0.0120077	0.0114761	0.010949	0.0103117	0.00982136	0.0092429	0.00870309	0.00840803	0.00833453	0.00841721	0.00811253	0.0076437	0.00683265	0.00552911	0.00437441
'Rxn0801'	0	0.00188108	0.00188108	0.00188108	0.00188108	0.00188108	0.00188108	0.00188108	0.00188108	0.00188107	0.00188107	0.00188107	0.00188106	0.00188104	0.001881	0.00188093	0.00188078	0.00188049	0.00187989	0.00187868	0.00187617	0.0018708	0.00185916	0.00182623	0.00181031	0.00179175	0.00175161	0.00172714	0.00168117	0.00165002	0.0015979	0.00154309	0.00148592	0.00142692	0.00136677	0.00130626	0.00124627	0.00117372	0.00111791	0.00105207	0.000990623	0.000957038	0.000948673	0.000958083	0.000923403	0.000870039	0.000777722	0.000629348	0.000497914
'Rxn0812'	0	-1.90953	-1.90953	-1.90953	-1.90953	-1.90953	-1.90952	-1.90952	-1.9095	-1.90947	-1.90941	-1.9093	-1.90906	-1.90859	-1.90765	-1.90578	-1.90201	-1.89445	-1.87923	-1.84835	-1.78484	-1.65059	-1.36662	-2.1104	-1.93833	-1.49694	-1.97619	-1.61531	-1.88304	-1.39737	-1.65149	-1.62229	-1.63951	-1.57703	-1.44986	-1.39079	-1.14581	-1.28066	-1.06781	-1.06539	-1.07529	-0.958077	-0.775622	-0.869594	-1.02801	-0.971524	-0.823106	-0.713571	-0.602473
'Rxn0816'	0	0.0395734	0.0395734	0.0395734	0.0395734	0.0395734	0.0395734	0.0395734	0.0395734	0.0395734	0.0395733	0.0395732	0.039573	0.0395727	0.0395719	0.0395703	0.0395672	0.039561	0.0395485	0.039523	0.0394702	0.0393573	0.0391124	0.0384195	0.0380847	0.0376942	0.0368497	0.0363349	0.0353678	0.0347125	0.0336161	0.0324629	0.0312603	0.0300191	0.0287536	0.0274806	0.0262185	0.0246923	0.0235182	0.022133	0.0208404	0.0201338	0.0199578	0.0201558	0.0194262	0.0183036	0.0163614	0.01324	0.0104749
'Rxn0837'	0	0.0557391	0.0557391	0.0557391	0.0557391	0.055739	0.055739	0.055739	0.055739	0.055739	0.0557389	0.0557388	0.0557385	0.055738	0.0557369	0.0557347	0.0557303	0.0557216	0.0557039	0.055668	0.0555936	0.0554346	0.0550897	0	0.0536421	0.0530922	0	0.0511776	0	0.0488925	0.0473482	0	0	0	0	0.0387063	0.0369287	0	0.0331253	0	0	0	0	0	0	0	0	0.00128572	0.00370674
'Rxn0849'	0	0	0	0	0	0	0	0	0	0	0	0	0	0	0	0	0	0	0	0	0	0	0	0	0	0	0	0	0	0	0	0	0	0	0	0	0	0	0	0	0	0	0	0	0	0	0	0	0
'Rxn0862'	0	0.013611	0.013611	0.013611	0.013611	0.013611	0.013611	0.013611	0.013611	0.013611	0.013611	0.0136109	0.0136109	0.0136107	0.0136105	0.0136099	0.0136089	0.0136067	0.0136024	0.0135936	0.0135755	0.0135367	0.0134524	0.0132141	0.0130989	0.0129646	0.0126742	0.0124971	0.0121645	0.0119391	0.011562	0.0111654	0.0107517	0.0103249	0.0098896	0.00945175	0.00901767	0.00849275	0.00808892	0.0076125	0.0071679	0.00692489	0.00686436	0.00693245	0.00668152	0.00629538	0.0056274	0.0045538	0.00360278
'Rxn0863'	0	0.013611	0.013611	0.013611	0.013611	0.013611	0.013611	0.013611	0.013611	0.013611	0.013611	0.0136109	0.0136109	0.0136107	0.0136105	0.0136099	0.0136089	0.0136067	0.0136024	0.0135936	0.0135755	0.0135367	0.0134524	0.0132141	0.0130989	0.0129646	0.0126742	0.0124971	0.0121645	0.0119391	0.011562	0.0111654	0.0107517	0.0103249	0.0098896	0.00945175	0.00901767	0.00849275	0.00808892	0.0076125	0.0071679	0.00692489	0.00686436	0.00693245	0.00668152	0.00629538	0.0056274	0.0045538	0.00360278
'Rxn0864'	0	0.013611	0.013611	0.013611	0.013611	0.013611	0.013611	0.013611	0.013611	0.013611	0.013611	0.0136109	0.0136109	0.0136107	0.0136105	0.0136099	0.0136089	0.0136067	0.0136024	0.0135936	0.0135755	0.0135367	0.0134524	0.0132141	0.0130989	0.0129646	0.0126742	0.0124971	0.0121645	0.0119391	0.011562	0.0111654	0.0107517	0.0103249	0.0098896	0.00945175	0.00901767	0.00849275	0.00808892	0.0076125	0.0071679	0.00692489	0.00686436	0.00693245	0.00668152	0.00629538	0.0056274	0.0045538	0.00360278
'Rxn0866'	0	0.0108747	0.0108747	0.0108747	0.0108747	0.0108747	0.0108747	0.0108747	0.0108747	0.0108747	0.0108747	0.0108747	0.0108746	0.0108745	0.0108743	0.0108739	0.010873	0.0108713	0.0108679	0.0108609	0.0108463	0.0108153	0.010748	0.0105576	0.0104656	0.0103583	0.0101263	0.00998479	0.00971901	0.00953895	0.00923766	0.00892075	0.00859028	0.00824922	0.00790145	0.00755162	0.00720481	0.00678541	0.00646277	0.00608212	0.00572691	0.00553275	0.00548439	0.00553879	0.0053383	0.0050298	0.0044961	0.00363833	0.0028785
'Rxn0869'	0	0.00156151	0.00156151	0.00156151	0.00156151	0.00156151	0.00156151	0.00156151	0.0015615	0.0015615	0.0015615	0.0015615	0.00156149	0.00156148	0.00156144	0.00156138	0.00156126	0.00156102	0.00156052	0.00155951	0.00155743	0.00155298	0.00154331	0.00151597	0.00150276	0.00148735	0.00145403	0.00143372	0.00139556	0.0013697	0.00132644	0.00128093	0.00123348	0.00118451	0.00113457	0.00108434	0.00103454	0.00097432	0.000927991	0.000873334	0.000822328	0.00079445	0.000787505	0.000795317	0.000766529	0.00072223	0.000645597	0.000522429	0.000413325
'Rxn0876'	0	0.0213591	0.0213591	0.0213591	0.0213591	0.0213591	0.0213591	0.0213591	0.0213591	0.0213591	0.0213591	0.021359	0.0213589	0.0213587	0.0213583	0.0213574	0.0213557	0.0213523	0.0213455	0.0213317	0.021303	0.0212417	0.0211086	0.020732	0.0205502	0.020338	0.0198792	0.0195995	0.019074	0.0187181	0.0181224	0.0174959	0.0168426	0.0161684	0.0154811	0.0147898	0.0141046	0.0132759	0.0126387	0.011887	0.0111857	0.0108025	0.0107073	0.0108151	0.0104186	0.00980866	0.00875356	0.00705809	0.00555682
'Rxn0877'	0	0.0213591	0.0213591	0.0213591	0.0213591	0.0213591	0.0213591	0.0213591	0.0213591	0.0213591	0.0213591	0.021359	0.0213589	0.0213587	0.0213583	0.0213574	0.0213557	0.0213523	0.0213455	0.0213317	0.021303	0.0212417	0.0211086	0	0.0205502	0.020338	0	0.0195995	0	0.0187181	0.0181224	0	0	0	0	0.0147898	0.0141046	0	0.0126387	0	0	0	0	0.0108151	0.0104186	0.00980866	0.00875356	0.00705809	0.00555682
'Rxn0878'	0	0.0213591	0.0213591	0.0213591	0.0213591	0.0213591	0.0213591	0.0213591	0.0213591	0.0213591	0.0213591	0.021359	0.0213589	0.0213587	0.0213583	0.0213574	0.0213557	0.0213523	0.0213455	0.0213317	0.021303	0.0212417	0.0211086	0	0.0205502	0.020338	0	0.0195995	0	0.0187181	0.0181224	0	0	0	0	0.0147898	0.0141046	0	0.0126387	0	0	0	0	0.0108151	0.0104186	0.00980866	0.00875356	0.00705809	0.00555682
'Rxn0880'	0	0.013611	0.013611	0.013611	0.013611	0.013611	0.013611	0.013611	0.013611	0.013611	0.013611	0.0136109	0.0136109	0.0136107	0.0136105	0.0136099	0.0136089	0.0136067	0.0136024	0.0135936	0.0135755	0.0135367	0.0134524	0.0132141	0.0130989	0.0129646	0.0126742	0.0124971	0.0121645	0.0119391	0.011562	0.0111654	0.0107517	0.0103249	0.0098896	0.00945175	0.00901767	0.00849275	0.00808892	0.0076125	0.0071679	0.00692489	0.00686436	0.00693245	0.00668152	0.00629538	0.0056274	0.0045538	0.00360278
'Rxn0883'	0	0.0165261	0.0165261	0.0165261	0.0165261	0.0165261	0.0165261	0.0165261	0.0165261	0.0165261	0.0165261	0.0165261	0.016526	0.0165258	0.0165255	0.0165249	0.0165236	0.016521	0.0165157	0.0165051	0.016483	0.0164359	0.0163336	0.0160442	0.0159044	0.0157414	0.0153887	0.0151737	0.0147698	0.0144962	0.0140383	0.0135567	0.0130545	0.0125362	0.0120077	0.0114761	0.010949	0.0103117	0.00982136	0.0092429	0.00870309	0.00840803	0.00833453	0.00841721	0.00811253	0.0076437	0.00683265	0.00552911	0.00437441
'Rxn0893'	0	1.90953	1.90953	1.90953	1.90953	1.90953	1.90952	1.90952	1.9095	1.90947	1.90941	1.9093	1.90906	1.90859	1.90765	1.90578	1.90201	1.89445	1.87923	1.84835	1.78484	1.65059	1.36662	2.02588	1.93833	1.49694	1.90175	1.61531	1.81262	1.39737	1.65149	1.57304	1.57832	1.51697	1.40163	1.39079	1.14581	1.23156	1.06781	1.03478	1.03452	0.932338	0.775622	0.0371332	0.035789	0.0337208	0.0301428	0.0243921	0.602
'Rxn0896'	0	0	0	0	0	0	0	0	0	0	0	0	0	0	0	0	0	0	0	0	0	0	0	0	0	0	0.0368497	0	0	0	0	0	0	0	0	0	0	0	0	0	0	0	0	0.0201558	0.0194262	0.0183036	0.0163614	0.01324	0.0104749
'Rxn0915'	0	0.019362	0.019362	0.019362	0.019362	0.019362	0.019362	0.019362	0.019362	0.019362	0.0193619	0.0193619	0.0193618	0.0193616	0.0193612	0.0193605	0.019359	0.0193559	0.0193498	0.0193373	0.0193115	0.0192562	0.0191364	0.0187974	0.0186336	0.0184425	0.0180294	0.0177775	0.0173043	0.0169837	0.0164473	0.015883	0.0152946	0.0146874	0.0140682	0.0134453	0.0128279	0.0120811	0.0115067	0.010829	0.0101965	0.00985083	0.00976472	0.00180902	0.00173462	0.00172922	0.00178159	0.00192978	0.00211145
'Rxn0928'	0	0.0557391	0.0557391	0.0557391	0.0557391	0.055739	0.055739	0.055739	0.055739	0.055739	0.0557389	0.0557388	0.0557385	0.055738	0.0557369	0.0557347	0.0557303	0.0557216	0.0557039	0.055668	0.0555936	0.0554346	0.0550897	0.0541137	0.0536421	0.0530922	0.0519027	0.0511776	0.0498154	0.0488925	0.0473482	0.0457239	0.04403	0.0422818	0.0404994	0.0387063	0.0369287	0.034779	0.0331253	0.0311743	0.0293536	0.0283584	0.0281106	2.89e-24	1.68e-24	6.11e-25	2.47e-24	0.00128572	0.00371
'Rxn0930'	0	0.00148478	0.00148478	0.00148478	0.00148478	0.00148478	0.00148478	0.00148478	0.00148478	0.00148478	0.00148478	0.00148478	0.00148477	0.00148475	0.00148472	0.00148467	0.00148455	0.00148432	0.00148385	0.00148289	0.00148091	0.00147667	0.00146748	0.00144149	0.00142892	0.00141427	0.00138259	0.00136327	0.00132699	0.0013024	0.00126126	0.001218	0.00117288	0.00112631	0.00107883	0.00103106	0.00098371	0.000926448	0.000882395	0.000830424	0.000781924	0.000755415	0.000748812	0.00075624	0.000728866	0.000686744	0.000613876	0.00049676	0.000393017
'Rxn0931'	0	0.00148478	0.00148478	0.00148478	0.00148478	0.00148478	0.00148478	0.00148478	0.00148478	0.00148478	0.00148478	0.00148478	0.00148477	0.00148475	0.00148472	0.00148467	0.00148455	0.00148432	0.00148385	0.00148289	0.00148091	0.00147667	0.00146748	0.00144149	0.00142892	0.00141427	0.00138259	0.00136327	0.00132699	0.0013024	0.00126126	0.001218	0.00117288	0.00112631	0.00107883	0.00103106	0.00098371	0.000926448	0.000882395	0.000830424	0.000781924	0.000755415	0.000748812	0.00075624	0.000728866	0.000686744	0.000613876	0.00049676	0.000393017
'Rxn0932'	0	0.00148478	0.00148478	0.00148478	0.00148478	0.00148478	0.00148478	0.00148478	0.00148478	0.00148478	0.00148478	0.00148478	0.00148477	0.00148475	0.00148472	0.00148467	0.00148455	0.00148432	0.00148385	0.00148289	0.00148091	0.00147667	0.00146748	0.00144149	0.00142892	0.00141427	0.00138259	0.00136327	0.00132699	0.0013024	0.00126126	0.001218	0.00117288	0.00112631	0.00107883	0.00103106	0.00098371	0.000926448	0.000882395	0.000830424	0.000781924	0.000755415	0.000748812	0.00075624	0.000728866	0.000686744	0.000613876	0.00049676	0.000393017
'Rxn0933'	0	0.00077145	0.00077145	0.00077145	0.00077145	0.00077145	0.00077145	0.00077145	0.00077145	0.00077145	0.00077145	0.00077145	0.00077145	0.00077144	0.00077142	0.00077139	0.00077133	0.00077121	0.00077097	0.00077047	0.00076944	0.00076724	0.00076247	0.00074896	0.00074243	0.00073482	0.00071836	0.00070832	0.00068947	0.000676693	0.000655319	0.000632838	0.000609394	0.000585199	0.000560529	0.000535712	0.000511109	0.000481357	0.000458469	0.000431466	0.000406	0.000392	0.000389	0.000392922	0.000378699	0.000356814	0.000318953	0.000258	0.000204
'Rxn0934'	0	0.00077145	0.00077145	0.00077145	0.00077145	0.00077145	0.00077145	0.00077145	0.00077145	0.00077145	0.00077145	0.00077145	0.00077145	0.00077144	0.00077142	0.00077139	0.00077133	0.00077121	0.00077097	0.00077047	0.00076944	0.00076724	0.00076247	0.00074896	0.00074243	0.00073482	0.00071836	0.00070832	0.00068947	0.000676693	0.000655319	0.000632838	0.000609394	0.000585199	0.000560529	0.000535712	0.000511109	0.000481357	0.000458469	0.000431466	0.000406	0.000392	0.000389	0.000392922	0.000378699	0.000356814	0.000318953	0.000258	0.000204
'Rxn0935'	0	0.00077145	0.00077145	0.00077145	0.00077145	0.00077145	0.00077145	0.00077145	0.00077145	0.00077145	0.00077145	0.00077145	0.00077145	0.00077144	0.00077142	0.00077139	0.00077133	0.00077121	0.00077097	0.00077047	0.00076944	0.00076724	0.00076247	0.00074896	0.00074243	0.00073482	0.00071836	0.00070832	0.00068947	0.000676693	0.000655319	0.000632838	0.000609394	0.000585199	0.000560529	0.000535712	0.000511109	0.000481357	0.000458469	0.000431466	0.000406	0.000392	0.000389	0.000392922	0.000378699	0.000356814	0.000318953	0.000258	0.000204
'Rxn0936'	0	0.00077145	0.00077145	0.00077145	0.00077145	0.00077145	0.00077145	0.00077145	0.00077145	0.00077145	0.00077145	0.00077145	0.00077145	0.00077144	0.00077142	0.00077139	0.00077133	0.00077121	0.00077097	0.00077047	0.00076944	0.00076724	0.00076247	0.00074896	0.00074243	0.00073482	0.00071836	0.00070832	0.00068947	0.000676693	0.000655319	0.000632838	0.000609394	0.000585199	0.000560529	0.000535712	0.000511109	0.000481357	0.000458469	0.000431466	0.000406	0.000392	0.000389	0.000392922	0.000378699	0.000356814	0.000318953	0.000258	0.000204
'Rxn0937'	0	0.00077145	0.00077145	0.00077145	0.00077145	0.00077145	0.00077145	0.00077145	0.00077145	0.00077145	0.00077145	0.00077145	0.00077145	0.00077144	0.00077142	0.00077139	0.00077133	0.00077121	0.00077097	0.00077047	0.00076944	0.00076724	0.00076247	0.00074896	0.00074243	0.00073482	0.00071836	0.00070832	0.00068947	0.000676693	0.000655319	0.000632838	0.000609394	0.000585199	0.000560529	0.000535712	0.000511109	0.000481357	0.000458469	0.000431466	0.000406	0.000392	0.000389	0.000392922	0.000378699	0.000356814	0.000318953	0.000258	0.000204
'Rxn0938'	0	0.00077145	0.00077145	0.00077145	0.00077145	0.00077145	0.00077145	0.00077145	0.00077145	0.00077145	0.00077145	0.00077145	0.00077145	0.00077144	0.00077142	0.00077139	0.00077133	0.00077121	0.00077097	0.00077047	0.00076944	0.00076724	0.00076247	0.00074896	0.00074243	0.00073482	0.00071836	0.00070832	0.00068947	0.000676693	0.000655319	0.000632838	0.000609394	0.000585199	0.000560529	0.000535712	0.000511109	0.000481357	0.000458469	0.000431466	0.000406	0.000392	0.000389	0.000392922	0.000378699	0.000356814	0.000318953	0.000258	0.000204
'Rxn0939'	0	0.00077145	0.00077145	0.00077145	0.00077145	0.00077145	0.00077145	0.00077145	0.00077145	0.00077145	0.00077145	0.00077145	0.00077145	0.00077144	0.00077142	0.00077139	0.00077133	0.00077121	0.00077097	0.00077047	0.00076944	0.00076724	0.00076247	0.00074896	0.00074243	0.00073482	0.00071836	0.00070832	0.00068947	0.000676693	0.000655319	0.000632838	0.000609394	0.000585199	0.000560529	0.000535712	0.000511109	0.000481357	0.000458469	0.000431466	0.000406	0.000392	0.000389	0.000392922	0.000378699	0.000356814	0.000318953	0.000258	0.000204
'Rxn0941'	0	0.00228794	0.00228794	0.00228794	0.00228794	0.00228794	0.00228794	0.00228794	0.00228794	0.00228794	0.00228793	0.00228793	0.00228792	0.00228789	0.00228785	0.00228776	0.00228758	0.00228722	0.0022865	0.00228502	0.00228197	0.00227544	0.00226128	0.00222122	0.00220187	0.00217929	0.00213047	0.0021007	0.00204479	0.0020069	0.00194352	0.00187684	0.00180731	0.00173556	0.00166239	0.00158879	0.00151582	0.00142759	0.0013597	0.00127962	0.00120489	0.00116404	0.00115386	0.00116531	0.00112313	0.00105822	0.000945937	0.000765471	0.000605609
'Rxn0942'	0	0.0063865	0.0063865	0.0063865	0.0063865	0.0063865	0.0063865	0.0063865	0.0063865	0.0063865	0.00638649	0.00638647	0.00638644	0.00638638	0.00638625	0.006386	0.0063855	0.0063845	0.00638247	0.00637836	0.00636984	0.00635162	0.0063121	0.00620027	0.00614624	0.00608322	0.00594694	0.00586386	0.00570778	0.00560203	0.00542508	0.00523897	0.00504489	0.0048446	0.00464036	0.00443491	0.00423124	0.00398493	0.00379545	0.00357191	0.0033633	0.00324927	0.00322087	0.00325282	0.00313508	0.0029539	0.00264047	0.00213672	0.00169048
'Rxn0943'	0	0.0004671	0.0004671	0.0004671	0.0004671	0.0004671	0.0004671	0.0004671	0.0004671	0.0004671	0.0004671	0.0004671	0.00046709	0.00046709	0.00046708	0.00046706	0.00046703	0.00046695	0.0004668	0.0004665	0.00046588	0.00046455	0.00046166	0.00045348	0.00044953	0.00044492	0.00043495	0.00042887	0.00041746	0.000409724	0.000396782	0.00038317	0.000368976	0.000354326	0.000339389	0.000324363	0.000309466	0.000291	0.000278	0.000261	0.000246	0.000238	0.000236	0.000238	0.000229	0.000216	0.000193	0.000156	0.000124
'Rxn0944'	0	0.0346619	0.0346619	0.0346619	0.0346619	0.0346619	0.0346619	0.0346619	0.0346619	0.0346618	0.0346618	0.0346617	0.0346615	0.0346612	0.0346605	0.0346592	0.0346564	0.034651	0.03464	0.0346176	0.0345714	0.0344725	0.0342581	0.0336511	0.0333579	0.0330159	0.0322762	0.0318253	0.0309782	0.0304043	0.0294439	0.0284338	0.0273805	0.0262934	0.0251849	0.0240699	0.0229645	0.0216277	0.0205993	0.019386	0.0182538	0.017635	0.0174808	0.0176542	0.0170152	0.0160319	0.0143308	0.0115967	0.00917487
'Rxn0945'	0	0.0176643	0.0176643	0.0176643	0.0176643	0.0176643	0.0176643	0.0176643	0.0176643	0.0176643	0.0176642	0.0176642	0.0176641	0.0176639	0.0176636	0.0176629	0.0176615	0.0176587	0.0176531	0.0176417	0.0176182	0.0175678	0.0174585	0.0171492	0.0169997	0.0168254	0.0164485	0.0162187	0.015787	0.0154945	0.0150051	0.0144904	0.0139536	0.0133996	0.0128347	0.0122664	0.0117031	0.0110218	0.0104977	0.00987945	0.0093	0.00899	0.00891	0.00899689	0.00867123	0.00817011	0.00730321	0.00591	0.00468
'Rxn0946'	0	0.0169976	0.0169976	0.0169976	0.0169976	0.0169976	0.0169976	0.0169976	0.0169976	0.0169976	0.0169976	0.0169975	0.0169974	0.0169973	0.0169969	0.0169963	0.0169949	0.0169923	0.0169869	0.0169759	0.0169532	0.0169047	0.0167996	0.0165019	0.0163581	0.0161904	0.0158277	0.0156066	0.0151912	0.0149097	0.0144388	0.0139435	0.0134269	0.0128938	0.0123503	0.0118035	0.0112614	0.0106058	0.0101015	0.00950658	0.00895	0.00865	0.00857	0.00865733	0.00834396	0.00786175	0.00702757	0.00569	0.0045
'Rxn0947'	0	0.012962	0.012962	0.012962	0.012962	0.012962	0.012962	0.012962	0.012962	0.012962	0.012962	0.0129619	0.0129619	0.0129617	0.0129615	0.012961	0.01296	0.0129579	0.0129538	0.0129455	0.0129282	0.0128912	0.012811	0.012584	0.0124744	0.0123465	0.0120699	0.0119012	0.0115845	0.0113698	0.0110107	0.010633	0.0102391	0.00983255	0.00941804	0.00900106	0.00858768	0.00808779	0.00770322	0.00724951	0.00683	0.00659	0.00654	0.00660189	0.00636292	0.0059952	0.00535907	0.00434	0.00343
'Rxn0950'	0	0.0977878	0.0977878	0.0977878	0.0977878	0.0977878	0.0977878	0.0977878	0.0977878	0.0977877	0.0977876	0.0977873	0.0977869	0.0977859	0.097784	0.0977802	0.0977725	0.0977572	0.0977261	0.0976631	0.0975326	0.0972536	0.0966486	0.0949363	0.094109	0.0931441	0.0910574	0.0897853	0.0873954	0.0857763	0.0830669	0.0802173	0.0772456	0.0741787	0.0710515	0.0679058	0.0647872	0.0610159	0.0581146	0.0546917	0.0515	0.0498	0.0493	0.049806	0.0480031	0.045229	0.0404299	0.0327	0.0259
'Rxn0951'	0	0.0141609	0.0141609	0.0141609	0.0141609	0.0141609	0.0141609	0.0141609	0.0141609	0.0141609	0.0141609	0.0141608	0.0141608	0.0141606	0.0141604	0.0141598	0.0141587	0.0141565	0.014152	0.0141429	0.014124	0.0140836	0.0139959	0.013748	0.0136282	0.0134885	0.0131863	0.013002	0.012656	0.0124215	0.0120291	0.0116165	0.0111861	0.010742	0.0102892	0.00983362	0.009382	0.00883587	0.00841573	0.00792006	0.00746	0.0072	0.00714	0.00721254	0.00695146	0.00654973	0.00585476	0.00474	0.00375
'Rxn0952'	0	0.00678104	0.00678104	0.00678104	0.00678104	0.00678104	0.00678103	0.00678103	0.00678103	0.00678103	0.00678102	0.006781	0.00678097	0.0067809	0.00678077	0.00678051	0.00677998	0.00677891	0.00677676	0.00677239	0.00676334	0.00674399	0.00670204	0.0065833	0.00652593	0.00645902	0.00631432	0.00622611	0.00606038	0.0059481	0.00576022	0.00556262	0.00535655	0.00514388	0.00492702	0.00470888	0.00449263	0.00423111	0.00402992	0.00379256	0.00357107	0.00345	0.00341984	0.00345376	0.00332875	0.00313638	0.00280359	0.00226872	0.00179492
'Rxn0953'	0	0.00898267	0.00898267	0.00898267	0.00898267	0.00898267	0.00898267	0.00898267	0.00898267	0.00898266	0.00898265	0.00898263	0.00898258	0.0089825	0.00898232	0.00898197	0.00898127	0.00897985	0.00897701	0.00897121	0.00895923	0.0089336	0.00887802	0.00872074	0.00864474	0.00855611	0.00836443	0.00824757	0.00802804	0.0078793	0.00763043	0.00736866	0.00709569	0.00681396	0.00652671	0.00623774	0.00595127	0.00560484	0.00533833	0.00502392	0.0047305	0.00457013	0.00453018	0.00457512	0.00440951	0.00415468	0.00371384	0.00300531	0.00237768
'Rxn0954'	0	0.00598845	0.00598845	0.00598845	0.00598845	0.00598845	0.00598845	0.00598845	0.00598844	0.00598844	0.00598843	0.00598842	0.00598839	0.00598833	0.00598821	0.00598798	0.00598751	0.00598657	0.00598467	0.00598081	0.00597282	0.00595573	0.00591868	0.00581382	0.00576316	0.00570407	0.00557628	0.00549838	0.00535202	0.00525287	0.00508695	0.00491244	0.00473046	0.00454264	0.00435114	0.00415849	0.00396751	0.00373656	0.00355889	0.00334928	0.00315367	0.00304675	0.00302012	0.00305008	0.00293967	0.00276979	0.0024759	0.00200354	0.00158512
'Rxn0955'	0	0.00528392	0.00528392	0.00528392	0.00528392	0.00528392	0.00528392	0.00528392	0.00528392	0.00528392	0.00528391	0.0052839	0.00528387	0.00528382	0.00528372	0.00528351	0.0052831	0.00528227	0.00528059	0.00527718	0.00527013	0.00525506	0.00522237	0.00512985	0.00508514	0.005033	0.00492025	0.00485151	0.00472237	0.00463489	0.00448849	0.00433451	0.00417393	0.00400821	0.00383924	0.00366926	0.00350075	0.0033	0.00314	0.00296	0.00278	0.00269	0.00266	0.00269	0.00259	0.00244	0.00218	0.00177	0.0014
'Rxn0956'	0	0.0167324	0.0167324	0.0167324	0.0167324	0.0167324	0.0167324	0.0167324	0.0167324	0.0167324	0.0167324	0.0167323	0.0167323	0.0167321	0.0167318	0.0167311	0.0167298	0.0167272	0.0167219	0.0167111	0.0166888	0.016641	0.0165375	0.0162445	0.016103	0.0159378	0.0155808	0.0153631	0.0149542	0.0146771	0.0142135	0.0137259	0.0132175	0.0126927	0.0121576	0.0116193	0.0110857	0.0104404	0.00994396	0.00935827	0.00881172	0.00851298	0.00843857	0.00852227	0.00821379	0.00773911	0.00691794	0.00559813	0.00442901
'Rxn0957'	0	0.00801395	0.00801395	0.00801395	0.00801395	0.00801395	0.00801395	0.00801395	0.00801395	0.00801394	0.00801393	0.00801391	0.00801387	0.0080138	0.00801364	0.00801333	0.0080127	0.00801144	0.0080089	0.00800373	0.00799304	0.00797017	0.00792059	0.00778027	0.00771246	0.00763339	0.00746238	0.00735813	0.00716227	0.00702958	0.00680754	0.006574	0.00633047	0.00607913	0.00582285	0.00556505	0.00530947	0.0050004	0.00476263	0.00448212	0.00422035	0.00407727	0.00404163	0.00408172	0.00393398	0.00370663	0.00331333	0.00268121	0.00212126
'Rxn0958'	0	0.0123292	0.0123292	0.0123292	0.0123292	0.0123292	0.0123292	0.0123292	0.0123292	0.0123291	0.0123291	0.0123291	0.012329	0.0123289	0.0123287	0.0123282	0.0123272	0.0123253	0.0123214	0.0123134	0.012297	0.0122618	0.0121855	0.0119696	0.0118653	0.0117437	0.0114806	0.0113202	0.0110189	0.0108147	0.0104731	0.0101139	0.00973918	0.0093525	0.00895823	0.00856161	0.00816841	0.00769292	0.00732713	0.00689557	0.00649285	0.00627272	0.00621789	0.00627957	0.00605227	0.0057025	0.00509743	0.00412494	0.00326348
'Rxn0959'	0	0.176131	0.176131	0.176131	0.176131	0.176131	0.176131	0.176131	0.176131	0.176131	0.17613	0.17613	0.176129	0.176127	0.176124	0.176117	0.176103	0.176076	0.17602	0.175906	0.175671	0.175169	0.174079	0.170995	0.169505	0.167767	0.164008	0.161717	0.157413	0.154496	0.149616	0.144484	0.139131	0.133607	0.127975	0.122309	0.116692	0.109899	0.104673	0.0985082	0.092755	0.0896103	0.088827	0.0897082	0.086461	0.0814643	0.0728204	0.0589277	0.0466212
'Rxn0959a'	0	0.176131	0.176131	0.176131	0.176131	0.176131	0.176131	0.176131	0.176131	0.176131	0.17613	0.17613	0.176129	0.176127	0.176124	0.176117	0.176103	0.176076	0.17602	0.175906	0.175671	0.175169	0.174079	0.170995	0.169505	0.167767	0.164008	0.161717	0.157413	0.154496	0.149616	0.144484	0.139131	0.133607	0.127975	0.122309	0.116692	0.109899	0.104673	0.0985082	0.092755	0.0896103	0.088827	0.0897082	0.086461	0.0814643	0.0728204	0.0589277	0.0466212
'Rxn0961'	0	0	0	0	0	0	0	0	0	0	0	0	0	0	0	0	0	0	0	0	0	0	0	0	0	0	0	0	0	0	0	0	0	0	0	0	0	0	0	0	0	0	0	0.00026645	0.00026645	0.00026645	0.00026645	0.00026645	0.00026645
'Rxn0962'	0	0	0	0	0	0	0	0	0	0	0	0	0	0	0	0	0	0	0	0	0	0	0	0	0	0	0	0	0	0	0	0	0	0	0	0	0	0	0	0	0	0	0	0.00026645	0.00026645	0.00026645	0.00026645	0.00026645	0.00026645
'Rxn0963'	0	0	0	0	0	0	0	0	0	0	0	0	0	0	0	0	0	0	0	0	0	0	0	0	0	0	0	0	0	0	0	0	0	0	0	0	0	0	0	0	0	0	0	0.00026645	0.00026645	0.00026645	0.00026645	0.00026645	0.00026645
'Rxn0964'	0	0	0	0	0	0	0	0	0	0	0	0	0	0	0	0	0	0	0	0	0	0	0	0	0	0	0	0	0	0	0	0	0	0	0	0	0	0	0	0	0	0	0	0.00026645	0.00026645	0.00026645	0.00026645	0.00026645	0.00026645
'Rxn0965'	0	0	0	0	0	0	0	0	0	0	0	0	0	0	0	0	0	0	0	0	0	0	0	0	0	0	0	0	0	0	0	0	0	0	0	0	0	0	0	0	0	0	0	0.00026645	0.00026645	0.00026645	0.00026645	0.00026645	0.00026645
'Rxn0966'	0	0	0	0	0	0	0	0	0	0	0	0	0	0	0	0	0	0	0	0	0	0	0	0	0	0	0	0	0	0	0	0	0	0	0	0	0	0	0	0	0	0	0	0.00026645	0.00026645	0.00026645	0.00026645	0.00026645	0.00026645
'Rxn0967'	0	0	0	0	0	0	0	0	0	0	0	0	0	0	0	0	0	0	0	0	0	0	0	0	0	0	0	0	0	0	0	0	0	0	0	0	0	0	0	0	0	0	0	0.00026645	0.00026645	0.00026645	0.00026645	0.00026645	0.00026645
'Rxn0968'	0	0	0	0	0	0	0	0	0	0	0	0	0	0	0	0	0	0	0	0	0	0	0	0	0	0	0	0	0	0	0	0	0	0	0	0	0	0	0	0	0	0	0	0.00026645	0.00026645	0.00026645	0.00026645	0.00026645	0.00026645
'Rxn1084'	0	-2.42585	-2.42585	-2.42585	-2.42585	-2.42585	-2.42585	-2.42585	-2.42584	-2.42584	-2.42583	-2.4258	-2.42576	-2.42567	-2.4255	-2.42515	-2.42445	-2.42304	-2.4202	-2.41445	-2.40259	-2.37746	-2.32399	-2.42436	-2.3499	-2.26629	-2.31842	-2.21009	-2.22404	-2.09215	-2.06937	-2.02633	-1.96527	-1.88903	-1.80089	-1.70421	-1.60224	-1.5578	-1.44718	-1.3869	-1.32007	-1.26337	-1.22409	-1.09616	-1.08355	-1.0231	-0.911211	-0.748521	-0.601261
'Rxn1106'	0	1.66277	1.66277	1.66277	1.66277	1.66277	1.66277	1.66277	1.66277	1.66277	1.66276	1.66276	1.66275	1.66274	1.66271	1.66265	1.66252	1.66228	1.66178	1.66076	1.65867	1.65418	1.64446	1.61506	1.60178	1.58629	1.55096	1.53057	1.49045	1.46453	1.4194	1.3721	1.32295	1.27237	1.22094	1.16932	1.11825	1.05542	1.00806	0.95113	0.898005	0.869198	0.862397	0.781698	0.753351	0.710961	0.637494	0.518039	0.411373
'Rxn1122'	0	0.0248827	0.0248827	0.0248827	0.0248827	0.0248827	0.0248827	0.0248827	0.0248827	0.0248827	0.0248826	0.0248826	0.0248825	0.0248822	0.0248817	0.0248808	0.0248788	0.0248749	0.024867	0.024851	0.0248178	0.0247468	0.0245928	0.0241571	0.0239466	0.0237011	0.0231701	0.0228464	0.0222383	0.0218263	0.0211369	0.0204118	0.0196556	0.0188752	0.0180795	0.017279	0.0164855	0.0155259	0.0147876	0.0139166	0.0131039	0.0126596	0.0125489	1.47e-26	1.37e-26	1.35e-26	3.03e-26	0.000912	0.0017635
'Rxn1143'	0	-0.224899	-0.224899	-0.224899	-0.224899	-0.224899	-0.224899	-0.224899	-0.224899	-0.224899	-0.224899	-0.224898	-0.224896	-0.224894	-0.224888	-0.224876	-0.224853	-0.224806	-0.224711	-0.224518	-0.224119	-0.223267	-0.221421	-0.217311	-0.214788	-0.211853	-0.206585	-0.20273	-0.196534	-0.191661	-0.184511	-0.176947	-0.169035	-0.16087	-0.152574	-0.144287	-0.13616	-0.126931	-0.119603	-0.111506	-0.104109	-0.100081	-0.0990009	-0.0770951	-0.0735084	-0.0669523	-0.0559487	-0.0401566	-1000
'Rxn1147'	0	-6.70154	-6.70154	-6.70154	-6.70154	-6.70154	-6.70154	-6.70153	-6.70152	-6.7015	-6.70146	-6.70138	-6.70122	-6.7009	-6.70025	-6.69896	-6.69638	-6.69119	-6.68074	-6.65953	-6.61586	-6.52338	-6.32692	-4.44734	-6.50778	-6.20107	-4.29109	-6.07681	-4.12689	-5.72392	-5.71424	-3.84475	-3.66526	-3.52045	-3.40484	-4.70295	-4.38647	-2.91454	-3.96354	-2.66085	-2.47297	-2.43211	-2.49926	996.905	996.908	997.082	997.411	997.868	998.282
'Rxn1159'	0	0	0	0	0	0	0	0	0	0	0	0	0	0	0	0	0	0	0	0	0	0	0	0	0	0	0	0	0	0	0	0	0	0	0	0	0	0	0	0	0	0	0	-0.00026645	-0.00026645	-0.00026645	-0.00026645	-0.00026645	-0.00026645
'Rxn1160'	0	0	0	0	0	0	0	0	0	0	0	0	0	0	0	0	0	0	0	0	0	0	0	0	0	0	0	0	0	0	0	0	0	0	0	0	0	0	0	0	0	0	0	0	0	0	0	0	0
'Rxn1178'	0	0.0247747	0.0247747	0.0247747	0.0247747	0.0247747	0.0247747	0.0247747	0.0247747	0.0247747	0.0247746	0.0247745	0.0247743	0.0247739	0.0247732	0.0247716	0.0247684	0.0247621	0.0247494	0.0247234	0.0246697	0.0245546	0.024304	0.0240069	0.023656	0.0232433	0.0227603	0.0221984	0.021549	0.0208045	0.0199585	0.0190071	0.0179497	0.0167897	0.0155358	0.014202	0.0128081	0.0113789	0.0099435	0.00853311	0.00717935	0.00635149	0.00601998	0.00589616	0.00577448	0.00553489	0.00507227	0.00422146	0.00331376
'Rxn1184'	0	-0.237311	-0.237311	-0.237311	-0.23731	-0.237309	-0.237308	-0.237305	-0.237299	-0.237287	-0.237262	-0.237213	-0.237115	-0.236918	-0.236526	-0.23574	-0.234165	-0.231003	-0.224636	-0.21172	-0.185155	-0.12902	-0.0103617	-0.436431	-0.270057	-0.0857106	-0.392559	-0.15509	-0.367887	-0.0834167	-0.207512	-0.280054	-0.306427	-0.293312	-0.248013	-0.177761	-0.0891279	-0.222446	-0.0915422	-0.151775	-0.175891	-0.127456	-0.03829	-0.046648	-0.126642	-0.120643	-0.0884458	-0.0935372	-0.0917935
'Rxn1198'	0	-0.224899	-0.224899	-0.224899	-0.224899	-0.224899	-0.224899	-0.224899	-0.224899	-0.224899	-0.224899	-0.224898	-0.224896	-0.224894	-0.224888	-0.224876	-0.224853	-0.224806	-0.224711	-0.224518	-0.224119	-0.223267	-0.221421	-0.217311	-0.214788	-0.211853	-0.206585	-0.20273	-0.196534	-0.191661	-0.184511	-0.176947	-0.169035	-0.16087	-0.152574	-0.144287	-0.13616	-0.126931	-0.119603	-0.111506	-0.104109	-0.100081	-0.0990009	-0.0770951	-0.0735084	-0.0669523	-0.0559487	-0.0401566	-1000
'Rxn1220'	0	0	0	0	0	0	0	0	0	0	0	0	0	0	0	0	0	0	0	0	0	0	0	0	0	0	0	0	0	0	0	0	0	0	0	0	0	0	0	0	0	0	0	0.00472996	0.00468141	0.00458429	0.00439054	0.0040093	0.00355674
'Rxn1247'	0	0.955462	0.955462	0.955462	0.955461	0.955461	0.955459	0.955455	0.955448	0.955433	0.955404	0.955345	0.955228	0.954993	0.954524	0.953584	0.951702	0.947923	0.940312	0.924873	0.893115	0.825986	0.683998	2.33603	0.969835	0.749132	2.184	0.808295	2.07963	0.699297	0.826339	1.78382	1.80745	1.73817	1.59345	0.695879	0.573364	1.40801	0.534319	1.16446	1.17999	1.04536	0.832933	500.436	500.515	500.487	500.413	500.358	500.302
'Rxn1289'	0	0	0	0	0	0	0	0	0	0	0	0	0	0	0	0	0	0	0	0	0	0	0	0	0	0	0	0	0	0	0	0	0	0	0	0	0	0	0	0	0	0	0	-0.00026645	-0.00026645	-0.00026645	-0.00026645	-0.00026645	-0.00026645
[truncated: 121 more columns]

## Sheet: RA
Alternative Nitrogen Sources					Phosphoglycerate Family					Oxaloacetate Family													Pyruvate family							alpha-ketoglutarate family
Ammonia		Urea			Cys-L, Ser-L, Thr-L, Asp-L, Hom-L, Ala-L		Gly-L			asp-L		Asn-L		Lys-L		thr-L		Ile-L, Leu-L		hom-L			leu-L		Val-L		ala-L			Pro-L, Glu -L		glu-L		Gln-L		Arg-L, Orn-L		orn-L
CA	Biomass	CA	Biomass		CA	Biomass	CA	Biomass		CA	Biomass	CA	Biomass	CA	Biomass	CA	Biomass	CA	Biomass	CA	Biomass		CA	Biomass	CA	Biomass	CA	Biomass		CA	Biomass	CA	Biomass	CA	Biomass	CA	Biomass	CA	Biomass
0	0.0840799	0	0.088079		0	0.10937	0	0.10937		0	0.10937	0	0.176158	0	0.179544	0	0.10937	0	0.10937	0	0.10937		0	0.10937	0	0.10937	0	0.10937		0	0.10937	0	0.10937	0	0.214471	0	0.220197	0	0.21874
0.002331	0.0835573	0.002331	0.0872577		0.003108	0.10869	0.0027195	0.108775		0.003108	0.10869	0.003108	0.175063	0.002331	0.178707	0.003108	0.10869	0.0021645	0.108897	0.003108	0.10869		0.0021645	0.108897	0.0020202	0.108928	0.003108	0.10869		0.003367	0.108634	0.003367	0.108634	0.003367	0.213446	0.003367	0.219011	0.003367	0.218004
0.004662	0.0830347	0.004662	0.0864365		0.00621601	0.108011	0.00543901	0.10818		0.00621601	0.108011	0.00621601	0.173968	0.004662	0.17787	0.00621601	0.108011	0.004329	0.108423	0.00621601	0.108011		0.004329	0.108423	0.0040404	0.108486	0.00621601	0.108011		0.00673401	0.107897	0.00673401	0.107897	0.00673401	0.212421	0.00673401	0.217825	0.00673401	0.217267
0.00699301	0.082512	0.00699301	0.0856152		0.00932401	0.107331	0.00815851	0.107586		0.00932401	0.107331	0.00932401	0.172873	0.00699301	0.177033	0.00932401	0.107331	0.00649351	0.10795	0.00932401	0.107331		0.00649351	0.10795	0.00606061	0.108045	0.00932401	0.107331		0.010101	0.107161	0.010101	0.107161	0.010101	0.211396	0.010101	0.216639	0.010101	0.216531
0.00932401	0.0819894	0.00932401	0.084794		0.012432	0.106651	0.010878	0.106991		0.012432	0.106651	0.012432	0.171778	0.00932401	0.176196	0.012432	0.106651	0.00865801	0.107476	0.012432	0.106651		0.00865801	0.107476	0.00808081	0.107603	0.012432	0.106651		0.013468	0.106424	0.013468	0.106424	0.013468	0.210371	0.013468	0.215452	0.013468	0.215452
0.011655	0.0814667	0.011655	0.0839727		0.01554	0.105971	0.0135975	0.106396		0.01554	0.105971	0.01554	0.170683	0.011655	0.175359	0.01554	0.105971	0.0108225	0.107003	0.01554	0.105971		0.0108225	0.107003	0.010101	0.107161	0.01554	0.105971		0.016835	0.105688	0.016835	0.105688	0.016835	0.209346	0.016835	0.214266	0.016835	0.214266
0.013986	0.0809441	0.013986	0.0831515		0.018648	0.105291	0.016317	0.105801		0.018648	0.105291	0.018648	0.169588	0.013986	0.174522	0.018648	0.105291	0.012987	0.106529	0.018648	0.105291		0.012987	0.106529	0.0121212	0.106719	0.018648	0.105291		0.020202	0.104951	0.020202	0.104951	0.020202	0.208321	0.020202	0.21308	0.020202	0.21308
0.016317	0.0804215	0.016317	0.0823302		0.021756	0.104611	0.0190365	0.105206		0.021756	0.104611	0.021756	0.168493	0.016317	0.173685	0.021756	0.104611	0.0151515	0.106056	0.021756	0.104611		0.0151515	0.106056	0.0141414	0.106277	0.021756	0.104611		0.023569	0.104215	0.023569	0.104215	0.023569	0.207296	0.023569	0.211894	0.023569	0.211894
0.018648	0.0798988	0.018648	0.081509		0.024864	0.103931	0.021756	0.104611		0.024864	0.103931	0.024864	0.167398	0.018648	0.172847	0.024864	0.103931	0.017316	0.105582	0.024864	0.103931		0.017316	0.105582	0.0161616	0.105835	0.024864	0.103931		0.026936	0.103478	0.026936	0.103478	0.026936	0.206271	0.026936	0.210707	0.026936	0.210707
0.020979	0.0793762	0.020979	0.0806877		0.027972	0.103252	0.0244755	0.104016		0.027972	0.103252	0.027972	0.166303	0.020979	0.17201	0.027972	0.103252	0.0194805	0.105109	0.027972	0.103252		0.0194805	0.105109	0.0181818	0.105393	0.027972	0.103252		0.030303	0.102742	0.030303	0.102742	0.030303	0.205246	0.030303	0.209521	0.030303	0.209521
0.02331	0.0788535	0.02331	0.0798665		0.03108	0.102572	0.027195	0.103422		0.03108	0.102572	0.03108	0.165208	0.02331	0.17058	0.03108	0.102572	0.021645	0.104636	0.03108	0.102572		0.021645	0.104636	0.020202	0.104951	0.03108	0.102572		0.03367	0.102005	0.03367	0.102005	0.03367	0.204221	0.03367	0.208335	0.03367	0.208335
0.025641	0.0783309	0.025641	0.0790452		0.034188	0.101892	0.0299145	0.102827		0.034188	0.101892	0.034188	0.164113	0.025641	0.168946	0.034188	0.101892	0.0238095	0.104162	0.034188	0.101892		0.0238095	0.104162	0.0222222	0.104509	0.034188	0.101892		0.037037	0.101269	0.037037	0.101269	0.037037	0.203196	0.037037	0.207149	0.037037	0.207149
0.027972	0.0778082	0.027972	0.078224		0.037296	0.101212	0.032634	0.102232		0.037296	0.101212	0.037296	0.163018	0.027972	0.167312	0.037296	0.101212	0.025974	0.103689	0.037296	0.101212		0.025974	0.103689	0.0242424	0.104067	0.037296	0.101212		0.040404	0.100532	0.040404	0.100532	0.040404	0.202171	0.040404	0.205962	0.040404	0.205962
0.030303	0.0772856	0.030303	0.0774027		0.040404	0.100532	0.0353535	0.101637		0.040404	0.100532	0.040404	0.161923	0.030303	0.165678	0.040404	0.100532	0.0281385	0.103215	0.040404	0.100532		0.0281385	0.103215	0.0262626	0.103626	0.040404	0.100532		0.043771	0.0997957	0.043771	0.0997957	0.043771	0.201147	0.043771	0.204776	0.043771	0.204776
0.032634	0.0765815	0.032634	0.0765815		0.043512	0.0998524	0.038073	0.101042		0.043512	0.0998524	0.043512	0.160828	0.032634	0.164044	0.043512	0.0998524	0.030303	0.102742	0.043512	0.0998524		0.030303	0.102742	0.0282828	0.103184	0.043512	0.0998524		0.0471381	0.0990592	0.0471381	0.0990592	0.0471381	0.200122	0.0471381	0.20359	0.0471381	0.20359
0.034965	0.0757602	0.034965	0.0757602		0.0466201	0.0991725	0.0407925	0.100447		0.0466201	0.0991725	0.0466201	0.159733	0.034965	0.16241	0.0466201	0.0991725	0.0324675	0.102268	0.0466201	0.0991725		0.0324675	0.102268	0.030303	0.102742	0.0466201	0.0991725		0.0505051	0.0983227	0.0505051	0.0983227	0.0505051	0.199097	0.0505051	0.202404	0.0505051	0.202404
0.037296	0.074939	0.037296	0.074939		0.0497281	0.0984927	0.043512	0.0998524		0.0497281	0.0984927	0.0497281	0.158638	0.037296	0.160776	0.0497281	0.0984927	0.034632	0.101795	0.0497281	0.0984927		0.034632	0.101795	0.0323232	0.1023	0.0497281	0.0984927		0.053872	0.0975862	0.053872	0.0975862	0.053872	0.198072	0.053872	0.201217	0.053872	0.201217
0.039627	0.0741177	0.039627	0.0741177		0.0528361	0.0978128	0.0462316	0.0992575		0.0528361	0.0978128	0.0528361	0.157543	0.039627	0.159142	0.0528361	0.0978128	0.0367965	0.101321	0.0528361	0.0978128		0.0367965	0.101321	0.0343434	0.101858	0.0528361	0.0978128		0.0572391	0.0968497	0.0572391	0.0968497	0.0572391	0.197047	0.0572391	0.200031	0.0572391	0.200031
0.041958	0.0732965	0.041958	0.0732965		0.0559441	0.097133	0.0489511	0.0986626		0.0559441	0.097133	0.0559441	0.156448	0.041958	0.157508	0.0559441	0.097133	0.038961	0.100848	0.0559441	0.097133		0.038961	0.100848	0.0363636	0.101416	0.0559441	0.097133		0.0606061	0.0961132	0.0606061	0.0961132	0.0606061	0.196022	0.0606061	0.198845	0.0606061	0.198845
0.044289	0.0724752	0.044289	0.0724752		0.0590521	0.0964531	0.0516706	0.0980678		0.0590521	0.0964531	0.0590521	0.155353	0.044289	0.155875	0.0590521	0.0964531	0.0411255	0.100374	0.0590521	0.0964531		0.0411255	0.100374	0.0383838	0.100974	0.0590521	0.0964531		0.0639731	0.0953767	0.0639731	0.0953767	0.0639731	0.194997	0.0639731	0.197659	0.0639731	0.197659
0.0466201	0.071654	0.0466201	0.071654		0.0621601	0.0957733	0.0543901	0.0974729		0.0621601	0.0957733	0.0621601	0.154258	0.0466201	0.154241	0.0621601	0.0957733	0.04329	0.0999009	0.0621601	0.0957733		0.04329	0.0999009	0.040404	0.100532	0.0621601	0.0957733		0.0673401	0.0946402	0.0673401	0.0946402	0.0673401	0.193972	0.0673401	0.196472	0.0673401	0.196472
0.0489511	0.0708327	0.0489511	0.0708327		0.0652681	0.0950934	0.0571096	0.096878		0.0652681	0.0950934	0.0652681	0.153163	0.0489511	0.152607	0.0652681	0.0950934	0.0454546	0.0994275	0.0652681	0.0950934		0.0454546	0.0994275	0.0424242	0.10009	0.0652681	0.0950934		0.0707071	0.0939037	0.0707071	0.0939037	0.0707071	0.192947	0.0707071	0.195286	0.0707071	0.195286
0.0512821	0.0700115	0.0512821	0.0700115		0.0683761	0.0944136	0.0598291	0.0962832		0.0683761	0.0944136	0.0683761	0.152068	0.0512821	0.150973	0.0683761	0.0944136	0.0476191	0.098954	0.0683761	0.0944136		0.0476191	0.098954	0.0444444	0.0996484	0.0683761	0.0944136		0.0740741	0.0931672	0.0740741	0.0931672	0.0740741	0.191922	0.0740741	0.1941	0.0740741	0.1941
0.0536131	0.0691902	0.0536131	0.0691902		0.0714841	0.0937338	0.0625486	0.0956883		0.0714841	0.0937338	0.0714841	0.150973	0.0536131	0.149339	0.0714841	0.0937338	0.0497836	0.0984805	0.0714841	0.0937338		0.0497836	0.0984805	0.0464647	0.0992065	0.0714841	0.0937338		0.0774411	0.0924307	0.0774411	0.0924307	0.0774411	0.190897	0.0774411	0.192914	0.0774411	0.192914
0.0559441	0.068369	0.0559441	0.068369		0.0745921	0.0930539	0.0652681	0.0950934		0.0745921	0.0930539	0.0745921	0.149878	0.0559441	0.147705	0.0745921	0.0930539	0.0519481	0.0980071	0.0745921	0.0930539		0.0519481	0.0980071	0.0484849	0.0987646	0.0745921	0.0930539		0.0808081	0.0916942	0.0808081	0.0916942	0.0808081	0.189872	0.0808081	0.191727	0.0808081	0.191727
0.0582751	0.0675477	0.0582751	0.0675477		0.0777001	0.0923741	0.0679876	0.0944986		0.0777001	0.0923741	0.0777001	0.148783	0.0582751	0.146071	0.0777001	0.0923741	0.0541126	0.0975336	0.0777001	0.0923741		0.0541126	0.0975336	0.0505051	0.0983227	0.0777001	0.0923741		0.0841751	0.0909577	0.0841751	0.0909577	0.0841751	0.188847	0.0841751	0.190541	0.0841751	0.190541
0.0606061	0.0667265	0.0606061	0.0667265		0.0808081	0.0916942	0.0707071	0.0939037		0.0808081	0.0916942	0.0808081	0.147688	0.0606061	0.144437	0.0808081	0.0916942	0.0562771	0.0970601	0.0808081	0.0916942		0.0562771	0.0970601	0.0525253	0.0978808	0.0808081	0.0916942		0.0875421	0.0902212	0.0875421	0.0902212	0.0875421	0.187822	0.0875421	0.189355	0.0875421	0.189355
0.0629371	0.0659052	0.0629371	0.0659052		0.0839161	0.0910144	0.0734266	0.0933088		0.0839161	0.0910144	0.0839161	0.146593	0.0629371	0.142803	0.0839161	0.0910144	0.0584416	0.0965867	0.0839161	0.0910144		0.0584416	0.0965867	0.0545455	0.0974389	0.0839161	0.0910144		0.0909091	0.0894847	0.0909091	0.0894847	0.0909091	0.186797	0.0909091	0.188169	0.0909091	0.188169
0.0652681	0.065084	0.0652681	0.065084		0.0870241	0.0903345	0.0761461	0.092714		0.0870241	0.0903345	0.0870241	0.145498	0.0652681	0.141169	0.0870241	0.0903345	0.0606061	0.0961132	0.0870241	0.0903345		0.0606061	0.0961132	0.0565657	0.096997	0.0870241	0.0903345		0.0942761	0.0887482	0.0942761	0.0887482	0.0942761	0.185772	0.0942761	0.186982	0.0942761	0.186982
0.0675991	0.0642627	0.0675991	0.0642627		0.0901321	0.0896547	0.0788656	0.0921191		0.0901321	0.0896547	0.0901321	0.144403	0.0675991	0.139536	0.0901321	0.0896547	0.0627706	0.0956397	0.0901321	0.0896547		0.0627706	0.0956397	0.0585859	0.0965551	0.0901321	0.0896547		0.0976431	0.0880117	0.0976431	0.0880117	0.0976431	0.184747	0.0976431	0.185796	0.0976431	0.185796
0.0699301	0.0634415	0.0699301	0.0634415		0.0932401	0.0889748	0.0815851	0.0915243		0.0932401	0.0889748	0.0932401	0.143308	0.0699301	0.137902	0.0932401	0.0889748	0.0649351	0.0951663	0.0932401	0.0889748		0.0649351	0.0951663	0.0606061	0.0961132	0.0932401	0.0889748		0.10101	0.0872752	0.10101	0.0872752	0.10101	0.183722	0.10101	0.18461	0.10101	0.18461
0.0722611	0.0626202	0.0722611	0.0626202		0.0963481	0.088295	0.0843046	0.0909294		0.0963481	0.088295	0.0963481	0.142213	0.0722611	0.136268	0.0963481	0.088295	0.0670996	0.0946928	0.0963481	0.088295		0.0670996	0.0946928	0.0626263	0.0956713	0.0963481	0.088295		0.104377	0.0865387	0.104377	0.0865387	0.104377	0.182682	0.104377	0.183424	0.104377	0.183424
[truncated: 68 more rows]
